# Supplementary material for: Dominant TOM1 mutation associated with combined immunodeficiency and autoimmune disease
Source: NPJ Genom Med. 2019 Jun 27;4:14. doi: 10.1038/s41525-019-0088-5 (PMC6597545; doi:10.1038/s41525-019-0088-5)
Supplement: Supplementary file 2 — Supplementary Data S1 [file 41525_2019_88_MOESM2_ESM.xlsx]

## Sheet: TOM1-APMS
Accession	Entry name	Status	Protein names	Gene names	Organism	Length	TOM1G307D_AP-MS_OE1406_14717	TOM1G307D_AP-MS_OE1406_14718	TOM1G307D_AP-MS_OE1406_14721	TOM1G307D_AP-MS_OE1406_14722	MUT_BAIT_normalized_average	MUT_BAIT_normalized_stdev	TOM1WT_AP-MS_OE1406_14727	TOM1WT_AP-MS_OE1406_14728	TOM1WT_AP-MS_OE1406_14731	TOM1WT_AP-MS_OE1406_14732	WT_BAIT_normalized_average	WT_BAIT_normalized_stdev
O14920	IKKB_HUMAN	reviewed	Inhibitor of nuclear factor kappa-B kinase subunit beta (I-kappa-B-kinase beta) (IKK-B) (IKK-beta) (IkBKB) (EC 2.7.11.10) (I-kappa-B kinase 2) (IKK2) (Nuclear factor NF-kappa-B inhibitor kinase beta) (NFKBIKB)	IKBKB IKKB	Homo sapiens (Human)	756	3	5	4	4	0.0213016	0.0029841	3	1	3	2	0.0167449	0.00765234
O60784	TOM1_HUMAN	reviewed	Target of Myb protein 1	TOM1	Homo sapiens (Human)	492	168	199	187	192	1	0	135	138	127	144	1	0
P0CG48	UBC_HUMAN	reviewed	Polyubiquitin-C [Cleaved into: Ubiquitin]	UBC	Homo sapiens (Human)	685	4	5	8	4	0.0281373	0.00992603	7	6	8	10	0.0569417	0.0115484
Q3MHD2	LSM12_HUMAN	reviewed	Protein LSM12 homolog	LSM12	Homo sapiens (Human)	195	5	5	3	3	0.0216388	0.00696716	7	4	2	5	0.0328269	0.0149665
Q9BQG0	MBB1A_HUMAN	reviewed	Myb-binding protein 1A	MYBBP1A P160	Homo sapiens (Human)	1328	4	3	2	2	0.0149992	0.00624905	1	5	3	2	0.0202876	0.0125457
Q9H0E2	TOLIP_HUMAN	reviewed	Toll-interacting protein	TOLLIP	Homo sapiens (Human)	274	21	22	21	19	0.111703	0.0106601	25	27	31	37	0.220469	0.0353527
Q9NWM3	CUED1_HUMAN	reviewed	CUE domain-containing protein 1	CUEDC1	Homo sapiens (Human)	386	15	13	16	14	0.0782726	0.0111161	9	11	14	14	0.0884588	0.0191702
Q9UM54	MYO6_HUMAN	reviewed	Unconventional myosin-VI (Unconventional myosin-6)	MYO6 KIAA0389	Homo sapiens (Human)	1294	17	13	19	10	0.0800512	0.025235	10	11	8	12	0.0750274	0.00888207
SH-TAG							7	10	6	8	0.0414175	0.00742169	6	6	7	7	0.047913	0.00529461
Q13085	ACACA_HUMAN	reviewed	Acetyl-CoA carboxylase 1 (ACC1) (EC 6.4.1.2) (ACC-alpha) [Includes: Biotin carboxylase (EC 6.3.4.14)]	ACACA ACAC ACC1 ACCA	Homo sapiens (Human)	2346	471	490	469	472	2.55806	0.16522	427	384	365	343	2.80038	0.322642
P11498	PYC_HUMAN	reviewed	Pyruvate carboxylase, mitochondrial (EC 6.4.1.1) (Pyruvic carboxylase) (PCB)	PC	Homo sapiens (Human)	1178	195	213	223	236	1.16319	0.0679162	202	209	188	198	1.46653	0.0625945
Q9HCC0	MCCB_HUMAN	reviewed	Methylcrotonoyl-CoA carboxylase beta chain, mitochondrial (MCCase subunit beta) (EC 6.4.1.4) (3-methylcrotonyl-CoA carboxylase 2) (3-methylcrotonyl-CoA carboxylase non-biotin-containing subunit) (3-methylcrotonyl-CoA:carbon dioxide ligase subunit beta)	MCCC2 MCCB	Homo sapiens (Human)	563	135	151	161	179	0.838905	0.0749974	150	154	131	123	1.02818	0.122299
Q96RQ3	MCCA_HUMAN	reviewed	Methylcrotonoyl-CoA carboxylase subunit alpha, mitochondrial (MCCase subunit alpha) (EC 6.4.1.4) (3-methylcrotonyl-CoA carboxylase 1) (3-methylcrotonyl-CoA carboxylase biotin-containing subunit) (3-methylcrotonyl-CoA:carbon dioxide ligase subunit alpha)	MCCC1 MCCA	Homo sapiens (Human)	725	144	148	153	162	0.815698	0.0506353	133	154	120	128	0.983724	0.0965853
P05165	PCCA_HUMAN	reviewed	Propionyl-CoA carboxylase alpha chain, mitochondrial (PCCase subunit alpha) (EC 6.4.1.3) (Propanoyl-CoA:carbon dioxide ligase subunit alpha)	PCCA	Homo sapiens (Human)	728	136	143	141	150	0.765844	0.038807	138	118	130	136	0.96134	0.0799249
P05166	PCCB_HUMAN	reviewed	Propionyl-CoA carboxylase beta chain, mitochondrial (PCCase subunit beta) (EC 6.4.1.3) (Propanoyl-CoA:carbon dioxide ligase subunit beta)	PCCB	Homo sapiens (Human)	539	99	103	107	132	0.591642	0.0708439	108	95	95	102	0.736193	0.0492316
O00763	ACACB_HUMAN	reviewed	Acetyl-CoA carboxylase 2 (EC 6.4.1.2) (ACC-beta) [Includes: Biotin carboxylase (EC 6.3.4.14)]	ACACB ACC2 ACCB	Homo sapiens (Human)	2458	111	103	109	110	0.583527	0.0589317	84	79	79	69	0.573975	0.0674034
P08107	HSP71_HUMAN	reviewed	Heat shock 70 kDa protein 1A/1B (Heat shock 70 kDa protein 1/2) (HSP70-1/HSP70-2) (HSP70.1/HSP70.2)	HSPA1A HSPA1 HSX70; HSPA1B	Homo sapiens (Human)	641	48	52	50	43	0.25959	0.0259212	44	40	47	47	0.328062	0.0328255
P11142	HSP7C_HUMAN	reviewed	Heat shock cognate 71 kDa protein (Heat shock 70 kDa protein 8) (Lipopolysaccharide-associated protein 1) (LAP-1) (LPS-associated protein 1)	HSPA8 HSC70 HSP73 HSPA10	Homo sapiens (Human)	646	47	51	39	54	0.256462	0.0339231	45	47	48	45	0.341091	0.0273049
P38646	GRP75_HUMAN	reviewed	Stress-70 protein, mitochondrial (75 kDa glucose-regulated protein) (GRP-75) (Heat shock 70 kDa protein 9) (Mortalin) (MOT) (Peptide-binding protein 74) (PBP74)	HSPA9 GRP75 HSPA9B mt-HSP70	Homo sapiens (Human)	679	34	33	30	30	0.171222	0.0211395	32	37	37	37	0.263359	0.022653
Q8WWM7	ATX2L_HUMAN	reviewed	Ataxin-2-like protein (Ataxin-2 domain protein) (Ataxin-2-related protein)	ATXN2L A2D A2LG A2LP A2RP	Homo sapiens (Human)	1075	29	30	31	28	0.158745	0.0125497	28	25	34	33	0.221363	0.0366089
P11021	GRP78_HUMAN	reviewed	78 kDa glucose-regulated protein (GRP-78) (Endoplasmic reticulum lumenal Ca(2+)-binding protein grp78) (Heat shock 70 kDa protein 5) (Immunoglobulin heavy chain-binding protein) (BiP)	HSPA5 GRP78	Homo sapiens (Human)	654	27	28	25	23	0.138725	0.0170418	20	22	23	25	0.16557	0.0146885
P04264	K2C1_HUMAN	reviewed	Keratin, type II cytoskeletal 1 (67 kDa cytokeratin) (Cytokeratin-1) (CK-1) (Hair alpha protein) (Keratin-1) (K1) (Type-II keratin Kb1)	KRT1 KRTA	Homo sapiens (Human)	644	36	35	11	11	0.12657	0.0806526	45	45	25	27	0.260943	0.0795526
P35527	K1C9_HUMAN	reviewed	Keratin, type I cytoskeletal 9 (Cytokeratin-9) (CK-9) (Keratin-9) (K9)	KRT9	Homo sapiens (Human)	623	33	27	10	5	0.102906	0.0778288	33	37	17	20	0.196327	0.0699295
P13645	K1C10_HUMAN	reviewed	Keratin, type I cytoskeletal 10 (Cytokeratin-10) (CK-10) (Keratin-10) (K10)	KRT10 KPP	Homo sapiens (Human)	584	28	27	6	7	0.0927222	0.0686912	29	30	12	12	0.152507	0.0735831
P00761	TRYP_PIG	reviewed	Trypsin (EC 3.4.21.4)		Sus scrofa (Pig)	231	17	17	14	20	0.0914126	0.0137584	17	20	14	17	0.124786	0.014877
P35908	K22E_HUMAN	reviewed	Keratin, type II cytoskeletal 2 epidermal (Cytokeratin-2e) (CK-2e) (Epithelial keratin-2e) (Keratin-2 epidermis) (Keratin-2e) (K2e) (Type-II keratin Kb2)	KRT2 KRT2A KRT2E	Homo sapiens (Human)	639	28	24	7	6	0.0889882	0.0658915	23	24	16	13	0.140136	0.0397539
P14618	KPYM_HUMAN	reviewed	Pyruvate kinase PKM (EC 2.7.1.40) (Cytosolic thyroid hormone-binding protein) (CTHBP) (Opa-interacting protein 3) (OIP-3) (Pyruvate kinase 2/3) (Pyruvate kinase muscle isozyme) (Thyroid hormone-binding protein 1) (THBP1) (Tumor M2-PK) (p58)	PKM OIP3 PK2 PK3 PKM2	Homo sapiens (Human)	531	18	15	18	10	0.0827149	0.0243053	13	11	14	15	0.0976023	0.013223
P07437	TBB5_HUMAN	reviewed	Tubulin beta chain (Tubulin beta-5 chain)	TUBB TUBB5 OK/SW-cl.56	Homo sapiens (Human)	444	15	17	15	12	0.0793567	0.0118366	12	13	12	14	0.0937005	0.00348458
P60709	ACTB_HUMAN	reviewed	Actin, cytoplasmic 1 (Beta-actin) [Cleaved into: Actin, cytoplasmic 1, N-terminally processed]	ACTB	Homo sapiens (Human)	375	17	16	13	13	0.0797049	0.0153817	12	13	14	12	0.0941653	0.0115967
P50747	BPL1_HUMAN	reviewed	Biotin--protein ligase (EC 6.3.4.-) (Biotin apo-protein ligase) [Includes: Biotin--[methylmalonyl-CoA-carboxytransferase] ligase (EC 6.3.4.9); Biotin--[propionyl-CoA-carboxylase [ATP-hydrolyzing]] ligase (EC 6.3.4.10) (Holocarboxylase synthetase) (HCS); Biotin--[methylcrotonoyl-CoA-carboxylase] ligase (EC 6.3.4.11); Biotin--[acetyl-CoA-carboxylase] ligase (EC 6.3.4.15)]	HLCS	Homo sapiens (Human)	726	15	16	14	10	0.0741593	0.0158706	5	7	4	9	0.0454394	0.0139525
Q7Z417	NUFP2_HUMAN	reviewed	Nuclear fragile X mental retardation-interacting protein 2 (82 kDa FMRP-interacting protein) (82-FIP) (Cell proliferation-inducing gene 1 protein) (FMRP-interacting protein 2)	NUFIP2 KIAA1321 PIG1	Homo sapiens (Human)	695	16	13	10	10	0.066531	0.0200393	16	14	15	16	0.112297	0.00799126
P68363	TBA1B_HUMAN	reviewed	Tubulin alpha-1B chain (Alpha-tubulin ubiquitous) (Tubulin K-alpha-1) (Tubulin alpha-ubiquitous chain)	TUBA1B	Homo sapiens (Human)	451	12	13	11	11	0.0632176	0.00648826	12	13	8	15	0.0875626	0.0175619
P26196	DDX6_HUMAN	reviewed	Probable ATP-dependent RNA helicase DDX6 (EC 3.6.4.13) (ATP-dependent RNA helicase p54) (DEAD box protein 6) (Oncogene RCK)	DDX6 HLR2 RCK	Homo sapiens (Human)	483	16	10	12	8	0.0628318	0.0235102	13	10	15	10	0.0890787	0.0227778
P17066	HSP76_HUMAN	reviewed	Heat shock 70 kDa protein 6 (Heat shock 70 kDa protein B')	HSPA6 HSP70B'	Homo sapiens (Human)	643	15	16	0	10	0.0554428	0.0402223	0	0	0	0	0	0
P19338	NUCL_HUMAN	reviewed	Nucleolin (Protein C23)	NCL	Homo sapiens (Human)	710	10	11	9	9	0.0524509	0.00599401	10	10	12	13	0.082826	0.0111879
P35579	MYH9_HUMAN	reviewed	Myosin-9 (Cellular myosin heavy chain, type A) (Myosin heavy chain 9) (Myosin heavy chain, non-muscle IIa) (Non-muscle myosin heavy chain A) (NMMHC-A) (Non-muscle myosin heavy chain IIa) (NMMHC II-a) (NMMHC-IIA)	MYH9	Homo sapiens (Human)	1960	16	11	7	5	0.0534973	0.0303168	10	9	7	10	0.0659635	0.0080845
Q9BQE3	TBA1C_HUMAN	reviewed	Tubulin alpha-1C chain (Alpha-tubulin 6) (Tubulin alpha-6 chain)	TUBA1C TUBA6	Homo sapiens (Human)	449	12	12	11	0	0.0476384	0.0322534	11	0	8	0	0.0361184	0.0423835
Q16775	GLO2_HUMAN	reviewed	Hydroxyacylglutathione hydrolase, mitochondrial (EC 3.1.2.6) (Glyoxalase II) (Glx II)	HAGH GLO2 HAGH1	Homo sapiens (Human)	308	8	9	6	8	0.0416494	0.00682879	9	7	10	9	0.0646579	0.0115634
P22061	PIMT_HUMAN	reviewed	Protein-L-isoaspartate(D-aspartate) O-methyltransferase (PIMT) (EC 2.1.1.77) (L-isoaspartyl protein carboxyl methyltransferase) (Protein L-isoaspartyl/D-aspartyl methyltransferase) (Protein-beta-aspartate methyltransferase)	PCMT1	Homo sapiens (Human)	227	8	11	7	5	0.0415926	0.0126846	8	8	7	10	0.0604482	0.00624212
P68032	ACTC_HUMAN	reviewed	Actin, alpha cardiac muscle 1 (Alpha-cardiac actin)	ACTC1 ACTC	Homo sapiens (Human)	377	8	7	7	8	0.0404737	0.00547086	6	7	8	7	0.0516931	0.00797177
Q13011	ECH1_HUMAN	reviewed	Delta(3,5)-Delta(2,4)-dienoyl-CoA isomerase, mitochondrial (EC 5.3.3.-)	ECH1	Homo sapiens (Human)	328	6	6	6	7	0.0336022	0.0029906	9	4	5	7	0.0459083	0.0159932
P10809	CH60_HUMAN	reviewed	60 kDa heat shock protein, mitochondrial (60 kDa chaperonin) (Chaperonin 60) (CPN60) (Heat shock protein 60) (HSP-60) (Hsp60) (HuCHA60) (Mitochondrial matrix protein P1) (P60 lymphocyte protein)	HSPD1 HSP60	Homo sapiens (Human)	573	8	5	8	4	0.0340897	0.0130979	3	4	2	5	0.0254195	0.00822632
Q02878	RL6_HUMAN	reviewed	60S ribosomal protein L6 (Neoplasm-related protein C140) (Tax-responsive enhancer element-binding protein 107) (TaxREB107)	RPL6 TXREB1	Homo sapiens (Human)	288	7	7	4	6	0.0323707	0.00848739	7	7	7	7	0.0515764	0.00271649
Q9HAV7	GRPE1_HUMAN	reviewed	GrpE protein homolog 1, mitochondrial (HMGE) (Mt-GrpE#1)	GRPEL1 GREPEL1	Homo sapiens (Human)	217	6	4	5	7	0.0297528	0.00780512	6	9	2	7	0.0435052	0.0205656
P11940	PABP1_HUMAN	reviewed	Polyadenylate-binding protein 1 (PABP-1) (Poly(A)-binding protein 1)	PABPC1 PAB1 PABP1 PABPC2	Homo sapiens (Human)	636	6	6	4	6	0.0296264	0.00599459	5	5	5	6	0.0385764	0.00245262
Q9NR30	DDX21_HUMAN	reviewed	Nucleolar RNA helicase 2 (EC 3.6.4.13) (DEAD box protein 21) (Gu-alpha) (Nucleolar RNA helicase Gu) (Nucleolar RNA helicase II) (RH II/Gu)	DDX21	Homo sapiens (Human)	783	4	4	8	5	0.0281831	0.0100355	8	7	8	9	0.058869	0.00567648
P05388	RLA0_HUMAN	reviewed	60S acidic ribosomal protein P0 (60S ribosomal protein L10E)	RPLP0	Homo sapiens (Human)	317	5	5	5	6	0.0282189	0.00278866	7	4	7	4	0.0409333	0.014563
P62158	CALM_HUMAN	reviewed	Calmodulin (CaM)	CALM1 CALM CAM CAM1; CALM2 CAM2 CAMB; CALM3 CALML2 CAM3 CAMC CAMIII	Homo sapiens (Human)	149	5	6	5	5	0.0281731	0.00208471	4	4	6	5	0.0351454	0.00846415
P05387	RLA2_HUMAN	reviewed	60S acidic ribosomal protein P2 (Renal carcinoma antigen NY-REN-44)	RPLP2 D11S2243E RPP2	Homo sapiens (Human)	115	5	4	5	5	0.0256605	0.00404316	6	5	5	6	0.0404283	0.00348294
P36578	RL4_HUMAN	reviewed	60S ribosomal protein L4 (60S ribosomal protein L1)	RPL4 RPL1	Homo sapiens (Human)	427	5	5	5	4	0.0256147	0.00372208	3	6	6	5	0.0369167	0.0111123
P30050	RL12_HUMAN	reviewed	60S ribosomal protein L12	RPL12	Homo sapiens (Human)	165	5	5	5	4	0.0256147	0.00372208	3	5	5	6	0.0348727	0.00872289
O14654	IRS4_HUMAN	reviewed	Insulin receptor substrate 4 (IRS-4) (160 kDa phosphotyrosine protein) (py160) (Phosphoprotein of 160 kDa) (pp160)	IRS4	Homo sapiens (Human)	1257	3	4	5	7	0.0252885	0.00834679	2	3	5	5	0.0276616	0.0113586
Q9BY77	PDIP3_HUMAN	reviewed	Polymerase delta-interacting protein 3 (46 kDa DNA polymerase delta interaction protein) (p46) (S6K1 Aly/REF-like target) (SKAR)	POLDIP3 KIAA1649 PDIP46	Homo sapiens (Human)	421	5	4	5	4	0.0243584	0.00466962	4	4	4	4	0.0294722	0.00155228
P61313	RL15_HUMAN	reviewed	60S ribosomal protein L15	RPL15 EC45 TCBAP0781	Homo sapiens (Human)	204	4	4	5	4	0.0228703	0.00303656	4	4	5	4	0.0314407	0.00534166
P07814	SYEP_HUMAN	reviewed	Bifunctional glutamate/proline--tRNA ligase (Bifunctional aminoacyl-tRNA synthetase) (Cell proliferation-inducing gene 32 protein) (Glutamatyl-prolyl-tRNA synthetase) [Includes: Glutamate--tRNA ligase (EC 6.1.1.17) (Glutamyl-tRNA synthetase) (GluRS); Proline--tRNA ligase (EC 6.1.1.15) (Prolyl-tRNA synthetase)]	EPRS GLNS PARS QARS QPRS PIG32	Homo sapiens (Human)	1512	6	4	5	2	0.0232424	0.0106792	3	4	4	3	0.0258843	0.00516502
P68104	EF1A1_HUMAN	reviewed	Elongation factor 1-alpha 1 (EF-1-alpha-1) (Elongation factor Tu) (EF-Tu) (Eukaryotic elongation factor 1 A-1) (eEF1A-1) (Leukocyte receptor cluster member 7)	EEF1A1 EEF1A EF1A LENG7	Homo sapiens (Human)	462	6	6	3	2	0.0230811	0.0118252	3	2	2	5	0.0217963	0.00925895
P03243	E1BL_ADE05	reviewed	E1B protein, large T-antigen (E1B 55 kDa protein) (E1B-55K)		Human adenovirus C serotype 5 (HAdV-5) (Human adenovirus 5)	496	4	3	4	5	0.0215792	0.00473369	3	5	3	4	0.0274635	0.00630373
P18124	RL7_HUMAN	reviewed	60S ribosomal protein L7	RPL7	Homo sapiens (Human)	248	4	3	3	6	0.0215444	0.00755966	5	3	2	2	0.0221033	0.0105042
P56192	SYMC_HUMAN	reviewed	Methionine--tRNA ligase, cytoplasmic (EC 6.1.1.10) (Methionyl-tRNA synthetase) (MetRS)	MARS	Homo sapiens (Human)	900	5	3	6	2	0.0218349	0.010708	2	3	3	4	0.0219884	0.00540704
P16403	H12_HUMAN	reviewed	Histone H1.2 (Histone H1c) (Histone H1d) (Histone H1s-1)	HIST1H1C H1F2	Homo sapiens (Human)	213	3	4	4	4	0.0200453	0.00155148	5	4	5	5	0.0350287	0.00445328
P13647	K2C5_HUMAN	reviewed	Keratin, type II cytoskeletal 5 (58 kDa cytokeratin) (Cytokeratin-5) (CK-5) (Keratin-5) (K5) (Type-II keratin Kb5)	KRT5	Homo sapiens (Human)	590	9	5	0	0	0.0196743	0.025514	8	10	0	0	0.0329308	0.0384054
P62424	RL7A_HUMAN	reviewed	60S ribosomal protein L7a (PLA-X polypeptide) (Surfeit locus protein 3)	RPL7A SURF-3 SURF3	Homo sapiens (Human)	266	3	4	4	3	0.0187433	0.00254021	4	5	3	2	0.0258431	0.00948861
C9JLW8	F195B_HUMAN	reviewed	Protein FAM195B	FAM195B	Homo sapiens (Human)	97	3	2	5	3	0.0175676	0.00693935	3	3	5	7	0.0329856	0.0132571
P67809	YBOX1_HUMAN	reviewed	Nuclease-sensitive element-binding protein 1 (CCAAT-binding transcription factor I subunit A) (CBF-A) (DNA-binding protein B) (DBPB) (Enhancer factor I subunit A) (EFI-A) (Y-box transcription factor) (Y-box-binding protein 1) (YB-1)	YBX1 NSEP1 YB1	Homo sapiens (Human)	324	3	4	2	4	0.0173715	0.00462748	2	1	4	5	0.0220699	0.0131821
Q07020	RL18_HUMAN	reviewed	60S ribosomal protein L18	RPL18	Homo sapiens (Human)	188	3	3	5	2	0.0175218	0.00686824	3	2	3	4	0.0220287	0.00555033
P62241	RS8_HUMAN	reviewed	40S ribosomal protein S8	RPS8 OK/SW-cl.83	Homo sapiens (Human)	208	3	2	3	4	0.0161959	0.00454818	5	7	4	7	0.0419672	0.00921567
Q00610	CLH1_HUMAN	reviewed	Clathrin heavy chain 1 (Clathrin heavy chain on chromosome 17) (CLH-17)	CLTC CLH17 CLTCL2 KIAA0034	Homo sapiens (Human)	1675	4	5	3	0	0.0162445	0.0115474	0	1	0	1	0.00354771	0.00409839
BirA							7	3	1	1	0.0168245	0.0171935	0	0	0	0	0	0
Q13885	TBB2A_HUMAN	reviewed	Tubulin beta-2A chain (Tubulin beta class IIa)	TUBB2A TUBB2	Homo sapiens (Human)	445	12	0	0	0	0.0178571	0.0357143	0	0	0	0	0	0
P04350	TBB4A_HUMAN	reviewed	Tubulin beta-4A chain (Tubulin 5 beta) (Tubulin beta-4 chain)	TUBB4A TUBB4 TUBB5	Homo sapiens (Human)	444	11	0	0	0	0.016369	0.0327381	0	10	0	0	0.0181159	0.0362319
Q86YZ3	HORN_HUMAN	reviewed	Hornerin	HRNR S100A18	Homo sapiens (Human)	2850	5	5	0	0	0.0137219	0.0159573	1	0	7	7	0.0277842	0.0280955
P15880	RS2_HUMAN	reviewed	40S ribosomal protein S2 (40S ribosomal protein S4) (Protein LLRep3)	RPS2 RPS4	Homo sapiens (Human)	293	3	4	2	1	0.0134653	0.0068109	3	3	1	0	0.0129588	0.010904
P46777	RL5_HUMAN	reviewed	60S ribosomal protein L5	RPL5 MSTP030	Homo sapiens (Human)	297	2	1	3	3	0.0121494	0.00510076	3	3	2	5	0.0236079	0.00797325
P62750	RL23A_HUMAN	reviewed	60S ribosomal protein L23a	RPL23A	Homo sapiens (Human)	156	3	1	2	3	0.0123006	0.00569903	3	3	4	2	0.0223366	0.00720254
P46778	RL21_HUMAN	reviewed	60S ribosomal protein L21	RPL21	Homo sapiens (Human)	160	3	1	3	2	0.0123354	0.00581251	2	2	3	3	0.0184407	0.00452049
O76031	CLPX_HUMAN	reviewed	ATP-dependent Clp protease ATP-binding subunit clpX-like, mitochondrial	CLPX	Homo sapiens (Human)	633	3	1	3	2	0.0123354	0.00581251	2	3	2	1	0.0148116	0.00607618
P62917	RL8_HUMAN	reviewed	60S ribosomal protein L8	RPL8	Homo sapiens (Human)	257	2	3	2	2	0.012023	0.00213498	2	2	2	2	0.0147361	0.000776141
P26373	RL13_HUMAN	reviewed	60S ribosomal protein L13 (Breast basic conserved protein 1)	RPL13 BBC1 OK/SW-cl.46	Homo sapiens (Human)	211	1	2	2	3	0.0105807	0.00396488	1	3	5	5	0.0258097	0.0143589
P11182	ODB2_HUMAN	reviewed	Lipoamide acyltransferase component of branched-chain alpha-keto acid dehydrogenase complex, mitochondrial (EC 2.3.1.168) (52 kDa mitochondrial autoantigen of primary biliary cirrhosis) (Branched chain 2-oxo-acid dehydrogenase complex component E2) (BCOADC-E2) (Branched-chain alpha-keto acid dehydrogenase complex component E2) (BCKAD-E2) (BCKADE2) (Dihydrolipoamide acetyltransferase component of …	DBT BCATE2	Homo sapiens (Human)	482	2	3	2	1	0.0107209	0.00411307	3	4	0	2	0.0162742	0.0124833
P50914	RL14_HUMAN	reviewed	60S ribosomal protein L14 (CAG-ISL 7)	RPL14	Homo sapiens (Human)	215	2	1	3	2	0.0108473	0.00455318	3	1	2	3	0.0165125	0.00677535
P41252	SYIC_HUMAN	reviewed	Isoleucine--tRNA ligase, cytoplasmic (EC 6.1.1.5) (Isoleucyl-tRNA synthetase) (IRS) (IleRS)	IARS	Homo sapiens (Human)	1262	4	0	2	2	0.0112303	0.00975201	0	0	1	0	0.0019685	0.00393701
Q00839	HNRPU_HUMAN	reviewed	Heterogeneous nuclear ribonucleoprotein U (hnRNP U) (Scaffold attachment factor A) (SAF-A) (p120) (pp120)	HNRNPU HNRPU SAFA U21.1	Homo sapiens (Human)	825	3	3	0	1	0.00953521	0.00835843	2	3	2	4	0.0200199	0.00601338
P39023	RL3_HUMAN	reviewed	60S ribosomal protein L3 (HIV-1 TAR RNA-binding protein B) (TARBP-B)	RPL3 OK/SW-cl.32	Homo sapiens (Human)	403	2	0	3	2	0.00959105	0.00682271	1	2	2	3	0.0146204	0.00553521
P05386	RLA1_HUMAN	reviewed	60S acidic ribosomal protein P1	RPLP1 RRP1	Homo sapiens (Human)	114	2	2	3	0	0.00949945	0.00681038	1	2	1	2	0.0109158	0.00379452
Q9P2J5	SYLC_HUMAN	reviewed	Leucine--tRNA ligase, cytoplasmic (EC 6.1.1.4) (Leucyl-tRNA synthetase) (LeuRS)	LARS KIAA1352	Homo sapiens (Human)	1176	2	3	2	0	0.00941883	0.00654522	1	1	2	1	0.00933657	0.00427862
P07900	HS90A_HUMAN	reviewed	Heat shock protein HSP 90-alpha (Heat shock 86 kDa) (HSP 86) (HSP86) (Lipopolysaccharide-associated protein 2) (LAP-2) (LPS-associated protein 2) (Renal carcinoma antigen NY-REN-38)	HSP90AA1 HSP90A HSPC1 HSPCA	Homo sapiens (Human)	732	3	1	2	1	0.00969645	0.00604315	0	1	0	2	0.00528382	0.00667673
Q13310	PABP4_HUMAN	reviewed	Polyadenylate-binding protein 4 (PABP-4) (Poly(A)-binding protein 4) (Activated-platelet protein 1) (APP-1) (Inducible poly(A)-binding protein) (iPABP)	PABPC4 APP1 PABP4	Homo sapiens (Human)	644	4	0	2	0	0.00862618	0.0113084	0	4	3	4	0.0200963	0.0135931
P62888	RL30_HUMAN	reviewed	60S ribosomal protein L30	RPL30	Homo sapiens (Human)	115	1	1	2	2	0.00802234	0.00295211	2	2	2	3	0.0164722	0.00295573
P60660	MYL6_HUMAN	reviewed	Myosin light polypeptide 6 (17 kDa myosin light chain) (LC17) (Myosin light chain 3) (MLC-3) (Myosin light chain alkali 3) (Myosin light chain A3) (Smooth muscle and nonmuscle myosin light chain alkali 6)	MYL6	Homo sapiens (Human)	151	3	1	2	0	0.00839436	0.00767366	2	1	1	3	0.0126921	0.00642016
P60866	RS20_HUMAN	reviewed	40S ribosomal protein S20	RPS20	Homo sapiens (Human)	119	2	2	1	1	0.00812774	0.00337708	1	1	2	2	0.0110727	0.00439184
P14868	SYDC_HUMAN	reviewed	Aspartate--tRNA ligase, cytoplasmic (EC 6.1.1.12) (Aspartyl-tRNA synthetase) (AspRS) (Cell proliferation-inducing gene 40 protein)	DARS PIG40	Homo sapiens (Human)	501	2	2	1	1	0.00812774	0.00337708	2	0	1	2	0.00914443	0.0068288
Q9UN86	G3BP2_HUMAN	reviewed	Ras GTPase-activating protein-binding protein 2 (G3BP-2) (GAP SH3 domain-binding protein 2)	G3BP2 KIAA0660	Homo sapiens (Human)	482	2	1	1	2	0.00817354	0.00350486	1	1	1	1	0.00736806	0.000388071
P49411	EFTU_HUMAN	reviewed	Elongation factor Tu, mitochondrial (EF-Tu) (P43)	TUFM	Homo sapiens (Human)	452	2	0	1	3	0.00821934	0.00693375	0	1	1	1	0.00551621	0.0036978
Q13523	PRP4B_HUMAN	reviewed	Serine/threonine-protein kinase PRP4 homolog (EC 2.7.11.1) (PRP4 kinase) (PRP4 pre-mRNA-processing factor 4 homolog)	PRPF4B KIAA0536 PRP4 PRP4H PRP4K	Homo sapiens (Human)	1007	2	2	0	2	0.00809292	0.00545455	0	0	2	0	0.00393701	0.00787402
Q15046	SYK_HUMAN	reviewed	Lysine--tRNA ligase (EC 6.1.1.6) (Lysyl-tRNA synthetase) (LysRS)	KARS KIAA0070	Homo sapiens (Human)	597	1	1	2	2	0.00802234	0.00295211	1	0	0	0	0.00185185	0.0037037
P02533	K1C14_HUMAN	reviewed	Keratin, type I cytoskeletal 14 (Cytokeratin-14) (CK-14) (Keratin-14) (K14)	KRT14	Homo sapiens (Human)	472	5	0	0	0	0.00744048	0.014881	15	13	0	0	0.0513285	0.0596697
P62829	RL23_HUMAN	reviewed	60S ribosomal protein L23 (60S ribosomal protein L17)	RPL23	Homo sapiens (Human)	140	2	0	2	1	0.00695207	0.00547455	1	1	3	2	0.0130412	0.00770265
P18621	RL17_HUMAN	reviewed	60S ribosomal protein L17 (60S ribosomal protein L23) (PD-1)	RPL17	Homo sapiens (Human)	184	1	2	1	1	0.00663964	0.00229656	1	1	2	2	0.0110727	0.00439184
P61254	RL26_HUMAN	reviewed	60S ribosomal protein L26	RPL26	Homo sapiens (Human)	145	2	1	1	1	0.00687145	0.00335814	1	1	2	2	0.0110727	0.00439184
Q96KK5	H2A1H_HUMAN	reviewed	Histone H2A type 1-H (Histone H2A/s)	HIST1H2AH HIST1H2AI	Homo sapiens (Human)	128	1	1	2	1	0.00672026	0.00268012	1	2	2	1	0.0111482	0.00461915
Q99623	PHB2_HUMAN	reviewed	Prohibitin-2 (B-cell receptor-associated protein BAP37) (D-prohibitin) (Repressor of estrogen receptor activity)	PHB2 BAP REA	Homo sapiens (Human)	299	1	1	2	1	0.00672026	0.00268012	2	1	1	2	0.010956	0.00394767
O15027	SC16A_HUMAN	reviewed	Protein transport protein Sec16A (SEC16 homolog A)	SEC16A KIAA0310 SEC16 SEC16L	Homo sapiens (Human)	2179	1	1	1	2	0.00668544	0.002517	1	0	1	3	0.00902869	0.00865696
P05787	K2C8_HUMAN	reviewed	Keratin, type II cytoskeletal 8 (Cytokeratin-8) (CK-8) (Keratin-8) (K8) (Type-II keratin Kb8)	KRT8 CYK8	Homo sapiens (Human)	483	5	0	0	0	0.00744048	0.014881	0	3	0	2	0.008907	0.0107727
P19105	ML12A_HUMAN	reviewed	Myosin regulatory light chain 12A (Epididymis secretory protein Li 24) (HEL-S-24) (MLC-2B) (Myosin RLC) (Myosin regulatory light chain 2, nonsarcomeric) (Myosin regulatory light chain MRLC3)	MYL12A MLCB MRLC3 RLC	Homo sapiens (Human)	171	2	0	1	2	0.00691726	0.00539856	1	2	0	2	0.00894726	0.00677241
P46087	NOP2_HUMAN	reviewed	Probable 28S rRNA (cytosine(4447)-C(5))-methyltransferase (EC 2.1.1.-) (Nucleolar protein 1) (Nucleolar protein 2 homolog) (Proliferating-cell nucleolar antigen p120) (Proliferation-associated nucleolar protein p120)	NOP2 NOL1 NSUN1	Homo sapiens (Human)	812	2	2	0	1	0.00679084	0.00533528	1	1	1	1	0.00736806	0.000388071
P61353	RL27_HUMAN	reviewed	60S ribosomal protein L27	RPL27	Homo sapiens (Human)	136	2	0	2	1	0.00695207	0.00547455	0	0	1	3	0.00717684	0.00983192
P61978	HNRPK_HUMAN	reviewed	Heterogeneous nuclear ribonucleoprotein K (hnRNP K) (Transformation up-regulated nuclear protein) (TUNP)	HNRNPK HNRPK	Homo sapiens (Human)	463	3	1	1	0	0.00705747	0.00760471	0	2	1	1	0.0073278	0.00592955
Q04695	K1C17_HUMAN	reviewed	Keratin, type I cytoskeletal 17 (39.1) (Cytokeratin-17) (CK-17) (Keratin-17) (K17)	KRT17	Homo sapiens (Human)	432	0	5	0	0	0.00628141	0.0125628	0	0	1	2	0.00544073	0.00674525
Q12904	AIMP1_HUMAN	reviewed	Aminoacyl tRNA synthase complex-interacting multifunctional protein 1 (Multisynthase complex auxiliary component p43) [Cleaved into: Endothelial monocyte-activating polypeptide 2 (EMAP-2) (Endothelial monocyte-activating polypeptide II) (EMAP-II) (Small inducible cytokine subfamily E member 1)]	AIMP1 EMAP2 SCYE1	Homo sapiens (Human)	312	2	2	1	0	0.00682565	0.00532195	0	0	1	1	0.00370462	0.00429452
Q13813	SPTN1_HUMAN	reviewed	Spectrin alpha chain, non-erythrocytic 1 (Alpha-II spectrin) (Fodrin alpha chain) (Spectrin, non-erythroid alpha subunit)	SPTAN1 NEAS SPTA2	Homo sapiens (Human)	2472	0	1	1	2	0.00519735	0.00425464	1	0	2	5	0.0144694	0.014956
Q92522	H1X_HUMAN	reviewed	Histone H1x	H1FX	Homo sapiens (Human)	213	1	2	0	1	0.00530274	0.0041267	1	1	3	3	0.0147773	0.00867823
P08670	VIME_HUMAN	reviewed	Vimentin	VIM	Homo sapiens (Human)	466	2	1	1	0	0.00556937	0.00488196	2	2	0	2	0.0107991	0.00720963
P62913	RL11_HUMAN	reviewed	60S ribosomal protein L11 (CLL-associated antigen KW-12)	RPL11	Homo sapiens (Human)	178	1	1	1	1	0.00538336	0.000401676	1	1	1	2	0.00910417	0.0032009
P81605	DCD_HUMAN	reviewed	Dermcidin (EC 3.4.-.-) (Preproteolysin) [Cleaved into: Survival-promoting peptide; DCD-1]	DCD AIDD DSEP	Homo sapiens (Human)	110	1	1	1	1	0.00538336	0.000401676	2	1	1	1	0.00921991	0.00374998
P62195	PRS8_HUMAN	reviewed	26S protease regulatory subunit 8 (26S proteasome AAA-ATPase subunit RPT6) (Proteasome 26S subunit ATPase 5) (Proteasome subunit p45) (Thyroid hormone receptor-interacting protein 1) (TRIP1) (p45/SUG)	PSMC5 SUG1	Homo sapiens (Human)	406	1	1	1	1	0.00538336	0.000401676	1	1	1	1	0.00736806	0.000388071
P62280	RS11_HUMAN	reviewed	40S ribosomal protein S11	RPS11	Homo sapiens (Human)	158	1	1	1	1	0.00538336	0.000401676	1	1	1	1	0.00736806	0.000388071
P62847	RS24_HUMAN	reviewed	40S ribosomal protein S24	RPS24	Homo sapiens (Human)	133	1	1	1	1	0.00538336	0.000401676	1	1	1	1	0.00736806	0.000388071
Q13200	PSMD2_HUMAN	reviewed	26S proteasome non-ATPase regulatory subunit 2 (26S proteasome regulatory subunit RPN1) (26S proteasome regulatory subunit S2) (26S proteasome subunit p97) (Protein 55.11) (Tumor necrosis factor type 1 receptor-associated protein 2)	PSMD2 TRAP2	Homo sapiens (Human)	908	1	1	1	1	0.00538336	0.000401676	1	1	1	1	0.00736806	0.000388071
Q5T4S7	UBR4_HUMAN	reviewed	E3 ubiquitin-protein ligase UBR4 (EC 6.3.2.-) (600 kDa retinoblastoma protein-associated factor) (N-recognin-4) (Retinoblastoma-associated factor of 600 kDa) (RBAF600) (p600) (Zinc finger UBR1-type protein 1)	UBR4 KIAA0462 KIAA1307 RBAF600 ZUBR1	Homo sapiens (Human)	5183	2	1	1	0	0.00556937	0.00488196	1	1	1	1	0.00736806	0.000388071
Q8NC51	PAIRB_HUMAN	reviewed	Plasminogen activator inhibitor 1 RNA-binding protein (PAI1 RNA-binding protein 1) (PAI-RBP1) (SERPINE1 mRNA-binding protein 1)	SERBP1 PAIRBP1 CGI-55	Homo sapiens (Human)	408	1	1	1	1	0.00538336	0.000401676	1	1	1	1	0.00736806	0.000388071
P13807	GYS1_HUMAN	reviewed	Glycogen [starch] synthase, muscle (EC 2.4.1.11)	GYS1 GYS	Homo sapiens (Human)	737	1	1	2	0	0.00541817	0.00438343	1	1	0	1	0.00539956	0.00360482
P17844	DDX5_HUMAN	reviewed	Probable ATP-dependent RNA helicase DDX5 (EC 3.6.4.13) (DEAD box protein 5) (RNA helicase p68)	DDX5 G17P1 HELR HLR1	Homo sapiens (Human)	614	1	1	1	1	0.00538336	0.000401676	0	1	1	1	0.00551621	0.0036978
P28799	GRN_HUMAN	reviewed	Granulins (Proepithelin) (PEPI) [Cleaved into: Acrogranin (Glycoprotein of 88 Kda) (GP88) (Glycoprotein 88) (Progranulin); Paragranulin; Granulin-1 (Granulin G); Granulin-2 (Granulin F); Granulin-3 (Granulin B); Granulin-4 (Granulin A); Granulin-5 (Granulin C); Granulin-6 (Granulin D); Granulin-7 (Granulin E)]	GRN	Homo sapiens (Human)	593	1	0	2	1	0.00546398	0.00437891	1	1	1	0	0.00563195	0.00376406
P84098	RL19_HUMAN	reviewed	60S ribosomal protein L19	RPL19	Homo sapiens (Human)	196	1	1	1	1	0.00538336	0.000401676	0	1	1	1	0.00551621	0.0036978
Q8N699	MYCT1_HUMAN	reviewed	Myc target protein 1 (Myc target in myeloid cells protein 1)	MYCT1 MTLC MTMC1	Homo sapiens (Human)	235	1	2	1	0	0.00533756	0.00412622	1	0	1	1	0.00555647	0.0037237
Q9NVI7	ATD3A_HUMAN	reviewed	ATPase family AAA domain-containing protein 3A	ATAD3A	Homo sapiens (Human)	634	2	2	0	0	0.00548875	0.00638293	1	1	0	1	0.00539956	0.00360482
P10515	ODP2_HUMAN	reviewed	Dihydrolipoyllysine-residue acetyltransferase component of pyruvate dehydrogenase complex, mitochondrial (EC 2.3.1.12) (70 kDa mitochondrial autoantigen of primary biliary cirrhosis) (PBC) (Dihydrolipoamide acetyltransferase component of pyruvate dehydrogenase complex) (M2 antigen complex 70 kDa subunit) (Pyruvate dehydrogenase complex component E2) (PDC-E2) (PDCE2)	DLAT DLTA	Homo sapiens (Human)	647	2	1	1	0	0.00556937	0.00488196	0	0	1	1	0.00370462	0.00429452
B1AJZ9	FHAD1_HUMAN	reviewed	Forkhead-associated domain-containing protein 1 (FHA domain-containing protein 1)	FHAD1 KIAA1937	Homo sapiens (Human)	1412	2	0	1	1	0.00561517	0.004876	0	1	0	0	0.00181159	0.00362319
P46783	RS10_HUMAN	reviewed	40S ribosomal protein S10	RPS10	Homo sapiens (Human)	165	1	1	1	1	0.00538336	0.000401676	1	0	0	0	0.00185185	0.0037037
Q9NQ11	AT132_HUMAN	reviewed	Probable cation-transporting ATPase 13A2 (EC 3.6.3.-)	ATP13A2 PARK9	Homo sapiens (Human)	1180	1	1	1	1	0.00538336	0.000401676	0	0	0	0	0	0
P08779	K1C16_HUMAN	reviewed	Keratin, type I cytoskeletal 16 (Cytokeratin-16) (CK-16) (Keratin-16) (K16)	KRT16 KRT16A	Homo sapiens (Human)	473	0	3	0	0	0.00376884	0.00753769	13	11	0	0	0.0440016	0.0512579
P35580	MYH10_HUMAN	reviewed	Myosin-10 (Cellular myosin heavy chain, type B) (Myosin heavy chain 10) (Myosin heavy chain, non-muscle IIb) (Non-muscle myosin heavy chain B) (NMMHC-B) (Non-muscle myosin heavy chain IIb) (NMMHC II-b) (NMMHC-IIB)	MYH10	Homo sapiens (Human)	1976	0	0	1	2	0.00394107	0.00499919	0	0	4	5	0.0165546	0.0191609
P63173	RL38_HUMAN	reviewed	60S ribosomal protein L38	RPL38	Homo sapiens (Human)	70	1	1	0	1	0.00404646	0.00272728	2	2	1	3	0.0145037	0.00529509
P23396	RS3_HUMAN	reviewed	40S ribosomal protein S3 (EC 4.2.99.18)	RPS3 OK/SW-cl.26	Homo sapiens (Human)	243	0	1	1	1	0.00389526	0.0026002	2	2	2	1	0.013	0.00407199
O95816	BAG2_HUMAN	reviewed	BAG family molecular chaperone regulator 2 (BAG-2) (Bcl-2-associated athanogene 2)	BAG2	Homo sapiens (Human)	211	1	1	0	1	0.00404646	0.00272728	2	1	1	1	0.00921991	0.00374998
P12270	TPR_HUMAN	reviewed	Nucleoprotein TPR (Megator) (NPC-associated intranuclear protein) (Translocated promoter region protein)	TPR	Homo sapiens (Human)	2363	3	0	0	0	0.00446429	0.00892857	3	1	0	1	0.00910326	0.00936456
Q02543	RL18A_HUMAN	reviewed	60S ribosomal protein L18a	RPL18A	Homo sapiens (Human)	176	1	1	1	0	0.00408128	0.00274786	1	0	3	1	0.00949347	0.0100099
P01772	HV311_HUMAN	reviewed	Ig heavy chain V-III region KOL		Homo sapiens (Human)	126	1	0	1	1	0.00412708	0.00277028	0	2	0	2	0.00709541	0.00819678
P42766	RL35_HUMAN	reviewed	60S ribosomal protein L35	RPL35	Homo sapiens (Human)	123	1	1	0	1	0.00404646	0.00272728	1	1	1	1	0.00736806	0.000388071
P47914	RL29_HUMAN	reviewed	60S ribosomal protein L29 (Cell surface heparin-binding protein HIP)	RPL29	Homo sapiens (Human)	159	1	1	0	1	0.00404646	0.00272728	1	1	1	1	0.00736806	0.000388071
P54136	SYRC_HUMAN	reviewed	Arginine--tRNA ligase, cytoplasmic (EC 6.1.1.19) (Arginyl-tRNA synthetase) (ArgRS)	RARS	Homo sapiens (Human)	660	1	0	1	1	0.00412708	0.00277028	1	1	1	1	0.00736806	0.000388071
P62899	RL31_HUMAN	reviewed	60S ribosomal protein L31	RPL31	Homo sapiens (Human)	125	1	0	1	1	0.00412708	0.00277028	1	1	1	1	0.00736806	0.000388071
P83731	RL24_HUMAN	reviewed	60S ribosomal protein L24 (60S ribosomal protein L30)	RPL24	Homo sapiens (Human)	157	1	1	1	0	0.00408128	0.00274786	1	1	1	1	0.00736806	0.000388071
Q14980	NUMA1_HUMAN	reviewed	Nuclear mitotic apparatus protein 1 (NuMA protein) (Nuclear matrix protein-22) (NMP-22) (SP-H antigen)	NUMA1 NMP22 NUMA	Homo sapiens (Human)	2115	1	0	1	1	0.00412708	0.00277028	1	1	1	1	0.00736806	0.000388071
Q96IG2	FXL20_HUMAN	reviewed	F-box/LRR-repeat protein 20 (F-box and leucine-rich repeat protein 20) (F-box/LRR-repeat protein 2-like)	FBXL20 FBL2	Homo sapiens (Human)	436	1	1	0	1	0.00404646	0.00272728	0	1	2	1	0.00748471	0.00644598
P55884	EIF3B_HUMAN	reviewed	Eukaryotic translation initiation factor 3 subunit B (eIF3b) (Eukaryotic translation initiation factor 3 subunit 9) (Prt1 homolog) (hPrt1) (eIF-3-eta) (eIF3 p110) (eIF3 p116)	EIF3B EIF3S9	Homo sapiens (Human)	814	0	2	1	0	0.00384946	0.00484186	1	1	0	1	0.00539956	0.00360482
P61513	RL37A_HUMAN	reviewed	60S ribosomal protein L37a	RPL37A	Homo sapiens (Human)	92	1	0	0	2	0.00409226	0.00506463	1	0	1	0	0.00382036	0.00441548
P62701	RS4X_HUMAN	reviewed	40S ribosomal protein S4, X isoform (SCR10) (Single copy abundant mRNA protein)	RPS4X CCG2 RPS4 SCAR	Homo sapiens (Human)	263	0	0	3	0	0.0040107	0.00802139	0	2	0	0	0.00362319	0.00724638
Q00325	MPCP_HUMAN	reviewed	Phosphate carrier protein, mitochondrial (Phosphate transport protein) (PTP) (Solute carrier family 25 member 3)	SLC25A3 PHC OK/SW-cl.48	Homo sapiens (Human)	362	1	1	1	0	0.00408128	0.00274786	0	1	1	0	0.0037801	0.0043724
Q6P3R8	NEK5_HUMAN	reviewed	Serine/threonine-protein kinase Nek5 (EC 2.7.11.1) (Never in mitosis A-related kinase 5) (NimA-related protein kinase 5)	NEK5	Homo sapiens (Human)	708	1	1	1	0	0.00408128	0.00274786	0	1	1	0	0.0037801	0.0043724
Q86X55	CARM1_HUMAN	reviewed	Histone-arginine methyltransferase CARM1 (EC 2.1.1.-) (EC 2.1.1.125) (Coactivator-associated arginine methyltransferase 1) (Protein arginine N-methyltransferase 4)	CARM1 PRMT4	Homo sapiens (Human)	608	0	2	0	1	0.00381465	0.00482798	0	0	1	1	0.00370462	0.00429452
Q99832	TCPH_HUMAN	reviewed	T-complex protein 1 subunit eta (TCP-1-eta) (CCT-eta) (HIV-1 Nef-interacting protein)	CCT7 CCTH NIP7-1	Homo sapiens (Human)	543	0	1	2	0	0.00393008	0.00509434	1	0	1	0	0.00382036	0.00441548
Q9Y3F4	STRAP_HUMAN	reviewed	Serine-threonine kinase receptor-associated protein (MAP activator with WD repeats) (UNR-interacting protein) (WD-40 repeat protein PT-WD)	STRAP MAWD UNRIP	Homo sapiens (Human)	350	0	0	2	1	0.00397588	0.00510827	0	0	1	1	0.00370462	0.00429452
P25398	RS12_HUMAN	reviewed	40S ribosomal protein S12	RPS12	Homo sapiens (Human)	132	1	0	1	1	0.00412708	0.00277028	1	0	0	0	0.00185185	0.0037037
P42345	MTOR_HUMAN	reviewed	Serine/threonine-protein kinase mTOR (EC 2.7.11.1) (FK506-binding protein 12-rapamycin complex-associated protein 1) (FKBP12-rapamycin complex-associated protein) (Mammalian target of rapamycin) (mTOR) (Mechanistic target of rapamycin) (Rapamycin and FKBP12 target 1) (Rapamycin target protein 1)	MTOR FRAP FRAP1 FRAP2 RAFT1 RAPT1	Homo sapiens (Human)	2549	0	1	1	1	0.00389526	0.0026002	0	1	0	0	0.00181159	0.00362319
Q13428	TCOF_HUMAN	reviewed	Treacle protein (Treacher Collins syndrome protein)	TCOF1	Homo sapiens (Human)	1488	1	1	1	0	0.00408128	0.00274786	0	0	0	1	0.00173611	0.00347222
Q16531	DDB1_HUMAN	reviewed	DNA damage-binding protein 1 (DDB p127 subunit) (DNA damage-binding protein a) (DDBa) (Damage-specific DNA-binding protein 1) (HBV X-associated protein 1) (XAP-1) (UV-damaged DNA-binding factor) (UV-damaged DNA-binding protein 1) (UV-DDB 1) (XPE-binding factor) (XPE-BF) (Xeroderma pigmentosum group E-complementing protein) (XPCe)	DDB1 XAP1	Homo sapiens (Human)	1140	1	1	0	1	0.00404646	0.00272728	1	0	0	0	0.00185185	0.0037037
Q5TEC3	ZN697_HUMAN	reviewed	Zinc finger protein 697	ZNF697	Homo sapiens (Human)	545	0	1	1	1	0.00389526	0.0026002	0	1	0	0	0.00181159	0.00362319
Q9Y3U8	RL36_HUMAN	reviewed	60S ribosomal protein L36	RPL36	Homo sapiens (Human)	105	0	1	2	0	0.00393008	0.00509434	1	0	0	0	0.00185185	0.0037037
O60814	H2B1K_HUMAN	reviewed	Histone H2B type 1-K (H2B K) (HIRA-interacting protein 1)	HIST1H2BK H2BFT HIRIP1	Homo sapiens (Human)	126	1	1	1	0	0.00408128	0.00274786	0	0	0	0	0	0
O75462	CRLF1_HUMAN	reviewed	Cytokine receptor-like factor 1 (Cytokine-like factor 1) (CLF-1) (ZcytoR5)	CRLF1 UNQ288/PRO327	Homo sapiens (Human)	422	0	0	1	2	0.00394107	0.00499919	0	0	0	0	0	0
Q5SZL2	CE85L_HUMAN	reviewed	Centrosomal protein of 85 kDa-like (Serologically defined breast cancer antigen NY-BR-15)	CEP85L C6orf204	Homo sapiens (Human)	805	1	1	1	0	0.00408128	0.00274786	0	0	0	0	0	0
Q5T749	KPRP_HUMAN	reviewed	Keratinocyte proline-rich protein (hKPRP)	KPRP C1orf45	Homo sapiens (Human)	579	1	1	0	0	0.00274438	0.00319146	2	3	1	0	0.011107	0.00932037
P02769	ALBU_BOVIN	reviewed	Serum albumin (BSA) (allergen Bos d 6)	ALB	Bos taurus (Bovine)	607	0	0	1	1	0.00263898	0.00304776	2	3	0	0	0.00913849	0.0109243
Q07065	CKAP4_HUMAN	reviewed	Cytoskeleton-associated protein 4 (63-kDa cytoskeleton-linking membrane protein) (Climp-63) (p63)	CKAP4	Homo sapiens (Human)	602	1	1	0	0	0.00274438	0.00319146	1	1	1	2	0.00910417	0.0032009
Q96EV2	RBM33_HUMAN	reviewed	RNA-binding protein 33 (Proline-rich protein 8) (RNA-binding motif protein 33)	RBM33 PRR8	Homo sapiens (Human)	1170	0	0	2	0	0.0026738	0.00534759	2	1	2	0	0.00945231	0.00736218
P28857	DPOL_HHV6U	reviewed	DNA polymerase catalytic subunit (EC 2.7.7.7)	U38 XILF0	Human herpesvirus 6A (strain Uganda-1102) (HHV-6 variant A) (Human B lymphotropic virus)	1012	1	1	0	0	0.00274438	0.00319146	1	1	1	1	0.00736806	0.000388071
P46781	RS9_HUMAN	reviewed	40S ribosomal protein S9	RPS9	Homo sapiens (Human)	194	0	1	0	1	0.00255836	0.00295509	1	1	0	2	0.00713567	0.00567479
P55072	TERA_HUMAN	reviewed	Transitional endoplasmic reticulum ATPase (TER ATPase) (EC 3.6.4.6) (15S Mg(2+)-ATPase p97 subunit) (Valosin-containing protein) (VCP)	VCP	Homo sapiens (Human)	806	1	1	0	0	0.00274438	0.00319146	1	1	1	1	0.00736806	0.000388071
P62753	RS6_HUMAN	reviewed	40S ribosomal protein S6 (Phosphoprotein NP33)	RPS6 OK/SW-cl.2	Homo sapiens (Human)	249	1	0	0	1	0.00279018	0.00323611	2	1	1	0	0.0074838	0.00605419
Q16186	ADRM1_HUMAN	reviewed	Proteasomal ubiquitin receptor ADRM1 (110 kDa cell membrane glycoprotein) (Gp110) (Adhesion-regulating molecule 1) (ARM-1) (Proteasome regulatory particle non-ATPase 13) (hRpn13) (Rpn13 homolog)	ADRM1 GP110	Homo sapiens (Human)	407	1	1	0	0	0.00274438	0.00319146	0	1	2	1	0.00748471	0.00644598
P52272	HNRPM_HUMAN	reviewed	Heterogeneous nuclear ribonucleoprotein M (hnRNP M)	HNRNPM HNRPM NAGR1	Homo sapiens (Human)	730	0	1	1	0	0.00259318	0.00299724	2	0	1	0	0.00567221	0.00713636
P63167	DYL1_HUMAN	reviewed	Dynein light chain 1, cytoplasmic (8 kDa dynein light chain) (DLC8) (Dynein light chain LC8-type 1) (Protein inhibitor of neuronal nitric oxide synthase) (PIN)	DYNLL1 DLC1 DNCL1 DNCLC1 HDLC1	Homo sapiens (Human)	89	1	0	0	1	0.00279018	0.00323611	1	0	1	1	0.00555647	0.0037237
Q02413	DSG1_HUMAN	reviewed	Desmoglein-1 (Cadherin family member 4) (Desmosomal glycoprotein 1) (DG1) (DGI) (Pemphigus foliaceus antigen)	DSG1 CDHF4	Homo sapiens (Human)	1049	1	1	0	0	0.00274438	0.00319146	2	1	0	0	0.0055153	0.00707848
O43909	EXTL3_HUMAN	reviewed	Exostosin-like 3 (EC 2.4.1.223) (EXT-related protein 1) (Glucuronyl-galactosyl-proteoglycan 4-alpha-N-acetylglucosaminyltransferase) (Hereditary multiple exostoses gene isolog) (Multiple exostosis-like protein 3) (Putative tumor suppressor protein EXTL3)	EXTL3 EXTL1L EXTR1 KIAA0519	Homo sapiens (Human)	919	0	0	1	1	0.00263898	0.00304776	0	1	0	1	0.00354771	0.00409839
P05062	ALDOB_HUMAN	reviewed	Fructose-bisphosphate aldolase B (EC 4.1.2.13) (Liver-type aldolase)	ALDOB ALDB	Homo sapiens (Human)	364	1	0	1	0	0.00282499	0.00327135	1	1	0	0	0.00366345	0.00423069
P49368	TCPG_HUMAN	reviewed	T-complex protein 1 subunit gamma (TCP-1-gamma) (CCT-gamma) (hTRiC5)	CCT3 CCTG TRIC5	Homo sapiens (Human)	545	1	1	0	0	0.00274438	0.00319146	0	1	0	1	0.00354771	0.00409839
P62266	RS23_HUMAN	reviewed	40S ribosomal protein S23	RPS23	Homo sapiens (Human)	143	0	1	0	1	0.00255836	0.00295509	0	0	1	1	0.00370462	0.00429452
Q52LJ0	FA98B_HUMAN	reviewed	Protein FAM98B	FAM98B	Homo sapiens (Human)	330	1	1	0	0	0.00274438	0.00319146	0	0	1	1	0.00370462	0.00429452
Q5D862	FILA2_HUMAN	reviewed	Filaggrin-2 (FLG-2) (Intermediate filament-associated and psoriasis-susceptibility protein) (Ifapsoriasin)	FLG2 IFPS	Homo sapiens (Human)	2391	1	1	0	0	0.00274438	0.00319146	1	1	0	0	0.00366345	0.00423069
Q6NXT2	H3C_HUMAN	reviewed	Histone H3.3C (Histone H3.5)	H3F3C	Homo sapiens (Human)	135	0	0	1	1	0.00263898	0.00304776	0	1	1	0	0.0037801	0.0043724
Q7Z7M0	MEGF8_HUMAN	reviewed	Multiple epidermal growth factor-like domains protein 8 (Multiple EGF-like domains protein 8) (Epidermal growth factor-like protein 4) (EGF-like protein 4)	MEGF8 C19orf49 EGFL4 KIAA0817	Homo sapiens (Human)	2845	0	1	0	1	0.00255836	0.00295509	0	0	1	1	0.00370462	0.00429452
Q8IYB4	PEX5R_HUMAN	reviewed	PEX5-related protein (PEX2-related protein) (PEX5-like protein) (Peroxin-5-related protein) (Peroxisome biogenesis factor 5-like) (Tetratricopeptide repeat-containing Rab8b-interacting protein) (Pex5Rp) (TRIP8b)	PEX5L PEX5R PXR2	Homo sapiens (Human)	626	1	0	1	0	0.00282499	0.00327135	0	1	0	1	0.00354771	0.00409839
Q9H095	IQCG_HUMAN	reviewed	IQ domain-containing protein G	IQCG	Homo sapiens (Human)	443	1	1	0	0	0.00274438	0.00319146	1	0	1	0	0.00382036	0.00441548
P05141	ADT2_HUMAN	reviewed	ADP/ATP translocase 2 (ADP,ATP carrier protein 2) (ADP,ATP carrier protein, fibroblast isoform) (Adenine nucleotide translocator 2) (ANT 2) (Solute carrier family 25 member 5) [Cleaved into: ADP/ATP translocase 2, N-terminally processed]	SLC25A5 ANT2	Homo sapiens (Human)	298	1	0	1	0	0.00282499	0.00327135	0	0	1	0	0.0019685	0.00393701
P13224	GP1BB_HUMAN	reviewed	Platelet glycoprotein Ib beta chain (GP-Ib beta) (GPIb-beta) (GPIbB) (Antigen CD42b-beta) (CD antigen CD42c)	GP1BB	Homo sapiens (Human)	206	1	0	1	0	0.00282499	0.00327135	0	0	1	0	0.0019685	0.00393701
P28066	PSA5_HUMAN	reviewed	Proteasome subunit alpha type-5 (EC 3.4.25.1) (Macropain zeta chain) (Multicatalytic endopeptidase complex zeta chain) (Proteasome zeta chain)	PSMA5	Homo sapiens (Human)	241	0	0	1	1	0.00263898	0.00304776	0	1	0	0	0.00181159	0.00362319
P35998	PRS7_HUMAN	reviewed	26S protease regulatory subunit 7 (26S proteasome AAA-ATPase subunit RPT1) (Proteasome 26S subunit ATPase 2) (Protein MSS1)	PSMC2 MSS1	Homo sapiens (Human)	433	0	0	1	1	0.00263898	0.00304776	0	0	1	0	0.0019685	0.00393701
Q7Z3B3	KANL1_HUMAN	reviewed	KAT8 regulatory NSL complex subunit 1 (MLL1/MLL complex subunit KANSL1) (MSL1 homolog 1) (hMSL1v1) (NSL complex protein NSL1) (Non-specific lethal 1 homolog)	KANSL1 CENP-36 KIAA1267 MSL1V1 NSL1	Homo sapiens (Human)	1105	0	1	1	0	0.00259318	0.00299724	0	1	0	0	0.00181159	0.00362319
Q8NFI3	ENASE_HUMAN	reviewed	Cytosolic endo-beta-N-acetylglucosaminidase (ENGase) (EC 3.2.1.96)	ENGASE	Homo sapiens (Human)	743	1	0	1	0	0.00282499	0.00327135	1	0	0	0	0.00185185	0.0037037
Q96DT5	DYH11_HUMAN	reviewed	Dynein heavy chain 11, axonemal (Axonemal beta dynein heavy chain 11) (Ciliary dynein heavy chain 11)	DNAH11	Homo sapiens (Human)	4516	0	0	0	2	0.00260417	0.00520833	0	0	1	0	0.0019685	0.00393701
Q96DX4	RSPRY_HUMAN	reviewed	RING finger and SPRY domain-containing protein 1	RSPRY1 KIAA1972 UNQ328/PRO444	Homo sapiens (Human)	576	0	0	1	1	0.00263898	0.00304776	0	1	0	0	0.00181159	0.00362319
Q9P2R3	ANFY1_HUMAN	reviewed	Rabankyrin-5 (Rank-5) (Ankyrin repeat and FYVE domain-containing protein 1) (Ankyrin repeats hooked to a zinc finger motif)	ANKFY1 ANKHZN KIAA1255	Homo sapiens (Human)	1169	0	1	1	0	0.00259318	0.00299724	0	1	0	0	0.00181159	0.00362319
Q9UQ35	SRRM2_HUMAN	reviewed	Serine/arginine repetitive matrix protein 2 (300 kDa nuclear matrix antigen) (Serine/arginine-rich splicing factor-related nuclear matrix protein of 300 kDa) (SR-related nuclear matrix protein of 300 kDa) (Ser/Arg-related nuclear matrix protein of 300 kDa) (Splicing coactivator subunit SRm300) (Tax-responsive enhancer element-binding protein 803) (TaxREB803)	SRRM2 KIAA0324 SRL300 SRM300 HSPC075	Homo sapiens (Human)	2752	0	0	1	1	0.00263898	0.00304776	0	1	0	0	0.00181159	0.00362319
O60293	ZC3H1_HUMAN	reviewed	Zinc finger C3H1 domain-containing protein (Coiled-coil domain-containing protein 131) (Proline/serine-rich coiled-coil protein 2)	ZFC3H1 CCDC131 KIAA0546 PSRC2	Homo sapiens (Human)	1989	0	0	0	2	0.00260417	0.00520833	0	0	0	0	0	0
P23528	COF1_HUMAN	reviewed	Cofilin-1 (18 kDa phosphoprotein) (p18) (Cofilin, non-muscle isoform)	CFL1 CFL	Homo sapiens (Human)	166	0	1	1	0	0.00259318	0.00299724	0	0	0	0	0	0
P31749	AKT1_HUMAN	reviewed	RAC-alpha serine/threonine-protein kinase (EC 2.7.11.1) (Protein kinase B) (PKB) (Protein kinase B alpha) (PKB alpha) (Proto-oncogene c-Akt) (RAC-PK-alpha)	AKT1 PKB RAC	Homo sapiens (Human)	480	1	0	1	0	0.00282499	0.00327135	0	0	0	0	0	0
P35610	SOAT1_HUMAN	reviewed	Sterol O-acyltransferase 1 (EC 2.3.1.26) (Acyl-coenzyme A:cholesterol acyltransferase 1) (ACAT-1) (Cholesterol acyltransferase 1)	SOAT1 ACACT ACACT1 ACAT ACAT1 SOAT STAT	Homo sapiens (Human)	550	1	0	1	0	0.00282499	0.00327135	0	0	0	0	0	0
P54725	RD23A_HUMAN	reviewed	UV excision repair protein RAD23 homolog A (HR23A) (hHR23A)	RAD23A	Homo sapiens (Human)	363	0	1	1	0	0.00259318	0.00299724	0	0	0	0	0	0
Q04637	IF4G1_HUMAN	reviewed	Eukaryotic translation initiation factor 4 gamma 1 (eIF-4-gamma 1) (eIF-4G 1) (eIF-4G1) (p220)	EIF4G1 EIF4F EIF4G EIF4GI	Homo sapiens (Human)	1599	0	1	1	0	0.00259318	0.00299724	0	0	0	0	0	0
Q0D2I5	IFFO1_HUMAN	reviewed	Intermediate filament family orphan 1 (Tumor antigen HOM-TES-103)	IFFO1 IFFO	Homo sapiens (Human)	559	0	1	0	1	0.00255836	0.00295509	0	0	0	0	0	0
Q15582	BGH3_HUMAN	reviewed	Transforming growth factor-beta-induced protein ig-h3 (Beta ig-h3) (Kerato-epithelin) (RGD-containing collagen-associated protein) (RGD-CAP)	TGFBI BIGH3	Homo sapiens (Human)	683	1	1	0	0	0.00274438	0.00319146	0	0	0	0	0	0
Q495M3	S36A2_HUMAN	reviewed	Proton-coupled amino acid transporter 2 (Proton/amino acid transporter 2) (Solute carrier family 36 member 2) (Tramdorin-1)	SLC36A2 PAT2 TRAMD1	Homo sapiens (Human)	483	1	1	0	0	0.00274438	0.00319146	0	0	0	0	0	0
Q5UCB8	POLG_DEN4S	reviewed	Genome polyprotein [Cleaved into: Capsid protein C (Core protein); prM; Peptide pr; Small envelope protein M (Matrix protein); Envelope protein E; Non-structural protein 1 (NS1); Non-structural protein 2A (NS2A); Non-structural protein 2A-alpha; Serine protease subunit NS2B (Flavivirin protease NS2B regulatory subunit) (Non-structural protein 2B); Serine protease NS3 (EC 3.4.21.91) (EC 3.6.1.15) …		Dengue virus type 4 (strain Singapore/8976/1995) (DENV-4)	3387	2	0	0	0	0.00297619	0.00595238	0	0	0	0	0	0
Q63HN8	RN213_HUMAN	reviewed	E3 ubiquitin-protein ligase RNF213 (EC 6.3.2.-) (ALK lymphoma oligomerization partner on chromosome 17) (Mysterin) (RING finger protein 213)	RNF213 ALO17 C17orf27 KIAA1554 KIAA1618 MYSTR	Homo sapiens (Human)	5207	0	0	0	2	0.00260417	0.00520833	0	0	0	0	0	0
Q6ZW49	PAXI1_HUMAN	reviewed	PAX-interacting protein 1 (PAX transactivation activation domain-interacting protein)	PAXIP1 PAXIP1L PTIP CAGF28	Homo sapiens (Human)	1069	0	1	1	0	0.00259318	0.00299724	0	0	0	0	0	0
Q86UT6	NLRX1_HUMAN	reviewed	NLR family member X1 (Caterpiller protein 11.3) (CLR11.3) (Nucleotide-binding oligomerization domain protein 26) (Nucleotide-binding oligomerization domain protein 5) (Nucleotide-binding oligomerization domain protein 9)	NLRX1 NOD26 NOD5 NOD9	Homo sapiens (Human)	975	1	0	0	1	0.00279018	0.00323611	0	0	0	0	0	0
Q8IWL1	SFPA2_HUMAN	reviewed	Pulmonary surfactant-associated protein A2 (PSP-A) (PSPA) (SP-A) (SP-A2) (35 kDa pulmonary surfactant-associated protein) (Alveolar proteinosis protein) (Collectin-5)	SFTPA2 COLEC5 PSAP SFTP1 SFTPA SFTPA2B	Homo sapiens (Human)	248	0	1	1	0	0.00259318	0.00299724	0	0	0	0	0	0
Q96RT6	CTGE2_HUMAN	reviewed	cTAGE family member 2 (Protein cTAGE-2) (Cancer/testis antigen 21.2) (CT21.2)	CTAGE1 CTAGE2	Homo sapiens (Human)	745	0	2	0	0	0.00251256	0.00502513	0	0	0	0	0	0
Q9BWT3	PAPOG_HUMAN	reviewed	Poly(A) polymerase gamma (PAP-gamma) (EC 2.7.7.19) (Neo-poly(A) polymerase) (Neo-PAP) (Polynucleotide adenylyltransferase gamma) (SRP RNA 3'-adenylating enzyme)	PAPOLG PAP2 PAPG	Homo sapiens (Human)	736	0	2	0	0	0.00251256	0.00502513	0	0	0	0	0	0
Q9H0D6	XRN2_HUMAN	reviewed	5'-3' exoribonuclease 2 (EC 3.1.13.-) (DHM1-like protein) (DHP protein)	XRN2	Homo sapiens (Human)	950	0	0	1	1	0.00263898	0.00304776	0	0	0	0	0	0
Q9NVP4	DZAN1_HUMAN	reviewed	Double zinc ribbon and ankyrin repeat-containing protein 1	DZANK1 C20orf12 C20orf84	Homo sapiens (Human)	752	0	1	0	1	0.00255836	0.00295509	0	0	0	0	0	0
Q9QB93	NTP1_YMTV5	reviewed	Nucleoside triphosphatase I (EC 3.6.1.15) (NPH-I) (Nucleoside triphosphate phosphohydrolase I) (NPH I)	NPH1 88L B5L	Yaba monkey tumor virus (strain VR587) (YMTV)	631	0	1	1	0	0.00259318	0.00299724	0	0	0	0	0	0
Q9UBY9	HSPB7_HUMAN	reviewed	Heat shock protein beta-7 (HspB7) (Cardiovascular heat shock protein) (cvHsp)	HSPB7 CVHSP	Homo sapiens (Human)	170	1	0	1	0	0.00282499	0.00327135	0	0	0	0	0	0
P27635	RL10_HUMAN	reviewed	60S ribosomal protein L10 (Laminin receptor homolog) (Protein QM) (Tumor suppressor QM)	RPL10 DXS648E QM	Homo sapiens (Human)	214	0	0	0	1	0.00130208	0.00260417	1	1	2	1	0.00933657	0.00427862
O15119	TBX3_HUMAN	reviewed	T-box transcription factor TBX3 (T-box protein 3)	TBX3	Homo sapiens (Human)	743	0	1	0	0	0.00125628	0.00251256	1	1	1	1	0.00736806	0.000388071
P46776	RL27A_HUMAN	reviewed	60S ribosomal protein L27a	RPL27A	Homo sapiens (Human)	148	1	0	0	0	0.0014881	0.00297619	1	2	1	0	0.00744354	0.00592408
P46779	RL28_HUMAN	reviewed	60S ribosomal protein L28	RPL28	Homo sapiens (Human)	137	0	0	1	0	0.0013369	0.0026738	2	1	1	0	0.0074838	0.00605419
P62854	RS26_HUMAN	reviewed	40S ribosomal protein S26	RPS26	Homo sapiens (Human)	115	0	0	1	0	0.0013369	0.0026738	1	1	1	1	0.00736806	0.000388071
A6NKT7	RGPD3_HUMAN	reviewed	RanBP2-like and GRIP domain-containing protein 3	RGPD3 RGP3	Homo sapiens (Human)	1758	0	0	0	1	0.00130208	0.00260417	2	1	0	0	0.0055153	0.00707848
P00367	DHE3_HUMAN	reviewed	Glutamate dehydrogenase 1, mitochondrial (GDH 1) (EC 1.4.1.3)	GLUD1 GLUD	Homo sapiens (Human)	558	0	0	0	1	0.00130208	0.00260417	1	0	1	1	0.00555647	0.0037237
P62277	RS13_HUMAN	reviewed	40S ribosomal protein S13	RPS13	Homo sapiens (Human)	151	0	0	1	0	0.0013369	0.0026738	1	0	1	1	0.00555647	0.0037237
O75400	PR40A_HUMAN	reviewed	Pre-mRNA-processing factor 40 homolog A (Fas ligand-associated factor 1) (Formin-binding protein 11) (Formin-binding protein 3) (Huntingtin yeast partner A) (Huntingtin-interacting protein 10) (HIP-10) (Huntingtin-interacting protein A) (Renal carcinoma antigen NY-REN-6)	PRPF40A FBP11 FLAF1 FNBP3 HIP10 HYPA HSPC225	Homo sapiens (Human)	957	1	0	0	0	0.0014881	0.00297619	0	1	1	0	0.0037801	0.0043724
P07359	GP1BA_HUMAN	reviewed	Platelet glycoprotein Ib alpha chain (GP-Ib alpha) (GPIb-alpha) (GPIbA) (Glycoprotein Ibalpha) (Antigen CD42b-alpha) (CD antigen CD42b) [Cleaved into: Glycocalicin]	GP1BA	Homo sapiens (Human)	652	0	0	1	0	0.0013369	0.0026738	1	0	1	0	0.00382036	0.00441548
P21333	FLNA_HUMAN	reviewed	Filamin-A (FLN-A) (Actin-binding protein 280) (ABP-280) (Alpha-filamin) (Endothelial actin-binding protein) (Filamin-1) (Non-muscle filamin)	FLNA FLN FLN1	Homo sapiens (Human)	2647	0	0	0	1	0.00130208	0.00260417	0	0	1	1	0.00370462	0.00429452
P27694	RFA1_HUMAN	reviewed	Replication protein A 70 kDa DNA-binding subunit (RP-A p70) (Replication factor A protein 1) (RF-A protein 1) (Single-stranded DNA-binding protein) [Cleaved into: Replication protein A 70 kDa DNA-binding subunit, N-terminally processed]	RPA1 REPA1 RPA70	Homo sapiens (Human)	616	0	0	0	1	0.00130208	0.00260417	0	0	2	0	0.00393701	0.00787402
P27708	PYR1_HUMAN	reviewed	CAD protein [Includes: Glutamine-dependent carbamoyl-phosphate synthase (EC 6.3.5.5); Aspartate carbamoyltransferase (EC 2.1.3.2); Dihydroorotase (EC 3.5.2.3)]	CAD	Homo sapiens (Human)	2225	0	0	1	0	0.0013369	0.0026738	1	0	1	0	0.00382036	0.00441548
P35626	ARBK2_HUMAN	reviewed	Beta-adrenergic receptor kinase 2 (Beta-ARK-2) (EC 2.7.11.15) (G-protein-coupled receptor kinase 3)	ADRBK2 BARK2 GRK3	Homo sapiens (Human)	688	1	0	0	0	0.0014881	0.00297619	0	1	0	1	0.00354771	0.00409839
P48637	GSHB_HUMAN	reviewed	Glutathione synthetase (GSH synthetase) (GSH-S) (EC 6.3.2.3) (Glutathione synthase)	GSS	Homo sapiens (Human)	474	0	0	1	0	0.0013369	0.0026738	0	1	0	1	0.00354771	0.00409839
Q13823	NOG2_HUMAN	reviewed	Nucleolar GTP-binding protein 2 (Autoantigen NGP-1)	GNL2 NGP1	Homo sapiens (Human)	731	1	0	0	0	0.0014881	0.00297619	0	1	0	1	0.00354771	0.00409839
Q3B820	F161A_HUMAN	reviewed	Protein FAM161A	FAM161A	Homo sapiens (Human)	660	1	0	0	0	0.0014881	0.00297619	1	0	0	1	0.00358796	0.00414733
Q8IZP0	ABI1_HUMAN	reviewed	Abl interactor 1 (Abelson interactor 1) (Abi-1) (Abl-binding protein 4) (AblBP4) (Eps8 SH3 domain-binding protein) (Eps8-binding protein) (Nap1-binding protein) (Nap1BP) (Spectrin SH3 domain-binding protein 1) (e3B1)	ABI1 SSH3BP1	Homo sapiens (Human)	508	0	1	0	0	0.00125628	0.00251256	0	1	0	1	0.00354771	0.00409839
Q8TB37	NUBPL_HUMAN	reviewed	Iron-sulfur protein NUBPL (IND1 homolog) (Nucleotide-binding protein-like) (huInd1)	NUBPL C14orf127	Homo sapiens (Human)	319	0	1	0	0	0.00125628	0.00251256	2	0	0	0	0.0037037	0.00740741
Q96G25	MED8_HUMAN	reviewed	Mediator of RNA polymerase II transcription subunit 8 (Activator-recruited cofactor 32 kDa component) (ARC32) (Mediator complex subunit 8)	MED8	Homo sapiens (Human)	268	0	1	0	0	0.00125628	0.00251256	0	1	1	0	0.0037801	0.0043724
Q9BU76	MMTA2_HUMAN	reviewed	Multiple myeloma tumor-associated protein 2 (hMMTAG2)	MMTAG2 C1orf35	Homo sapiens (Human)	263	0	0	1	0	0.0013369	0.0026738	1	0	0	1	0.00358796	0.00414733
O43768	ENSA_HUMAN	reviewed	Alpha-endosulfine (ARPP-19e)	ENSA	Homo sapiens (Human)	121	1	0	0	0	0.0014881	0.00297619	0	1	0	0	0.00181159	0.00362319
O60841	IF2P_HUMAN	reviewed	Eukaryotic translation initiation factor 5B (eIF-5B) (Translation initiation factor IF-2)	EIF5B IF2 KIAA0741	Homo sapiens (Human)	1220	1	0	0	0	0.0014881	0.00297619	1	0	0	0	0.00185185	0.0037037
P06576	ATPB_HUMAN	reviewed	ATP synthase subunit beta, mitochondrial (EC 3.6.3.14)	ATP5B ATPMB ATPSB	Homo sapiens (Human)	529	0	0	1	0	0.0013369	0.0026738	0	0	1	0	0.0019685	0.00393701
P06935	POLG_WNV	reviewed	Genome polyprotein [Cleaved into: Peptide 2k; Capsid protein C (Core protein); prM; Peptide pr; Small envelope protein M (Matrix protein); Envelope protein E; Non-structural protein 1 (NS1); Non-structural protein 2A (NS2A); Serine protease subunit NS2B (Flavivirin protease NS2B regulatory subunit) (Non-structural protein 2B); Serine protease NS3 (EC 3.4.21.91) (EC 3.6.1.15) (EC 3.6.4.13) (Flaviv…		West Nile virus (WNV)	3430	1	0	0	0	0.0014881	0.00297619	0	0	1	0	0.0019685	0.00393701
P09303	HELI_VZVD	reviewed	DNA replication helicase (EC 3.6.4.-)	ORF55	Varicella-zoster virus (strain Dumas) (HHV-3) (Human herpesvirus 3)	881	0	0	0	1	0.00130208	0.00260417	1	0	0	0	0.00185185	0.0037037
P22090	RS4Y1_HUMAN	reviewed	40S ribosomal protein S4, Y isoform 1	RPS4Y1 RPS4Y PRO2646	Homo sapiens (Human)	263	0	0	0	1	0.00130208	0.00260417	1	0	0	0	0.00185185	0.0037037
P35232	PHB_HUMAN	reviewed	Prohibitin	PHB	Homo sapiens (Human)	272	1	0	0	0	0.0014881	0.00297619	0	1	0	0	0.00181159	0.00362319
P49207	RL34_HUMAN	reviewed	60S ribosomal protein L34	RPL34	Homo sapiens (Human)	117	0	0	1	0	0.0013369	0.0026738	0	0	0	1	0.00173611	0.00347222
P52597	HNRPF_HUMAN	reviewed	Heterogeneous nuclear ribonucleoprotein F (hnRNP F) (Nucleolin-like protein mcs94-1) [Cleaved into: Heterogeneous nuclear ribonucleoprotein F, N-terminally processed]	HNRNPF HNRPF	Homo sapiens (Human)	415	1	0	0	0	0.0014881	0.00297619	0	1	0	0	0.00181159	0.00362319
Q008S8	ECT2L_HUMAN	reviewed	Epithelial cell-transforming sequence 2 oncogene-like (Lung-specific F-box and DH domain-containing protein) (Putative guanine nucleotide exchange factor LFDH)	ECT2L C6orf91 LFDH	Homo sapiens (Human)	904	1	0	0	0	0.0014881	0.00297619	0	0	0	1	0.00173611	0.00347222
Q15424	SAFB1_HUMAN	reviewed	Scaffold attachment factor B1 (SAF-B) (SAF-B1) (HSP27 estrogen response element-TATA box-binding protein) (HSP27 ERE-TATA-binding protein)	SAFB HAP HET SAFB1	Homo sapiens (Human)	915	1	0	0	0	0.0014881	0.00297619	0	0	0	1	0.00173611	0.00347222
Q49B96	COX19_HUMAN	reviewed	Cytochrome c oxidase assembly protein COX19 (hCOX19)	COX19	Homo sapiens (Human)	90	1	0	0	0	0.0014881	0.00297619	1	0	0	0	0.00185185	0.0037037
Q5VT25	MRCKA_HUMAN	reviewed	Serine/threonine-protein kinase MRCK alpha (EC 2.7.11.1) (CDC42-binding protein kinase alpha) (DMPK-like alpha) (Myotonic dystrophy kinase-related CDC42-binding kinase alpha) (MRCK alpha) (Myotonic dystrophy protein kinase-like alpha)	CDC42BPA KIAA0451	Homo sapiens (Human)	1732	0	0	0	1	0.00130208	0.00260417	0	1	0	0	0.00181159	0.00362319
Q96HY7	DHTK1_HUMAN	reviewed	Probable 2-oxoglutarate dehydrogenase E1 component DHKTD1, mitochondrial (EC 1.2.4.2) (Dehydrogenase E1 and transketolase domain-containing protein 1)	DHTKD1 KIAA1630	Homo sapiens (Human)	919	0	1	0	0	0.00125628	0.00251256	0	0	0	1	0.00173611	0.00347222
Q9C005	DPY30_HUMAN	reviewed	Protein dpy-30 homolog (Dpy-30-like protein) (Dpy-30L)	DPY30	Homo sapiens (Human)	99	0	0	0	1	0.00130208	0.00260417	0	0	0	1	0.00173611	0.00347222
Q9HBU9	POPD2_HUMAN	reviewed	Popeye domain-containing protein 2 (Popeye protein 2)	POPDC2 POP2	Homo sapiens (Human)	364	0	0	1	0	0.0013369	0.0026738	0	1	0	0	0.00181159	0.00362319
Q9Y4C0	NRX3A_HUMAN	reviewed	Neurexin-3 (Neurexin III-alpha) (Neurexin-3-alpha)	NRXN3 C14orf60 KIAA0743	Homo sapiens (Human)	1643	0	0	0	1	0.00130208	0.00260417	0	0	0	1	0.00173611	0.00347222
A6NI56	CC154_HUMAN	reviewed	Coiled-coil domain-containing protein 154	CCDC154	Homo sapiens (Human)	674	0	0	1	0	0.0013369	0.0026738	0	0	0	0	0	0
A6NIE9	PRS29_HUMAN	reviewed	Putative serine protease 29 (EC 3.4.21.-) (Implantation serine proteinase 2-like protein) (ISP2-like protein)	PRSS29P ISP2	Homo sapiens (Human)	313	0	1	0	0	0.00125628	0.00251256	0	0	0	0	0	0
A6NNT2	CP096_HUMAN	reviewed	Uncharacterized protein C16orf96	C16orf96	Homo sapiens (Human)	1141	0	1	0	0	0.00125628	0.00251256	0	0	0	0	0	0
A6QL64	AN36A_HUMAN	reviewed	Ankyrin repeat domain-containing protein 36A	ANKRD36 ANKRD36A KIAA1641 UNQ2430/PRO499	Homo sapiens (Human)	1941	0	1	0	0	0.00125628	0.00251256	0	0	0	0	0	0
A8MW92	P20L1_HUMAN	reviewed	PHD finger protein 20-like protein 1	PHF20L1 CGI-72	Homo sapiens (Human)	1017	0	0	0	1	0.00130208	0.00260417	0	0	0	0	0	0
O15033	AREL1_HUMAN	reviewed	Apoptosis-resistant E3 ubiquitin protein ligase 1 (EC 6.3.2.-)	AREL1 KIAA0317	Homo sapiens (Human)	823	0	1	0	0	0.00125628	0.00251256	0	0	0	0	0	0
O15085	ARHGB_HUMAN	reviewed	Rho guanine nucleotide exchange factor 11 (PDZ-RhoGEF)	ARHGEF11 KIAA0380	Homo sapiens (Human)	1522	0	0	0	1	0.00130208	0.00260417	0	0	0	0	0	0
O43150	ASAP2_HUMAN	reviewed	Arf-GAP with SH3 domain, ANK repeat and PH domain-containing protein 2 (Development and differentiation-enhancing factor 2) (Paxillin-associated protein with ARF GAP activity 3) (PAG3) (Pyk2 C-terminus-associated protein) (PAP)	ASAP2 DDEF2 KIAA0400	Homo sapiens (Human)	1006	0	0	1	0	0.0013369	0.0026738	0	0	0	0	0	0
O43295	SRGP3_HUMAN	reviewed	SLIT-ROBO Rho GTPase-activating protein 3 (srGAP3) (Mental disorder-associated GAP) (Rho GTPase-activating protein 14) (WAVE-associated Rac GTPase-activating protein) (WRP)	SRGAP3 ARHGAP14 KIAA0411 KIAA1156 MEGAP SRGAP2	Homo sapiens (Human)	1099	0	0	0	1	0.00130208	0.00260417	0	0	0	0	0	0
O60299	LZTS3_HUMAN	reviewed	Leucine zipper putative tumor suppressor 3 (ProSAP-interacting protein 1) (ProSAPiP1)	LZTS3 KIAA0552 PROSAPIP1	Homo sapiens (Human)	673	0	0	1	0	0.0013369	0.0026738	0	0	0	0	0	0
O60336	MABP1_HUMAN	reviewed	Mitogen-activated protein kinase-binding protein 1 (JNK-binding protein 1) (JNKBP-1)	MAPKBP1 JNKBP1 KIAA0596	Homo sapiens (Human)	1514	0	1	0	0	0.00125628	0.00251256	0	0	0	0	0	0
O75376	NCOR1_HUMAN	reviewed	Nuclear receptor corepressor 1 (N-CoR) (N-CoR1)	NCOR1 KIAA1047	Homo sapiens (Human)	2440	0	0	0	1	0.00130208	0.00260417	0	0	0	0	0	0
O89291	GAG_HV193	reviewed	Gag polyprotein (Pr55Gag) [Cleaved into: Matrix protein p17 (MA); Capsid protein p24 (CA); Spacer peptide 1 (SP1) (p2); Nucleocapsid protein p7 (NC); Spacer peptide 2 (SP2) (p1); p6-gag]	gag	Human immunodeficiency virus type 1 group M subtype F1 (isolate 93BR020) (HIV-1)	492	0	0	0	1	0.00130208	0.00260417	0	0	0	0	0	0
O94985	CSTN1_HUMAN	reviewed	Calsyntenin-1 (Alcadein-alpha) (Alc-alpha) (Alzheimer-related cadherin-like protein) (Non-classical cadherin XB31alpha) [Cleaved into: Soluble Alc-alpha (SAlc-alpha); CTF1-alpha (C-terminal fragment 1-alpha)]	CLSTN1 CS1 KIAA0911	Homo sapiens (Human)	981	1	0	0	0	0.0014881	0.00297619	0	0	0	0	0	0
O95684	FR1OP_HUMAN	reviewed	FGFR1 oncogene partner	FGFR1OP FOP	Homo sapiens (Human)	399	0	0	0	1	0.00130208	0.00260417	0	0	0	0	0	0
O95859	TSN12_HUMAN	reviewed	Tetraspanin-12 (Tspan-12) (Tetraspan NET-2) (Transmembrane 4 superfamily member 12)	TSPAN12 NET2 TM4SF12 UNQ774/PRO1568	Homo sapiens (Human)	305	1	0	0	0	0.0014881	0.00297619	0	0	0	0	0	0
P02458	CO2A1_HUMAN	reviewed	Collagen alpha-1(II) chain (Alpha-1 type II collagen) [Cleaved into: Collagen alpha-1(II) chain; Chondrocalcin]	COL2A1	Homo sapiens (Human)	1487	0	1	0	0	0.00125628	0.00251256	0	0	0	0	0	0
P02765	FETUA_HUMAN	reviewed	Alpha-2-HS-glycoprotein (Alpha-2-Z-globulin) (Ba-alpha-2-glycoprotein) (Fetuin-A) [Cleaved into: Alpha-2-HS-glycoprotein chain A; Alpha-2-HS-glycoprotein chain B]	AHSG FETUA PRO2743	Homo sapiens (Human)	367	0	0	1	0	0.0013369	0.0026738	0	0	0	0	0	0
P03232	UL24_EBVB9	reviewed	Protein UL24 homolog	BXRF1	Epstein-Barr virus (strain B95-8) (HHV-4) (Human herpesvirus 4)	248	0	1	0	0	0.00125628	0.00251256	0	0	0	0	0	0
P03302	POLG_POL3L	reviewed	Genome polyprotein [Cleaved into: P3; Protein 3AB; P1; Capsid protein VP0 (VP4-VP2); Capsid protein VP4 (P1A) (Virion protein 4); Capsid protein VP2 (P1B) (Virion protein 2); Capsid protein VP3 (P1C) (Virion protein 3); Capsid protein VP1 (P1D) (Virion protein 1); P2; Protease 2A (P2A) (EC 3.4.22.29) (Picornain 2A) (Protein 2A); Protein 2B (P2B); Protein 2C (P2C) (EC 3.6.1.15); Protein 3A (P3A); …		Poliovirus type 3 (strains P3/Leon/37 and P3/Leon 12A[1]B)	2206	0	0	0	1	0.00130208	0.00260417	0	0	0	0	0	0
P05882	ENV_HV1Z8	reviewed	Envelope glycoprotein gp160 (Env polyprotein) [Cleaved into: Surface protein gp120 (SU) (Glycoprotein 120) (gp120); Transmembrane protein gp41 (TM) (Glycoprotein 41) (gp41)]	env	Human immunodeficiency virus type 1 group M subtype D (isolate Z84) (HIV-1)	863	0	0	0	1	0.00130208	0.00260417	0	0	0	0	0	0
P07477	TRY1_HUMAN	reviewed	Trypsin-1 (EC 3.4.21.4) (Beta-trypsin) (Cationic trypsinogen) (Serine protease 1) (Trypsin I) [Cleaved into: Alpha-trypsin chain 1; Alpha-trypsin chain 2]	PRSS1 TRP1 TRY1 TRYP1	Homo sapiens (Human)	247	1	0	0	0	0.0014881	0.00297619	0	0	0	0	0	0
P07911	UROM_HUMAN	reviewed	Uromodulin (Tamm-Horsfall urinary glycoprotein) (THP) [Cleaved into: Uromodulin, secreted form]	UMOD	Homo sapiens (Human)	640	1	0	0	0	0.0014881	0.00297619	0	0	0	0	0	0
P09732	POLG_STEVM	reviewed	Genome polyprotein [Cleaved into: Capsid protein C (Core protein); prM; Peptide pr; Small envelope protein M (Matrix protein); Envelope protein E; Non-structural protein 1 (NS1); Non-structural protein 2A (NS2A); Serine protease subunit NS2B (Flavivirin protease NS2B regulatory subunit) (Non-structural protein 2B); Serine protease NS3 (EC 3.4.21.91) (EC 3.6.1.15) (EC 3.6.4.13) (Flavivirin proteas…		St. louis encephalitis virus (strain MS1-7)	3412	1	0	0	0	0.0014881	0.00297619	0	0	0	0	0	0
P10193	OBP_HHV11	reviewed	Replication origin-binding protein (OBP) (OriBP)	UL9	Human herpesvirus 1 (strain 17) (HHV-1) (Human herpes simplex virus 1)	851	0	0	0	1	0.00130208	0.00260417	0	0	0	0	0	0
P11831	SRF_HUMAN	reviewed	Serum response factor (SRF)	SRF	Homo sapiens (Human)	508	1	0	0	0	0.0014881	0.00297619	0	0	0	0	0	0
P12268	IMDH2_HUMAN	reviewed	Inosine-5'-monophosphate dehydrogenase 2 (IMP dehydrogenase 2) (IMPD 2) (IMPDH 2) (EC 1.1.1.205) (IMPDH-II)	IMPDH2 IMPD2	Homo sapiens (Human)	514	0	0	1	0	0.0013369	0.0026738	0	0	0	0	0	0
P13612	ITA4_HUMAN	reviewed	Integrin alpha-4 (CD49 antigen-like family member D) (Integrin alpha-IV) (VLA-4 subunit alpha) (CD antigen CD49d)	ITGA4 CD49D	Homo sapiens (Human)	1032	0	0	1	0	0.0013369	0.0026738	0	0	0	0	0	0
P15924	DESP_HUMAN	reviewed	Desmoplakin (DP) (250/210 kDa paraneoplastic pemphigus antigen)	DSP	Homo sapiens (Human)	2871	1	0	0	0	0.0014881	0.00297619	0	0	0	0	0	0
P16379	L_VSNJO	reviewed	RNA-directed RNA polymerase L (Protein L) (Large structural protein) (Replicase) (Transcriptase) [Includes: RNA-directed RNA polymerase (EC 2.7.7.48); mRNA (guanine-N(7)-)-methyltransferase (EC 2.1.1.56); mRNA guanylyltransferase (EC 2.7.7.-)]	L	Vesicular stomatitis New Jersey virus (strain Ogden subtype Concan) (VSNJV)	2109	1	0	0	0	0.0014881	0.00297619	0	0	0	0	0	0
P17987	TCPA_HUMAN	reviewed	T-complex protein 1 subunit alpha (TCP-1-alpha) (CCT-alpha)	TCP1 CCT1 CCTA	Homo sapiens (Human)	556	1	0	0	0	0.0014881	0.00297619	0	0	0	0	0	0
P18800	GAG_HV1ND	reviewed	Gag polyprotein (Pr55Gag) [Cleaved into: Matrix protein p17 (MA); Capsid protein p24 (CA); Spacer peptide 1 (SP1) (p2); Nucleocapsid protein p7 (NC); Spacer peptide 2 (SP2) (p1); p6-gag]	gag	Human immunodeficiency virus type 1 group M subtype D (isolate NDK) (HIV-1)	497	0	0	0	1	0.00130208	0.00260417	0	0	0	0	0	0
P21022	G1_VACCC	reviewed	Metalloendopeptidase G1 (EC 3.4.24.-)	G1L	Vaccinia virus (strain Copenhagen) (VACV)	591	1	0	0	0	0.0014881	0.00297619	0	0	0	0	0	0
P21953	ODBB_HUMAN	reviewed	2-oxoisovalerate dehydrogenase subunit beta, mitochondrial (EC 1.2.4.4) (Branched-chain alpha-keto acid dehydrogenase E1 component beta chain) (BCKDE1B) (BCKDH E1-beta)	BCKDHB	Homo sapiens (Human)	392	0	1	0	0	0.00125628	0.00251256	0	0	0	0	0	0
P22307	NLTP_HUMAN	reviewed	Non-specific lipid-transfer protein (NSL-TP) (EC 2.3.1.176) (Propanoyl-CoA C-acyltransferase) (SCP-chi) (SCPX) (Sterol carrier protein 2) (SCP-2) (Sterol carrier protein X) (SCP-X)	SCP2	Homo sapiens (Human)	547	0	0	1	0	0.0013369	0.0026738	0	0	0	0	0	0
P22760	AAAD_HUMAN	reviewed	Arylacetamide deacetylase (EC 3.1.1.3)	AADAC DAC	Homo sapiens (Human)	399	0	0	0	1	0.00130208	0.00260417	0	0	0	0	0	0
P23458	JAK1_HUMAN	reviewed	Tyrosine-protein kinase JAK1 (EC 2.7.10.2) (Janus kinase 1) (JAK-1)	JAK1 JAK1A JAK1B	Homo sapiens (Human)	1154	0	0	1	0	0.0013369	0.0026738	0	0	0	0	0	0
P25705	ATPA_HUMAN	reviewed	ATP synthase subunit alpha, mitochondrial	ATP5A1 ATP5A ATP5AL2 ATPM	Homo sapiens (Human)	553	1	0	0	0	0.0014881	0.00297619	0	0	0	0	0	0
P28284	ICP0_HHV2H	reviewed	E3 ubiquitin-protein ligase ICP0 (EC 6.3.2.-) (VMW118 protein)	RL2	Human herpesvirus 2 (strain HG52) (HHV-2) (Human herpes simplex virus 2)	825	0	0	0	1	0.00130208	0.00260417	0	0	0	0	0	0
P32926	DSG3_HUMAN	reviewed	Desmoglein-3 (130 kDa pemphigus vulgaris antigen) (PVA) (Cadherin family member 6)	DSG3 CDHF6	Homo sapiens (Human)	999	0	0	1	0	0.0013369	0.0026738	0	0	0	0	0	0
P34969	5HT7R_HUMAN	reviewed	5-hydroxytryptamine receptor 7 (5-HT-7) (5-HT7) (5-HT-X) (Serotonin receptor 7)	HTR7	Homo sapiens (Human)	479	0	0	1	0	0.0013369	0.0026738	0	0	0	0	0	0
P35253	VGP_MABVM	reviewed	Envelope glycoprotein (GP1,2) (GP) (Virion spike glycoprotein) [Cleaved into: GP1; GP2]	GP	Lake Victoria marburgvirus (strain Musoke-80) (MARV) (Marburg virus (strain Kenya/Musoke/1980))	681	0	0	1	0	0.0013369	0.0026738	0	0	0	0	0	0
P35499	SCN4A_HUMAN	reviewed	Sodium channel protein type 4 subunit alpha (SkM1) (Sodium channel protein skeletal muscle subunit alpha) (Sodium channel protein type IV subunit alpha) (Voltage-gated sodium channel subunit alpha Nav1.4)	SCN4A	Homo sapiens (Human)	1836	0	1	0	0	0.00125628	0.00251256	0	0	0	0	0	0
P42679	MATK_HUMAN	reviewed	Megakaryocyte-associated tyrosine-protein kinase (EC 2.7.10.2) (CSK homologous kinase) (CHK) (Hematopoietic consensus tyrosine-lacking kinase) (Protein kinase HYL) (Tyrosine-protein kinase CTK)	MATK CTK HYL	Homo sapiens (Human)	507	0	0	0	1	0.00130208	0.00260417	0	0	0	0	0	0
P43686	PRS6B_HUMAN	reviewed	26S protease regulatory subunit 6B (26S proteasome AAA-ATPase subunit RPT3) (MB67-interacting protein) (MIP224) (Proteasome 26S subunit ATPase 4) (Tat-binding protein 7) (TBP-7)	PSMC4 MIP224 TBP7	Homo sapiens (Human)	418	0	1	0	0	0.00125628	0.00251256	0	0	0	0	0	0
P46782	RS5_HUMAN	reviewed	40S ribosomal protein S5 [Cleaved into: 40S ribosomal protein S5, N-terminally processed]	RPS5	Homo sapiens (Human)	204	1	0	0	0	0.0014881	0.00297619	0	0	0	0	0	0
P48740	MASP1_HUMAN	reviewed	Mannan-binding lectin serine protease 1 (EC 3.4.21.-) (Complement factor MASP-3) (Complement-activating component of Ra-reactive factor) (Mannose-binding lectin-associated serine protease 1) (MASP-1) (Mannose-binding protein-associated serine protease) (Ra-reactive factor serine protease p100) (RaRF) (Serine protease 5) [Cleaved into: Mannan-binding lectin serine protease 1 heavy chain; Mannan-bi…	MASP1 CRARF CRARF1 PRSS5	Homo sapiens (Human)	699	0	0	0	1	0.00130208	0.00260417	0	0	0	0	0	0
P49327	FAS_HUMAN	reviewed	Fatty acid synthase (EC 2.3.1.85) [Includes: [Acyl-carrier-protein] S-acetyltransferase (EC 2.3.1.38); [Acyl-carrier-protein] S-malonyltransferase (EC 2.3.1.39); 3-oxoacyl-[acyl-carrier-protein] synthase (EC 2.3.1.41); 3-oxoacyl-[acyl-carrier-protein] reductase (EC 1.1.1.100); 3-hydroxyacyl-[acyl-carrier-protein] dehydratase (EC 4.2.1.59); Enoyl-[acyl-carrier-protein] reductase (EC 1.3.1.39); Ole…	FASN FAS	Homo sapiens (Human)	2511	0	0	1	0	0.0013369	0.0026738	0	0	0	0	0	0
P49796	RGS3_HUMAN	reviewed	Regulator of G-protein signaling 3 (RGP3) (RGS3)	RGS3	Homo sapiens (Human)	1198	0	1	0	0	0.00125628	0.00251256	0	0	0	0	0	0
P51665	PSMD7_HUMAN	reviewed	26S proteasome non-ATPase regulatory subunit 7 (26S proteasome regulatory subunit RPN8) (26S proteasome regulatory subunit S12) (Mov34 protein homolog) (Proteasome subunit p40)	PSMD7 MOV34L	Homo sapiens (Human)	324	0	0	1	0	0.0013369	0.0026738	0	0	0	0	0	0
P52346	AN_HHV7J	reviewed	Alkaline nuclease (EC 3.1.-.-)	U70	Human herpesvirus 7 (strain JI) (HHV-7) (Human T lymphotropic virus)	480	1	0	0	0	0.0014881	0.00297619	0	0	0	0	0	0
P52524	VU10_HHV7J	reviewed	U10 protein	U10	Human herpesvirus 7 (strain JI) (HHV-7) (Human T lymphotropic virus)	451	0	0	1	0	0.0013369	0.0026738	0	0	0	0	0	0
P53355	DAPK1_HUMAN	reviewed	Death-associated protein kinase 1 (DAP kinase 1) (EC 2.7.11.1)	DAPK1 DAPK	Homo sapiens (Human)	1430	0	0	0	1	0.00130208	0.00260417	0	0	0	0	0	0
P55160	NCKPL_HUMAN	reviewed	Nck-associated protein 1-like (Hematopoietic protein 1) (Membrane-associated protein HEM-1)	NCKAP1L HEM1	Homo sapiens (Human)	1127	0	0	1	0	0.0013369	0.0026738	0	0	0	0	0	0
P58335	ANTR2_HUMAN	reviewed	Anthrax toxin receptor 2 (Capillary morphogenesis gene 2 protein) (CMG-2)	ANTXR2 CMG2	Homo sapiens (Human)	489	0	0	1	0	0.0013369	0.0026738	0	0	0	0	0	0
P59594	SPIKE_CVHSA	reviewed	Spike glycoprotein (S glycoprotein) (E2) (Peplomer protein) [Cleaved into: Spike protein S1; Spike protein S2]	S 2	Human SARS coronavirus (SARS-CoV) (Severe acute respiratory syndrome coronavirus)	1255	0	1	0	0	0.00125628	0.00251256	0	0	0	0	0	0
P60900	PSA6_HUMAN	reviewed	Proteasome subunit alpha type-6 (EC 3.4.25.1) (27 kDa prosomal protein) (PROS-27) (p27K) (Macropain iota chain) (Multicatalytic endopeptidase complex iota chain) (Proteasome iota chain)	PSMA6 PROS27	Homo sapiens (Human)	246	1	0	0	0	0.0014881	0.00297619	0	0	0	0	0	0
P61221	ABCE1_HUMAN	reviewed	ATP-binding cassette sub-family E member 1 (2'-5'-oligoadenylate-binding protein) (HuHP68) (RNase L inhibitor) (Ribonuclease 4 inhibitor) (RNS4I)	ABCE1 RLI RNASEL1 RNASELI RNS4I OK/SW-cl.40	Homo sapiens (Human)	599	0	0	1	0	0.0013369	0.0026738	0	0	0	0	0	0
P62841	RS15_HUMAN	reviewed	40S ribosomal protein S15 (RIG protein)	RPS15 RIG	Homo sapiens (Human)	145	0	0	0	1	0.00130208	0.00260417	0	0	0	0	0	0
P69849	NOMO3_HUMAN	reviewed	Nodal modulator 3 (pM5 protein 3)	NOMO3	Homo sapiens (Human)	1222	0	0	0	1	0.00130208	0.00260417	0	0	0	0	0	0
Q06278	AOXA_HUMAN	reviewed	Aldehyde oxidase (EC 1.2.3.1) (Aldehyde oxidase 1) (Azaheterocycle hydroxylase) (EC 1.17.3.-)	AOX1 AO	Homo sapiens (Human)	1338	0	0	1	0	0.0013369	0.0026738	0	0	0	0	0	0
Q09019	DMWD_HUMAN	reviewed	Dystrophia myotonica WD repeat-containing protein (Dystrophia myotonica-containing WD repeat motif protein) (Protein 59) (Protein DMR-N9)	DMWD DM9	Homo sapiens (Human)	674	0	1	0	0	0.00125628	0.00251256	0	0	0	0	0	0
Q09666	AHNK_HUMAN	reviewed	Neuroblast differentiation-associated protein AHNAK (Desmoyokin)	AHNAK PM227	Homo sapiens (Human)	5890	1	0	0	0	0.0014881	0.00297619	0	0	0	0	0	0
Q10570	CPSF1_HUMAN	reviewed	Cleavage and polyadenylation specificity factor subunit 1 (Cleavage and polyadenylation specificity factor 160 kDa subunit) (CPSF 160 kDa subunit)	CPSF1 CPSF160	Homo sapiens (Human)	1443	0	0	1	0	0.0013369	0.0026738	0	0	0	0	0	0
Q12933	TRAF2_HUMAN	reviewed	TNF receptor-associated factor 2 (EC 6.3.2.-) (E3 ubiquitin-protein ligase TRAF2) (Tumor necrosis factor type 2 receptor-associated protein 3)	TRAF2 TRAP3	Homo sapiens (Human)	501	1	0	0	0	0.0014881	0.00297619	0	0	0	0	0	0
Q13263	TIF1B_HUMAN	reviewed	Transcription intermediary factor 1-beta (TIF1-beta) (E3 SUMO-protein ligase TRIM28) (EC 6.3.2.-) (KRAB-associated protein 1) (KAP-1) (KRAB-interacting protein 1) (KRIP-1) (Nuclear corepressor KAP-1) (RING finger protein 96) (Tripartite motif-containing protein 28)	TRIM28 KAP1 RNF96 TIF1B	Homo sapiens (Human)	835	0	0	1	0	0.0013369	0.0026738	0	0	0	0	0	0
Q13347	EIF3I_HUMAN	reviewed	Eukaryotic translation initiation factor 3 subunit I (eIF3i) (Eukaryotic translation initiation factor 3 subunit 2) (TGF-beta receptor-interacting protein 1) (TRIP-1) (eIF-3-beta) (eIF3 p36)	EIF3I EIF3S2 TRIP1	Homo sapiens (Human)	325	0	0	1	0	0.0013369	0.0026738	0	0	0	0	0	0
Q13573	SNW1_HUMAN	reviewed	SNW domain-containing protein 1 (Nuclear protein SkiP) (Nuclear receptor coactivator NCoA-62) (Ski-interacting protein)	SNW1 SKIIP SKIP	Homo sapiens (Human)	536	1	0	0	0	0.0014881	0.00297619	0	0	0	0	0	0
Q13616	CUL1_HUMAN	reviewed	Cullin-1 (CUL-1)	CUL1	Homo sapiens (Human)	776	0	0	0	1	0.00130208	0.00260417	0	0	0	0	0	0
Q14204	DYHC1_HUMAN	reviewed	Cytoplasmic dynein 1 heavy chain 1 (Cytoplasmic dynein heavy chain 1) (Dynein heavy chain, cytosolic)	DYNC1H1 DHC1 DNCH1 DNCL DNECL DYHC KIAA0325	Homo sapiens (Human)	4646	0	1	0	0	0.00125628	0.00251256	0	0	0	0	0	0
Q14584	ZN266_HUMAN	reviewed	Zinc finger protein 266 (Zinc finger protein HZF1)	ZNF266 KIAA2007	Homo sapiens (Human)	549	0	0	0	1	0.00130208	0.00260417	0	0	0	0	0	0
Q14974	IMB1_HUMAN	reviewed	Importin subunit beta-1 (Importin-90) (Karyopherin subunit beta-1) (Nuclear factor p97) (Pore targeting complex 97 kDa subunit) (PTAC97)	KPNB1 NTF97	Homo sapiens (Human)	876	0	0	0	1	0.00130208	0.00260417	0	0	0	0	0	0
Q15637	SF01_HUMAN	reviewed	Splicing factor 1 (Mammalian branch point-binding protein) (BBP) (mBBP) (Transcription factor ZFM1) (Zinc finger gene in MEN1 locus) (Zinc finger protein 162)	SF1 ZFM1 ZNF162	Homo sapiens (Human)	639	1	0	0	0	0.0014881	0.00297619	0	0	0	0	0	0
Q15646	OASL_HUMAN	reviewed	2'-5'-oligoadenylate synthase-like protein (2'-5'-OAS-related protein) (2'-5'-OAS-RP) (59 kDa 2'-5'-oligoadenylate synthase-like protein) (Thyroid receptor-interacting protein 14) (TR-interacting protein 14) (TRIP-14) (p59 OASL) (p59OASL)	OASL TRIP14	Homo sapiens (Human)	514	0	0	1	0	0.0013369	0.0026738	0	0	0	0	0	0
Q15652	JHD2C_HUMAN	reviewed	Probable JmjC domain-containing histone demethylation protein 2C (EC 1.14.11.-) (Jumonji domain-containing protein 1C) (Thyroid receptor-interacting protein 8) (TR-interacting protein 8) (TRIP-8)	JMJD1C JHDM2C KIAA1380 TRIP8	Homo sapiens (Human)	2540	1	0	0	0	0.0014881	0.00297619	0	0	0	0	0	0
Q16650	TBR1_HUMAN	reviewed	T-box brain protein 1 (T-brain-1) (TBR-1) (TES-56)	TBR1	Homo sapiens (Human)	682	0	0	0	1	0.00130208	0.00260417	0	0	0	0	0	0
Q2M3G0	ABCB5_HUMAN	reviewed	ATP-binding cassette sub-family B member 5 (ABCB5 P-gp) (P-glycoprotein ABCB5)	ABCB5	Homo sapiens (Human)	1257	0	0	0	1	0.00130208	0.00260417	0	0	0	0	0	0
Q2WGN9	GAB4_HUMAN	reviewed	GRB2-associated-binding protein 4 (GRB2-associated binder 2-like) (GAB2-like) (GRB2-associated binder 4) (GRB2-associated-binding protein 2-like) (Growth factor receptor bound protein 2-associated protein 4)	GAB4	Homo sapiens (Human)	574	0	0	0	1	0.00130208	0.00260417	0	0	0	0	0	0
Q3T8J9	GON4L_HUMAN	reviewed	GON-4-like protein (GON-4 homolog)	GON4L GON4 KIAA1606	Homo sapiens (Human)	2241	0	0	1	0	0.0013369	0.0026738	0	0	0	0	0	0
Q3ZCT8	KBTBC_HUMAN	reviewed	Kelch repeat and BTB domain-containing protein 12 (Kelch domain-containing protein 6)	KBTBD12 KLHDC6	Homo sapiens (Human)	623	0	0	1	0	0.0013369	0.0026738	0	0	0	0	0	0
Q5JRX3	PREP_HUMAN	reviewed	Presequence protease, mitochondrial (hPreP) (EC 3.4.24.-) (Pitrilysin metalloproteinase 1) (Metalloprotease 1) (hMP1)	PITRM1 KIAA1104 MP1	Homo sapiens (Human)	1037	1	0	0	0	0.0014881	0.00297619	0	0	0	0	0	0
Q5QGZ9	CL12A_HUMAN	reviewed	C-type lectin domain family 12 member A (C-type lectin-like molecule 1) (CLL-1) (Dendritic cell-associated lectin 2) (DCAL-2) (Myeloid inhibitory C-type lectin-like receptor) (MICL)	CLEC12A CLL1 DCAL2 MICL	Homo sapiens (Human)	265	0	0	0	1	0.00130208	0.00260417	0	0	0	0	0	0
Q5TBC7	B2L15_HUMAN	reviewed	Bcl-2-like protein 15 (Bcl2-L-15)	BCL2L15 C1orf178	Homo sapiens (Human)	163	0	0	1	0	0.0013369	0.0026738	0	0	0	0	0	0
Q6DNK5	PB2_I02A7	reviewed	Polymerase basic protein 2 (RNA-directed RNA polymerase subunit P3)	PB2	Influenza A virus (strain A/Teal/China/2978.1/2002 H5N1 genotype W)	759	0	0	0	1	0.00130208	0.00260417	0	0	0	0	0	0
Q6EKJ0	GTD2B_HUMAN	reviewed	General transcription factor II-I repeat domain-containing protein 2B (GTF2I repeat domain-containing protein 2B) (Transcription factor GTF2IRD2-beta)	GTF2IRD2B	Homo sapiens (Human)	949	0	0	1	0	0.0013369	0.0026738	0	0	0	0	0	0
Q6K0P9	IFIX_HUMAN	reviewed	Pyrin and HIN domain-containing protein 1 (Interferon-inducible protein X)	PYHIN1 IFIX	Homo sapiens (Human)	492	1	0	0	0	0.0014881	0.00297619	0	0	0	0	0	0
Q6N069	NAA16_HUMAN	reviewed	N-alpha-acetyltransferase 16, NatA auxiliary subunit (NMDA receptor-regulated 1-like protein) (NARG1-like protein)	NAA16 NARG1L NAT2	Homo sapiens (Human)	864	0	0	1	0	0.0013369	0.0026738	0	0	0	0	0	0
Q6NVV1	R13P3_HUMAN	reviewed	Putative 60S ribosomal protein L13a protein RPL13AP3 (60S ribosomal protein L13a pseudogene 3)	RPL13AP3	Homo sapiens (Human)	102	0	0	1	0	0.0013369	0.0026738	0	0	0	0	0	0
Q6PKG0	LARP1_HUMAN	reviewed	La-related protein 1 (La ribonucleoprotein domain family member 1)	LARP1 KIAA0731 LARP	Homo sapiens (Human)	1096	1	0	0	0	0.0014881	0.00297619	0	0	0	0	0	0
Q6UWP2	DHR11_HUMAN	reviewed	Dehydrogenase/reductase SDR family member 11 (EC 1.1.-.-) (Short-chain dehydrogenase/reductase family 24C member 1)	DHRS11 SDR24C1 UNQ836/PRO1774	Homo sapiens (Human)	260	0	1	0	0	0.00125628	0.00251256	0	0	0	0	0	0
Q6UWP8	SBSN_HUMAN	reviewed	Suprabasin	SBSN UNQ698/PRO1343	Homo sapiens (Human)	590	0	1	0	0	0.00125628	0.00251256	0	0	0	0	0	0
Q6ZT98	TTLL7_HUMAN	reviewed	Tubulin polyglutamylase TTLL7 (EC 6.-.-.-) (Testis development protein NYD-SP30) (Tubulin--tyrosine ligase-like protein 7)	TTLL7	Homo sapiens (Human)	887	0	0	0	1	0.00130208	0.00260417	0	0	0	0	0	0
Q6ZU80	CE128_HUMAN	reviewed	Centrosomal protein of 128 kDa (Cep128)	CEP128 C14orf145 C14orf61	Homo sapiens (Human)	1094	0	1	0	0	0.00125628	0.00251256	0	0	0	0	0	0
Q76MJ5	ERN2_HUMAN	reviewed	Serine/threonine-protein kinase/endoribonuclease IRE2 (Endoplasmic reticulum-to-nucleus signaling 2) (Inositol-requiring protein 2) (hIRE2p) (Ire1-beta) (IRE1b) [Includes: Serine/threonine-protein kinase (EC 2.7.11.1); Endoribonuclease (EC 3.1.26.-)]	ERN2 IRE2	Homo sapiens (Human)	926	1	0	0	0	0.0014881	0.00297619	0	0	0	0	0	0
Q81495	POLG_HCVK3	reviewed	Genome polyprotein [Cleaved into: Core protein p21 (Capsid protein C) (p21); Core protein p19; Envelope glycoprotein E1 (gp32) (gp35); Envelope glycoprotein E2 (NS1) (gp68) (gp70); p7; Protease NS2-3 (p23) (EC 3.4.22.-); Serine protease NS3 (EC 3.4.21.98) (EC 3.6.1.15) (EC 3.6.4.13) (Hepacivirin) (NS3P) (p70); Non-structural protein 4A (NS4A) (p8); Non-structural protein 4B (NS4B) (p27); Non-stru…		Hepatitis C virus genotype 3a (isolate k3a) (HCV)	3021	0	0	0	1	0.00130208	0.00260417	0	0	0	0	0	0
Q86T90	K1328_HUMAN	reviewed	Uncharacterized protein KIAA1328	KIAA1328	Homo sapiens (Human)	577	0	0	0	1	0.00130208	0.00260417	0	0	0	0	0	0
Q86UP2	KTN1_HUMAN	reviewed	Kinectin (CG-1 antigen) (Kinesin receptor)	KTN1 CG1 KIAA0004	Homo sapiens (Human)	1357	0	0	0	1	0.00130208	0.00260417	0	0	0	0	0	0
Q86VW1	S22AG_HUMAN	reviewed	Solute carrier family 22 member 16 (Carnitine transporter 2) (CT2) (Fly-like putative transporter 2) (FLIPT2) (Flipt 2) (Organic cation transporter OKB1) (Organic cation/carnitine transporter 6)	SLC22A16 OCT6	Homo sapiens (Human)	577	0	0	0	1	0.00130208	0.00260417	0	0	0	0	0	0
Q8N4Q0	ZADH2_HUMAN	reviewed	Zinc-binding alcohol dehydrogenase domain-containing protein 2 (EC 1.-.-.-)	ZADH2	Homo sapiens (Human)	377	0	0	1	0	0.0013369	0.0026738	0	0	0	0	0	0
Q8N5S1	S2541_HUMAN	reviewed	Solute carrier family 25 member 41	SLC25A41	Homo sapiens (Human)	370	1	0	0	0	0.0014881	0.00297619	0	0	0	0	0	0
Q8ND56	LS14A_HUMAN	reviewed	Protein LSM14 homolog A (Protein FAM61A) (Protein SCD6 homolog) (Putative alpha-synuclein-binding protein) (AlphaSNBP) (RNA-associated protein 55A) (hRAP55) (hRAP55A)	LSM14A C19orf13 FAM61A RAP55 RAP55A	Homo sapiens (Human)	463	0	1	0	0	0.00125628	0.00251256	0	0	0	0	0	0
Q8NDA8	MROH1_HUMAN	reviewed	Maestro heat-like repeat-containing protein family member 1 (HEAT repeat-containing protein 7A)	MROH1 HEATR7A KIAA1833	Homo sapiens (Human)	1641	1	0	0	0	0.0014881	0.00297619	0	0	0	0	0	0
Q8NF50	DOCK8_HUMAN	reviewed	Dedicator of cytokinesis protein 8	DOCK8	Homo sapiens (Human)	2099	0	0	1	0	0.0013369	0.0026738	0	0	0	0	0	0
Q8NHV9	RHXF1_HUMAN	reviewed	Rhox homeobox family member 1 (Ovary-, testis- and epididymis-expressed gene protein) (Paired-like homeobox protein PEPP-1)	RHOXF1 OTEX PEPP1	Homo sapiens (Human)	184	1	0	0	0	0.0014881	0.00297619	0	0	0	0	0	0
Q8TCU4	ALMS1_HUMAN	reviewed	Alstrom syndrome protein 1	ALMS1 KIAA0328	Homo sapiens (Human)	4167	0	0	1	0	0.0013369	0.0026738	0	0	0	0	0	0
Q8TEQ6	GEMI5_HUMAN	reviewed	Gem-associated protein 5 (Gemin5)	GEMIN5	Homo sapiens (Human)	1508	0	1	0	0	0.00125628	0.00251256	0	0	0	0	0	0
Q8WXC3	PYDC1_HUMAN	reviewed	Pyrin domain-containing protein 1 (PAAD-only protein 1) (Pyrin-only protein 1)	PYDC1 ASC2 ASCI POP1 PYC1	Homo sapiens (Human)	89	0	0	0	1	0.00130208	0.00260417	0	0	0	0	0	0
Q92598	HS105_HUMAN	reviewed	Heat shock protein 105 kDa (Antigen NY-CO-25) (Heat shock 110 kDa protein)	HSPH1 HSP105 HSP110 KIAA0201	Homo sapiens (Human)	858	0	0	0	1	0.00130208	0.00260417	0	0	0	0	0	0
Q92665	RT31_HUMAN	reviewed	28S ribosomal protein S31, mitochondrial (MRP-S31) (S31mt) (Imogen 38)	MRPS31 IMOGN38	Homo sapiens (Human)	395	0	0	0	1	0.00130208	0.00260417	0	0	0	0	0	0
Q96ND8	ZN583_HUMAN	reviewed	Zinc finger protein 583 (Zinc finger protein L3-5)	ZNF583	Homo sapiens (Human)	569	0	0	0	1	0.00130208	0.00260417	0	0	0	0	0	0
Q96PV0	SYGP1_HUMAN	reviewed	Ras/Rap GTPase-activating protein SynGAP (Neuronal RasGAP) (Synaptic Ras GTPase-activating protein 1) (Synaptic Ras-GAP 1)	SYNGAP1 KIAA1938	Homo sapiens (Human)	1343	0	1	0	0	0.00125628	0.00251256	0	0	0	0	0	0
Q96QS3	ARX_HUMAN	reviewed	Homeobox protein ARX (Aristaless-related homeobox)	ARX	Homo sapiens (Human)	562	1	0	0	0	0.0014881	0.00297619	0	0	0	0	0	0
Q99615	DNJC7_HUMAN	reviewed	DnaJ homolog subfamily C member 7 (Tetratricopeptide repeat protein 2) (TPR repeat protein 2)	DNAJC7 TPR2 TTC2	Homo sapiens (Human)	494	0	0	1	0	0.0013369	0.0026738	0	0	0	0	0	0
Q9BQG2	NUD12_HUMAN	reviewed	Peroxisomal NADH pyrophosphatase NUDT12 (EC 3.6.1.22) (Nucleoside diphosphate-linked moiety X motif 12) (Nudix motif 12)	NUDT12	Homo sapiens (Human)	462	0	0	1	0	0.0013369	0.0026738	0	0	0	0	0	0
Q9BUT9	F195A_HUMAN	reviewed	Protein FAM195A	FAM195A C16orf14	Homo sapiens (Human)	160	1	0	0	0	0.0014881	0.00297619	0	0	0	0	0	0
Q9BXS1	IDI2_HUMAN	reviewed	Isopentenyl-diphosphate delta-isomerase 2 (EC 5.3.3.2) (Isopentenyl pyrophosphate isomerase 2) (IPP isomerase 2) (IPPI2)	IDI2	Homo sapiens (Human)	227	0	0	0	1	0.00130208	0.00260417	0	0	0	0	0	0
Q9BZC7	ABCA2_HUMAN	reviewed	ATP-binding cassette sub-family A member 2 (ATP-binding cassette transporter 2) (ATP-binding cassette 2)	ABCA2 ABC2 KIAA1062	Homo sapiens (Human)	2435	1	0	0	0	0.0014881	0.00297619	0	0	0	0	0	0
Q9ENL2	VP4_CTFVL	reviewed	Uncharacterized protein VP4		Colorado tick fever virus (strain USA/Florio N-7180) (CTFV)	1027	0	0	0	1	0.00130208	0.00260417	0	0	0	0	0	0
Q9GZT8	GTPC1_HUMAN	reviewed	NIF3-like protein 1 (Amyotrophic lateral sclerosis 2 chromosomal region candidate gene 1 protein)	NIF3L1 ALS2CR1 MDS015 My018	Homo sapiens (Human)	377	0	0	0	1	0.00130208	0.00260417	0	0	0	0	0	0
Q9H1J7	WNT5B_HUMAN	reviewed	Protein Wnt-5b	WNT5B	Homo sapiens (Human)	359	0	0	0	1	0.00130208	0.00260417	0	0	0	0	0	0
Q9H6E5	STPAP_HUMAN	reviewed	Speckle targeted PIP5K1A-regulated poly(A) polymerase (Star-PAP) (EC 2.7.7.19) (RNA-binding motif protein 21) (RNA-binding protein 21) (U6 snRNA-specific terminal uridylyltransferase 1) (U6-TUTase) (EC 2.7.7.52)	TUT1 RBM21	Homo sapiens (Human)	874	0	0	1	0	0.0013369	0.0026738	0	0	0	0	0	0
Q9HD87	CF050_HUMAN	reviewed	Putative uncharacterized protein C6orf50 (Nasopharyngeal carcinoma-associated gene 19 protein)	C6orf50 NAG19	Homo sapiens (Human)	102	1	0	0	0	0.0014881	0.00297619	0	0	0	0	0	0
Q9NPG3	UBN1_HUMAN	reviewed	Ubinuclein-1 (HIRA-binding protein) (Protein VT4) (Ubiquitously expressed nuclear protein)	UBN1	Homo sapiens (Human)	1134	1	0	0	0	0.0014881	0.00297619	0	0	0	0	0	0
Q9NTK5	OLA1_HUMAN	reviewed	Obg-like ATPase 1 (DNA damage-regulated overexpressed in cancer 45) (DOC45) (GTP-binding protein 9)	OLA1 GTPBP9 PRO2455 PTD004	Homo sapiens (Human)	396	0	1	0	0	0.00125628	0.00251256	0	0	0	0	0	0
Q9NWB7	IFT57_HUMAN	reviewed	Intraflagellar transport protein 57 homolog (Dermal papilla-derived protein 8) (Estrogen-related receptor beta-like protein 1) (HIP1-interacting protein) (MHS4R2)	IFT57 DERP8 ESRRBL1 HIPPI	Homo sapiens (Human)	429	0	0	0	1	0.00130208	0.00260417	0	0	0	0	0	0
Q9NWW7	CB042_HUMAN	reviewed	Uncharacterized protein C2orf42	C2orf42	Homo sapiens (Human)	574	0	1	0	0	0.00125628	0.00251256	0	0	0	0	0	0
Q9NXZ1	SAGE1_HUMAN	reviewed	Sarcoma antigen 1 (Cancer/testis antigen 14) (CT14)	SAGE1 SAGE	Homo sapiens (Human)	904	1	0	0	0	0.0014881	0.00297619	0	0	0	0	0	0
Q9NYC9	DYH9_HUMAN	reviewed	Dynein heavy chain 9, axonemal (Axonemal beta dynein heavy chain 9) (Ciliary dynein heavy chain 9)	DNAH9 DNAH17L DNAL1 KIAA0357	Homo sapiens (Human)	4486	0	1	0	0	0.00125628	0.00251256	0	0	0	0	0	0
Q9P258	RCC2_HUMAN	reviewed	Protein RCC2 (RCC1-like protein TD-60) (Telophase disk protein of 60 kDa)	RCC2 KIAA1470 TD60	Homo sapiens (Human)	522	0	0	0	1	0.00130208	0.00260417	0	0	0	0	0	0
Q9P278	FNIP2_HUMAN	reviewed	Folliculin-interacting protein 2 (FNIP1-like protein) (O6-methylguanine-induced apoptosis 1 protein)	FNIP2 FNIPL KIAA1450 MAPO1	Homo sapiens (Human)	1114	0	0	1	0	0.0013369	0.0026738	0	0	0	0	0	0
Q9QJ11	GP105_HHV6Z	reviewed	Glycoprotein 105 (gp105)	U100	Human herpesvirus 6B (strain Z29) (HHV-6 variant B) (Human B lymphotropic virus)	616	1	0	0	0	0.0014881	0.00297619	0	0	0	0	0	0
Q9UBJ2	ABCD2_HUMAN	reviewed	ATP-binding cassette sub-family D member 2 (Adrenoleukodystrophy-like 1) (Adrenoleukodystrophy-related protein) (hALDR)	ABCD2 ALD1 ALDL1 ALDR ALDRP	Homo sapiens (Human)	740	1	0	0	0	0.0014881	0.00297619	0	0	0	0	0	0
Q9ULD0	OGDHL_HUMAN	reviewed	2-oxoglutarate dehydrogenase-like, mitochondrial (EC 1.2.4.-) (2-oxoglutarate dehydrogenase complex component E1-like) (OGDC-E1-like) (Alpha-ketoglutarate dehydrogenase-like)	OGDHL KIAA1290	Homo sapiens (Human)	1010	0	1	0	0	0.00125628	0.00251256	0	0	0	0	0	0
Q9Y2D0	CAH5B_HUMAN	reviewed	Carbonic anhydrase 5B, mitochondrial (EC 4.2.1.1) (Carbonate dehydratase VB) (Carbonic anhydrase VB) (CA-VB)	CA5B	Homo sapiens (Human)	317	0	0	1	0	0.0013369	0.0026738	0	0	0	0	0	0
Q9Y4B5	MTCL1_HUMAN	reviewed	Microtubule cross-linking factor 1 (Coiled-coil domain-containing protein 165) (PAR-1-interacting protein) (SOGA family member 2)	MTCL1 CCDC165 KIAA0802 SOGA2	Homo sapiens (Human)	1905	0	1	0	0	0.00125628	0.00251256	0	0	0	0	0	0
Q9Y5G9	PCDG4_HUMAN	reviewed	Protocadherin gamma-A4 (PCDH-gamma-A4)	PCDHGA4	Homo sapiens (Human)	931	0	0	0	1	0.00130208	0.00260417	0	0	0	0	0	0
Q9Y5I4	PCDC2_HUMAN	reviewed	Protocadherin alpha-C2 (PCDH-alpha-C2)	PCDHAC2	Homo sapiens (Human)	1007	0	0	0	1	0.00130208	0.00260417	0	0	0	0	0	0
P02538	K2C6A_HUMAN	reviewed	Keratin, type II cytoskeletal 6A (Cytokeratin-6A) (CK-6A) (Cytokeratin-6D) (CK-6D) (Keratin-6A) (K6A) (Type-II keratin Kb6) (allergen Hom s 5)	KRT6A K6A KRT6D	Homo sapiens (Human)	564	0	0	0	0	0	0	10	12	0	6	0.0506743	0.0387856
Q71U36	TBA1A_HUMAN	reviewed	Tubulin alpha-1A chain (Alpha-tubulin 3) (Tubulin B-alpha-1) (Tubulin alpha-3 chain)	TUBA1A TUBA3	Homo sapiens (Human)	451	0	0	0	0	0	0	0	12	0	14	0.0460447	0.0533327
P04259	K2C6B_HUMAN	reviewed	Keratin, type II cytoskeletal 6B (Cytokeratin-6B) (CK-6B) (Keratin-6B) (K6B) (Type-II keratin Kb10)	KRT6B K6B KRTL1	Homo sapiens (Human)	564	0	0	0	0	0	0	0	0	4	7	0.0200268	0.0241575
P62269	RS18_HUMAN	reviewed	40S ribosomal protein S18 (Ke-3) (Ke3)	RPS18 D6S218E	Homo sapiens (Human)	152	0	0	0	0	0	0	2	2	1	1	0.0110315	0.00420188
P08727	K1C19_HUMAN	reviewed	Keratin, type I cytoskeletal 19 (Cytokeratin-19) (CK-19) (Keratin-19) (K19)	KRT19	Homo sapiens (Human)	400	0	0	0	0	0	0	5	0	0	0	0.00925926	0.0185185
P61247	RS3A_HUMAN	reviewed	40S ribosomal protein S3a (v-fos transformation effector protein) (Fte-1)	RPS3A FTE1 MFTL	Homo sapiens (Human)	264	0	0	0	0	0	0	0	0	2	2	0.00740923	0.00858904
P09651	ROA1_HUMAN	reviewed	Heterogeneous nuclear ribonucleoprotein A1 (hnRNP A1) (Helix-destabilizing protein) (Single-strand RNA-binding protein) (hnRNP core protein A1) [Cleaved into: Heterogeneous nuclear ribonucleoprotein A1, N-terminally processed]	HNRNPA1 HNRPA1	Homo sapiens (Human)	372	0	0	0	0	0	0	1	2	0	0	0.00547504	0.00695235
P18077	RL35A_HUMAN	reviewed	60S ribosomal protein L35a (Cell growth-inhibiting gene 33 protein)	RPL35A GIG33	Homo sapiens (Human)	110	0	0	0	0	0	0	0	0	1	2	0.00544073	0.00674525
Q7RTS7	K2C74_HUMAN	reviewed	Keratin, type II cytoskeletal 74 (Cytokeratin-74) (CK-74) (Keratin-5c) (K5C) (Keratin-74) (K74) (Type II inner root sheath-specific keratin-K6irs4) (Type-II keratin Kb37)	KRT74 K6IRS4 KB37 KRT5C KRT6IRS4	Homo sapiens (Human)	529	0	0	0	0	0	0	0	3	0	0	0.00543478	0.0108696
Q8IZU2	WDR17_HUMAN	reviewed	WD repeat-containing protein 17	WDR17	Homo sapiens (Human)	1322	0	0	0	0	0	0	1	1	0	1	0.00539956	0.00360482
Q8N326	CJ111_HUMAN	reviewed	Uncharacterized protein C10orf111	C10orf111	Homo sapiens (Human)	155	0	0	0	0	0	0	2	1	0	0	0.0055153	0.00707848
Q9H4B7	TBB1_HUMAN	reviewed	Tubulin beta-1 chain	TUBB1	Homo sapiens (Human)	451	0	0	0	0	0	0	0	0	0	3	0.00520833	0.0104167
O00755	WNT7A_HUMAN	reviewed	Protein Wnt-7a	WNT7A	Homo sapiens (Human)	349	0	0	0	0	0	0	1	1	0	0	0.00366345	0.00423069
P03262	PKG3_ADE02	reviewed	Packaging protein 3 (L1-52/55 kDa protein) (Packaging protein 52K)	L1	Human adenovirus C serotype 2 (HAdV-2) (Human adenovirus 2)	415	0	0	0	0	0	0	0	2	0	0	0.00362319	0.00724638
P14923	PLAK_HUMAN	reviewed	Junction plakoglobin (Catenin gamma) (Desmoplakin III) (Desmoplakin-3)	JUP CTNNG DP3	Homo sapiens (Human)	745	0	0	0	0	0	0	1	1	0	0	0.00366345	0.00423069
P21549	SPYA_HUMAN	reviewed	Serine--pyruvate aminotransferase (SPT) (EC 2.6.1.51) (Alanine--glyoxylate aminotransferase) (AGT) (EC 2.6.1.44)	AGXT AGT1 SPAT	Homo sapiens (Human)	392	0	0	0	0	0	0	0	0	1	1	0.00370462	0.00429452
P28074	PSB5_HUMAN	reviewed	Proteasome subunit beta type-5 (EC 3.4.25.1) (Macropain epsilon chain) (Multicatalytic endopeptidase complex epsilon chain) (Proteasome chain 6) (Proteasome epsilon chain) (Proteasome subunit MB1) (Proteasome subunit X)	PSMB5 LMPX MB1 X	Homo sapiens (Human)	263	0	0	0	0	0	0	0	1	0	1	0.00354771	0.00409839
P39019	RS19_HUMAN	reviewed	40S ribosomal protein S19	RPS19	Homo sapiens (Human)	145	0	0	0	0	0	0	1	1	0	0	0.00366345	0.00423069
P42336	PK3CA_HUMAN	reviewed	Phosphatidylinositol 4,5-bisphosphate 3-kinase catalytic subunit alpha isoform (PI3-kinase subunit alpha) (PI3K-alpha) (PI3Kalpha) (PtdIns-3-kinase subunit alpha) (EC 2.7.1.153) (Phosphatidylinositol 4,5-bisphosphate 3-kinase 110 kDa catalytic subunit alpha) (PtdIns-3-kinase subunit p110-alpha) (p110alpha) (Phosphoinositide-3-kinase catalytic alpha polypeptide) (Serine/threonine protein kinase PI…	PIK3CA	Homo sapiens (Human)	1068	0	0	0	0	0	0	1	0	1	0	0.00382036	0.00441548
P62249	RS16_HUMAN	reviewed	40S ribosomal protein S16	RPS16	Homo sapiens (Human)	146	0	0	0	0	0	0	0	1	0	1	0.00354771	0.00409839
P62258	1433E_HUMAN	reviewed	14-3-3 protein epsilon (14-3-3E)	YWHAE	Homo sapiens (Human)	255	0	0	0	0	0	0	1	0	0	1	0.00358796	0.00414733
Q01082	SPTB2_HUMAN	reviewed	Spectrin beta chain, non-erythrocytic 1 (Beta-II spectrin) (Fodrin beta chain) (Spectrin, non-erythroid beta chain 1)	SPTBN1 SPTB2	Homo sapiens (Human)	2364	0	0	0	0	0	0	0	0	2	0	0.00393701	0.00787402
Q07021	C1QBP_HUMAN	reviewed	Complement component 1 Q subcomponent-binding protein, mitochondrial (ASF/SF2-associated protein p32) (Glycoprotein gC1qBP) (C1qBP) (Hyaluronan-binding protein 1) (Mitochondrial matrix protein p32) (gC1q-R protein) (p33)	C1QBP GC1QBP HABP1 SF2P32	Homo sapiens (Human)	282	0	0	0	0	0	0	0	0	1	1	0.00370462	0.00429452
Q3KP31	ZN791_HUMAN	reviewed	Zinc finger protein 791	ZNF791	Homo sapiens (Human)	576	0	0	0	0	0	0	0	0	0	2	0.00347222	0.00694444
Q3ZCQ8	TIM50_HUMAN	reviewed	Mitochondrial import inner membrane translocase subunit TIM50	TIMM50 TIM50 PRO1512	Homo sapiens (Human)	353	0	0	0	0	0	0	0	0	1	1	0.00370462	0.00429452
Q5JTH9	RRP12_HUMAN	reviewed	RRP12-like protein	RRP12 KIAA0690	Homo sapiens (Human)	1297	0	0	0	0	0	0	0	1	1	0	0.0037801	0.0043724
Q5SSJ5	HP1B3_HUMAN	reviewed	Heterochromatin protein 1-binding protein 3 (Protein HP1-BP74)	HP1BP3	Homo sapiens (Human)	553	0	0	0	0	0	0	1	1	0	0	0.00366345	0.00423069
Q6NSJ5	LRC8E_HUMAN	reviewed	Volume-regulated anion channel subunit LRRC8E (Leucine-rich repeat-containing protein 8E)	LRRC8E	Homo sapiens (Human)	796	0	0	0	0	0	0	0	1	0	1	0.00354771	0.00409839
Q8N907	DAND5_HUMAN	reviewed	DAN domain family member 5 (Cerberus-like protein 2) (Cerl-2) (Cysteine knot superfamily 1, BMP antagonist 3) (Gremlin-3)	DAND5 CER2 CKTSF1B3 GREM3 SP1	Homo sapiens (Human)	189	0	0	0	0	0	0	2	0	0	0	0.0037037	0.00740741
Q8TDN6	BRX1_HUMAN	reviewed	Ribosome biogenesis protein BRX1 homolog (Brix domain-containing protein 2)	BRIX1 BRIX BXDC2	Homo sapiens (Human)	353	0	0	0	0	0	0	0	1	0	1	0.00354771	0.00409839
Q92945	FUBP2_HUMAN	reviewed	Far upstream element-binding protein 2 (FUSE-binding protein 2) (KH type-splicing regulatory protein) (KSRP) (p75)	KHSRP FUBP2	Homo sapiens (Human)	711	0	0	0	0	0	0	1	1	0	0	0.00366345	0.00423069
Q9BXX0	EMIL2_HUMAN	reviewed	EMILIN-2 (Elastin microfibril interface-located protein 2) (Elastin microfibril interfacer 2) (Protein FOAP-10)	EMILIN2	Homo sapiens (Human)	1053	0	0	0	0	0	0	1	0	0	1	0.00358796	0.00414733
Q9NPB9	ACKR4_HUMAN	reviewed	Atypical chemokine receptor 4 (C-C chemokine receptor type 11) (C-C CKR-11) (CC-CKR-11) (CCR-11) (CC chemokine receptor-like 1) (CCRL1) (CCX CKR)	ACKR4 CCBP2 CCR11 CCRL1 VSHK1	Homo sapiens (Human)	350	0	0	0	0	0	0	0	0	0	2	0.00347222	0.00694444
B2RXH8	HNRC2_HUMAN	reviewed	Heterogeneous nuclear ribonucleoprotein C-like 2 (hnRNP C-like-2)	HNRNPCL2 HNRNPCP5	Homo sapiens (Human)	293	0	0	0	0	0	0	0	0	1	0	0.0019685	0.00393701
O00170	AIP_HUMAN	reviewed	AH receptor-interacting protein (AIP) (Aryl-hydrocarbon receptor-interacting protein) (HBV X-associated protein 2) (XAP-2) (Immunophilin homolog ARA9)	AIP XAP2	Homo sapiens (Human)	330	0	0	0	0	0	0	0	0	1	0	0.0019685	0.00393701
O00423	EMAL1_HUMAN	reviewed	Echinoderm microtubule-associated protein-like 1 (EMAP-1) (HuEMAP-1)	EML1 EMAP1 EMAPL EMAPL1	Homo sapiens (Human)	815	0	0	0	0	0	0	0	1	0	0	0.00181159	0.00362319
O14646	CHD1_HUMAN	reviewed	Chromodomain-helicase-DNA-binding protein 1 (CHD-1) (EC 3.6.4.12) (ATP-dependent helicase CHD1)	CHD1	Homo sapiens (Human)	1710	0	0	0	0	0	0	1	0	0	0	0.00185185	0.0037037
O15229	KMO_HUMAN	reviewed	Kynurenine 3-monooxygenase (EC 1.14.13.9) (Kynurenine 3-hydroxylase)	KMO	Homo sapiens (Human)	486	0	0	0	0	0	0	0	0	1	0	0.0019685	0.00393701
O43684	BUB3_HUMAN	reviewed	Mitotic checkpoint protein BUB3	BUB3	Homo sapiens (Human)	328	0	0	0	0	0	0	0	0	0	1	0.00173611	0.00347222
O60658	PDE8A_HUMAN	reviewed	High affinity cAMP-specific and IBMX-insensitive 3',5'-cyclic phosphodiesterase 8A (EC 3.1.4.53)	PDE8A	Homo sapiens (Human)	829	0	0	0	0	0	0	1	0	0	0	0.00185185	0.0037037
O60895	RAMP2_HUMAN	reviewed	Receptor activity-modifying protein 2 (Calcitonin-receptor-like receptor activity-modifying protein 2) (CRLR activity-modifying protein 2)	RAMP2	Homo sapiens (Human)	175	0	0	0	0	0	0	0	0	0	1	0.00173611	0.00347222
O75417	DPOLQ_HUMAN	reviewed	DNA polymerase theta (EC 2.7.7.7) (DNA polymerase eta)	POLQ POLH	Homo sapiens (Human)	2590	0	0	0	0	0	0	0	0	1	0	0.0019685	0.00393701
O75533	SF3B1_HUMAN	reviewed	Splicing factor 3B subunit 1 (Pre-mRNA-splicing factor SF3b 155 kDa subunit) (SF3b155) (Spliceosome-associated protein 155) (SAP 155)	SF3B1 SAP155	Homo sapiens (Human)	1304	0	0	0	0	0	0	0	0	0	1	0.00173611	0.00347222
O93117	I1_VACCA	reviewed	Telomere-binding protein I1	MVA062L ACAM3000_MVA_062 I1L	Vaccinia virus (strain Ankara) (VACV)	312	0	0	0	0	0	0	1	0	0	0	0.00185185	0.0037037
O94885	SASH1_HUMAN	reviewed	SAM and SH3 domain-containing protein 1 (Proline-glutamate repeat-containing protein)	SASH1 KIAA0790 PEPE1	Homo sapiens (Human)	1247	0	0	0	0	0	0	0	0	0	1	0.00173611	0.00347222
O95936	EOMES_HUMAN	reviewed	Eomesodermin homolog (T-box brain protein 2) (T-brain-2) (TBR-2)	EOMES TBR2	Homo sapiens (Human)	686	0	0	0	0	0	0	1	0	0	0	0.00185185	0.0037037
P03179	MTP_EBVB9	reviewed	Major tegument protein (MTP) (Protein p140)	BNRF1	Epstein-Barr virus (strain B95-8) (HHV-4) (Human herpesvirus 4)	1318	0	0	0	0	0	0	0	0	0	1	0.00173611	0.00347222
P03517	GP_PTPV	reviewed	Envelope glycoprotein (GP) (M polyprotein) [Cleaved into: Non-structural protein NSm; Glycoprotein G1; Glycoprotein G2]	GP	Punta toro phlebovirus	1313	0	0	0	0	0	0	0	0	0	1	0.00173611	0.00347222
P04935	NCAP_LASSG	reviewed	Nucleoprotein (Nucleocapsid protein) (Protein N)	N	Lassa virus (strain GA391) (LASV)	570	0	0	0	0	0	0	0	0	0	1	0.00173611	0.00347222
P06748	NPM_HUMAN	reviewed	Nucleophosmin (NPM) (Nucleolar phosphoprotein B23) (Nucleolar protein NO38) (Numatrin)	NPM1 NPM	Homo sapiens (Human)	294	0	0	0	0	0	0	0	0	0	1	0.00173611	0.00347222
P07093	GDN_HUMAN	reviewed	Glia-derived nexin (GDN) (Peptidase inhibitor 7) (PI-7) (Protease nexin 1) (PN-1) (Protease nexin I) (Serpin E2)	SERPINE2 PI7 PN1	Homo sapiens (Human)	398	0	0	0	0	0	0	1	0	0	0	0.00185185	0.0037037
P12259	FA5_HUMAN	reviewed	Coagulation factor V (Activated protein C cofactor) (Proaccelerin, labile factor) [Cleaved into: Coagulation factor V heavy chain; Coagulation factor V light chain]	F5	Homo sapiens (Human)	2224	0	0	0	0	0	0	0	1	0	0	0.00181159	0.00362319
P14350	POL_FOAMV	reviewed	Pro-Pol polyprotein (Pr125Pol) [Cleaved into: Protease/Reverse transcriptase/ribonuclease H (EC 2.7.7.49) (EC 2.7.7.7) (EC 3.1.26.4) (EC 3.4.23.-) (p87Pro-RT-RNaseH); Protease/Reverse transcriptase (EC 2.7.7.49) (EC 2.7.7.7) (EC 3.4.23.-) (p65Pro-RT); Ribonuclease H (RNase H) (EC 3.1.26.4); Integrase (IN) (p42In)]	pol	Human spumaretrovirus (SFVcpz(hu)) (Human foamy virus)	1143	0	0	0	0	0	0	0	0	0	1	0.00173611	0.00347222
P14735	IDE_HUMAN	reviewed	Insulin-degrading enzyme (EC 3.4.24.56) (Abeta-degrading protease) (Insulin protease) (Insulinase) (Insulysin)	IDE	Homo sapiens (Human)	1019	0	0	0	0	0	0	0	0	1	0	0.0019685	0.00393701
P16615	AT2A2_HUMAN	reviewed	Sarcoplasmic/endoplasmic reticulum calcium ATPase 2 (SERCA2) (SR Ca(2+)-ATPase 2) (EC 3.6.3.8) (Calcium pump 2) (Calcium-transporting ATPase sarcoplasmic reticulum type, slow twitch skeletal muscle isoform) (Endoplasmic reticulum class 1/2 Ca(2+) ATPase)	ATP2A2 ATP2B	Homo sapiens (Human)	1042	0	0	0	0	0	0	0	0	0	1	0.00173611	0.00347222
P16870	CBPE_HUMAN	reviewed	Carboxypeptidase E (CPE) (EC 3.4.17.10) (Carboxypeptidase H) (CPH) (Enkephalin convertase) (Prohormone-processing carboxypeptidase)	CPE	Homo sapiens (Human)	476	0	0	0	0	0	0	0	0	1	0	0.0019685	0.00393701
P16989	YBOX3_HUMAN	reviewed	Y-box-binding protein 3 (Cold shock domain-containing protein A) (DNA-binding protein A) (Single-strand DNA-binding protein NF-GMB)	YBX3 CSDA DBPA	Homo sapiens (Human)	372	0	0	0	0	0	0	0	1	0	0	0.00181159	0.00362319
P18507	GBRG2_HUMAN	reviewed	Gamma-aminobutyric acid receptor subunit gamma-2 (GABA(A) receptor subunit gamma-2)	GABRG2	Homo sapiens (Human)	467	0	0	0	0	0	0	1	0	0	0	0.00185185	0.0037037
P25786	PSA1_HUMAN	reviewed	Proteasome subunit alpha type-1 (EC 3.4.25.1) (30 kDa prosomal protein) (PROS-30) (Macropain subunit C2) (Multicatalytic endopeptidase complex subunit C2) (Proteasome component C2) (Proteasome nu chain)	PSMA1 HC2 NU PROS30 PSC2	Homo sapiens (Human)	263	0	0	0	0	0	0	0	1	0	0	0.00181159	0.00362319
P25787	PSA2_HUMAN	reviewed	Proteasome subunit alpha type-2 (EC 3.4.25.1) (Macropain subunit C3) (Multicatalytic endopeptidase complex subunit C3) (Proteasome component C3)	PSMA2 HC3 PSC3	Homo sapiens (Human)	234	0	0	0	0	0	0	0	0	1	0	0.0019685	0.00393701
P27348	1433T_HUMAN	reviewed	14-3-3 protein theta (14-3-3 protein T-cell) (14-3-3 protein tau) (Protein HS1)	YWHAQ	Homo sapiens (Human)	245	0	0	0	0	0	0	0	0	1	0	0.0019685	0.00393701
P32119	PRDX2_HUMAN	reviewed	Peroxiredoxin-2 (EC 1.11.1.15) (Natural killer cell-enhancing factor B) (NKEF-B) (PRP) (Thiol-specific antioxidant protein) (TSA) (Thioredoxin peroxidase 1) (Thioredoxin-dependent peroxide reductase 1)	PRDX2 NKEFB TDPX1	Homo sapiens (Human)	198	0	0	0	0	0	0	0	0	0	1	0.00173611	0.00347222
P36715	PKG3_ADE12	reviewed	Packaging protein 3 (L1-52/55 kDa protein) (Packaging protein 52K)	L1	Human adenovirus A serotype 12 (HAdV-12) (Human adenovirus 12)	373	0	0	0	0	0	0	1	0	0	0	0.00185185	0.0037037
P37802	TAGL2_HUMAN	reviewed	Transgelin-2 (Epididymis tissue protein Li 7e) (SM22-alpha homolog)	TAGLN2 KIAA0120 CDABP0035	Homo sapiens (Human)	199	0	0	0	0	0	0	0	0	0	1	0.00173611	0.00347222
P40939	ECHA_HUMAN	reviewed	Trifunctional enzyme subunit alpha, mitochondrial (78 kDa gastrin-binding protein) (TP-alpha) [Includes: Long-chain enoyl-CoA hydratase (EC 4.2.1.17); Long chain 3-hydroxyacyl-CoA dehydrogenase (EC 1.1.1.211)]	HADHA HADH	Homo sapiens (Human)	763	0	0	0	0	0	0	0	0	1	0	0.0019685	0.00393701
P46060	RAGP1_HUMAN	reviewed	Ran GTPase-activating protein 1 (RanGAP1)	RANGAP1 KIAA1835 SD	Homo sapiens (Human)	587	0	0	0	0	0	0	0	0	0	1	0.00173611	0.00347222
P46093	GPR4_HUMAN	reviewed	G-protein coupled receptor 4 (G-protein coupled receptor 19)	GPR4 GPR19	Homo sapiens (Human)	362	0	0	0	0	0	0	0	0	0	1	0.00173611	0.00347222
P49006	MRP_HUMAN	reviewed	MARCKS-related protein (MARCKS-like protein 1) (Macrophage myristoylated alanine-rich C kinase substrate) (Mac-MARCKS) (MacMARCKS)	MARCKSL1 MLP MRP	Homo sapiens (Human)	195	0	0	0	0	0	0	1	0	0	0	0.00185185	0.0037037
P52344	GCVK_HHV7J	reviewed	Probable ganciclovir kinase (EC 2.7.1.-)	U69	Human herpesvirus 7 (strain JI) (HHV-7) (Human T lymphotropic virus)	546	0	0	0	0	0	0	1	0	0	0	0.00185185	0.0037037
P54577	SYYC_HUMAN	reviewed	Tyrosine--tRNA ligase, cytoplasmic (EC 6.1.1.1) (Tyrosyl-tRNA synthetase) (TyrRS) [Cleaved into: Tyrosine--tRNA ligase, cytoplasmic, N-terminally processed]	YARS	Homo sapiens (Human)	528	0	0	0	0	0	0	1	0	0	0	0.00185185	0.0037037
P55895	RAG2_HUMAN	reviewed	V(D)J recombination-activating protein 2 (RAG-2)	RAG2	Homo sapiens (Human)	527	0	0	0	0	0	0	0	0	1	0	0.0019685	0.00393701
P56704	WNT3A_HUMAN	reviewed	Protein Wnt-3a	WNT3A	Homo sapiens (Human)	352	0	0	0	0	0	0	0	1	0	0	0.00181159	0.00362319
P62191	PRS4_HUMAN	reviewed	26S protease regulatory subunit 4 (P26s4) (26S proteasome AAA-ATPase subunit RPT2) (Proteasome 26S subunit ATPase 1)	PSMC1	Homo sapiens (Human)	440	0	0	0	0	0	0	0	0	1	0	0.0019685	0.00393701
P62633	CNBP_HUMAN	reviewed	Cellular nucleic acid-binding protein (CNBP) (Zinc finger protein 9)	CNBP RNF163 ZNF9	Homo sapiens (Human)	177	0	0	0	0	0	0	1	0	0	0	0.00185185	0.0037037
P62857	RS28_HUMAN	reviewed	40S ribosomal protein S28	RPS28	Homo sapiens (Human)	69	0	0	0	0	0	0	0	0	0	1	0.00173611	0.00347222
P82914	RT15_HUMAN	reviewed	28S ribosomal protein S15, mitochondrial (MRP-S15) (S15mt)	MRPS15 RPMS15 DC37	Homo sapiens (Human)	257	0	0	0	0	0	0	0	0	1	0	0.0019685	0.00393701
Q00G26	PLIN5_HUMAN	reviewed	Perilipin-5 (Lipid storage droplet protein 5)	PLIN5 LSDP5 OXPAT PAT-1	Homo sapiens (Human)	463	0	0	0	0	0	0	0	0	0	1	0.00173611	0.00347222
Q01484	ANK2_HUMAN	reviewed	Ankyrin-2 (ANK-2) (Ankyrin-B) (Brain ankyrin) (Non-erythroid ankyrin)	ANK2	Homo sapiens (Human)	3957	0	0	0	0	0	0	0	0	1	0	0.0019685	0.00393701
Q02880	TOP2B_HUMAN	reviewed	DNA topoisomerase 2-beta (EC 5.99.1.3) (DNA topoisomerase II, beta isozyme)	TOP2B	Homo sapiens (Human)	1626	0	0	0	0	0	0	0	1	0	0	0.00181159	0.00362319
Q05519	SRS11_HUMAN	reviewed	Serine/arginine-rich splicing factor 11 (Arginine-rich 54 kDa nuclear protein) (p54) (Splicing factor, arginine/serine-rich 11)	SRSF11 SFRS11	Homo sapiens (Human)	484	0	0	0	0	0	0	0	0	1	0	0.0019685	0.00393701
Q05BU3	F86JP_HUMAN	reviewed	Putative protein FAM86JP	FAM86JP	Homo sapiens (Human)	40	0	0	0	0	0	0	0	0	1	0	0.0019685	0.00393701
Q06265	EXOS9_HUMAN	reviewed	Exosome complex component RRP45 (Autoantigen PM/Scl 1) (Exosome component 9) (P75 polymyositis-scleroderma overlap syndrome-associated autoantigen) (Polymyositis/scleroderma autoantigen 1) (Polymyositis/scleroderma autoantigen 75 kDa) (PM/Scl-75)	EXOSC9 PMSCL1	Homo sapiens (Human)	439	0	0	0	0	0	0	1	0	0	0	0.00185185	0.0037037
Q06830	PRDX1_HUMAN	reviewed	Peroxiredoxin-1 (EC 1.11.1.15) (Natural killer cell-enhancing factor A) (NKEF-A) (Proliferation-associated gene protein) (PAG) (Thioredoxin peroxidase 2) (Thioredoxin-dependent peroxide reductase 2)	PRDX1 PAGA PAGB TDPX2	Homo sapiens (Human)	199	0	0	0	0	0	0	0	1	0	0	0.00181159	0.00362319
Q13023	AKAP6_HUMAN	reviewed	A-kinase anchor protein 6 (AKAP-6) (A-kinase anchor protein 100 kDa) (AKAP 100) (Protein kinase A-anchoring protein 6) (PRKA6) (mAKAP)	AKAP6 AKAP100 KIAA0311	Homo sapiens (Human)	2319	0	0	0	0	0	0	0	0	0	1	0.00173611	0.00347222
Q13155	AIMP2_HUMAN	reviewed	Aminoacyl tRNA synthase complex-interacting multifunctional protein 2 (Multisynthase complex auxiliary component p38) (Protein JTV-1)	AIMP2 JTV1 PRO0992	Homo sapiens (Human)	320	0	0	0	0	0	0	0	0	0	1	0.00173611	0.00347222
Q13409	DC1I2_HUMAN	reviewed	Cytoplasmic dynein 1 intermediate chain 2 (Cytoplasmic dynein intermediate chain 2) (Dynein intermediate chain 2, cytosolic) (DH IC-2)	DYNC1I2 DNCI2 DNCIC2	Homo sapiens (Human)	638	0	0	0	0	0	0	0	0	0	1	0.00173611	0.00347222
Q14103	HNRPD_HUMAN	reviewed	Heterogeneous nuclear ribonucleoprotein D0 (hnRNP D0) (AU-rich element RNA-binding protein 1)	HNRNPD AUF1 HNRPD	Homo sapiens (Human)	355	0	0	0	0	0	0	0	1	0	0	0.00181159	0.00362319
Q14690	RRP5_HUMAN	reviewed	Protein RRP5 homolog (NF-kappa-B-binding protein) (NFBP) (Programmed cell death protein 11)	PDCD11 KIAA0185	Homo sapiens (Human)	1871	0	0	0	0	0	0	0	1	0	0	0.00181159	0.00362319
Q14865	ARI5B_HUMAN	reviewed	AT-rich interactive domain-containing protein 5B (ARID domain-containing protein 5B) (MRF1-like protein) (Modulator recognition factor 2) (MRF-2)	ARID5B DESRT MRF2	Homo sapiens (Human)	1188	0	0	0	0	0	0	1	0	0	0	0.00185185	0.0037037
Q15075	EEA1_HUMAN	reviewed	Early endosome antigen 1 (Endosome-associated protein p162) (Zinc finger FYVE domain-containing protein 2)	EEA1 ZFYVE2	Homo sapiens (Human)	1411	0	0	0	0	0	0	1	0	0	0	0.00185185	0.0037037
Q15327	ANKR1_HUMAN	reviewed	Ankyrin repeat domain-containing protein 1 (Cardiac ankyrin repeat protein) (Cytokine-inducible gene C-193 protein) (Cytokine-inducible nuclear protein)	ANKRD1 C193 CARP HA1A2	Homo sapiens (Human)	319	0	0	0	0	0	0	0	0	0	1	0.00173611	0.00347222
Q15717	ELAV1_HUMAN	reviewed	ELAV-like protein 1 (Hu-antigen R) (HuR)	ELAVL1 HUR	Homo sapiens (Human)	326	0	0	0	0	0	0	1	0	0	0	0.00185185	0.0037037
Q2HRC8	ORF11_HHV8P	reviewed	Protein ORF11	ORF11	Human herpesvirus 8 type P (isolate GK18) (HHV-8) (Kaposi's sarcoma-associated herpesvirus)	407	0	0	0	0	0	0	0	1	0	0	0.00181159	0.00362319
Q5SYE7	NHSL1_HUMAN	reviewed	NHS-like protein 1	NHSL1 C6orf63 KIAA1357	Homo sapiens (Human)	1610	0	0	0	0	0	0	0	0	1	0	0.0019685	0.00393701
Q5T0Z8	CF132_HUMAN	reviewed	Uncharacterized protein C6orf132	C6orf132	Homo sapiens (Human)	1188	0	0	0	0	0	0	0	0	1	0	0.0019685	0.00393701
Q5TAX3	TUT4_HUMAN	reviewed	Terminal uridylyltransferase 4 (TUTase 4) (EC 2.7.7.52) (Zinc finger CCHC domain-containing protein 11)	ZCCHC11 KIAA0191 TUT4	Homo sapiens (Human)	1644	0	0	0	0	0	0	0	1	0	0	0.00181159	0.00362319
Q5TEA6	SE1L2_HUMAN	reviewed	Protein sel-1 homolog 2 (Suppressor of lin-12-like protein 2) (Sel-1L2)	SEL1L2 C20orf50	Homo sapiens (Human)	688	0	0	0	0	0	0	0	0	0	1	0.00173611	0.00347222
Q66GS9	CP135_HUMAN	reviewed	Centrosomal protein of 135 kDa (Cep135) (Centrosomal protein 4)	CEP135 CEP4 KIAA0635	Homo sapiens (Human)	1140	0	0	0	0	0	0	0	1	0	0	0.00181159	0.00362319
Q6NZ63	STEAL_HUMAN	reviewed	STEAP family member 1B	STEAP1B	Homo sapiens (Human)	245	0	0	0	0	0	0	0	1	0	0	0.00181159	0.00362319
Q6ZVC0	NYAP1_HUMAN	reviewed	Neuronal tyrosine-phosphorylated phosphoinositide-3-kinase adapter 1	NYAP1 C7orf51	Homo sapiens (Human)	841	0	0	0	0	0	0	1	0	0	0	0.00185185	0.0037037
Q7Z442	PK1L2_HUMAN	reviewed	Polycystic kidney disease protein 1-like 2 (PC1-like 2 protein) (Polycystin-1L2)	PKD1L2 KIAA1879 PC1L2	Homo sapiens (Human)	2459	0	0	0	0	0	0	0	0	0	1	0.00173611	0.00347222
Q7Z5M5	TMC3_HUMAN	reviewed	Transmembrane channel-like protein 3	TMC3	Homo sapiens (Human)	1100	0	0	0	0	0	0	0	1	0	0	0.00181159	0.00362319
Q80909	VE1_HPV38	reviewed	Replication protein E1 (EC 3.6.4.12) (ATP-dependent helicase E1)	E1	Human papillomavirus type 38	604	0	0	0	0	0	0	0	0	1	0	0.0019685	0.00393701
Q8IWX7	UN45B_HUMAN	reviewed	Protein unc-45 homolog B (Unc-45B) (SMUNC45)	UNC45B CMYA4 UNC45	Homo sapiens (Human)	931	0	0	0	0	0	0	0	0	0	1	0.00173611	0.00347222
Q8N1G4	LRC47_HUMAN	reviewed	Leucine-rich repeat-containing protein 47	LRRC47 KIAA1185	Homo sapiens (Human)	583	0	0	0	0	0	0	0	0	0	1	0.00173611	0.00347222
Q8N5R6	CCD33_HUMAN	reviewed	Coiled-coil domain-containing protein 33 (Cancer/testis antigen 61) (CT61)	CCDC33	Homo sapiens (Human)	958	0	0	0	0	0	0	0	0	1	0	0.0019685	0.00393701
Q8N8A2	ANR44_HUMAN	reviewed	Serine/threonine-protein phosphatase 6 regulatory ankyrin repeat subunit B (PP6-ARS-B) (Serine/threonine-protein phosphatase 6 regulatory subunit ARS-B) (Ankyrin repeat domain-containing protein 44)	ANKRD44	Homo sapiens (Human)	993	0	0	0	0	0	0	1	0	0	0	0.00185185	0.0037037
Q8N9S9	SNX31_HUMAN	reviewed	Sorting nexin-31	SNX31	Homo sapiens (Human)	440	0	0	0	0	0	0	0	0	0	1	0.00173611	0.00347222
Q8N9U0	TAC2N_HUMAN	reviewed	Tandem C2 domains nuclear protein (Membrane targeting tandem C2 domain-containing protein 1) (Tandem C2 protein in nucleus) (Tac2-N)	TC2N C14orf47 MTAC2D1	Homo sapiens (Human)	490	0	0	0	0	0	0	0	0	1	0	0.0019685	0.00393701
Q8NEL9	DDHD1_HUMAN	reviewed	Phospholipase DDHD1 (EC 3.1.1.-) (DDHD domain-containing protein 1) (Phosphatidic acid-preferring phospholipase A1 homolog) (PA-PLA1)	DDHD1 KIAA1705	Homo sapiens (Human)	900	0	0	0	0	0	0	0	0	0	1	0.00173611	0.00347222
Q8WVM8	SCFD1_HUMAN	reviewed	Sec1 family domain-containing protein 1 (SLY1 homolog) (Sly1p) (Syntaxin-binding protein 1-like 2)	SCFD1 C14orf163 KIAA0917 STXBP1L2 FKSG23	Homo sapiens (Human)	642	0	0	0	0	0	0	1	0	0	0	0.00185185	0.0037037
Q8WWZ7	ABCA5_HUMAN	reviewed	ATP-binding cassette sub-family A member 5	ABCA5 KIAA1888	Homo sapiens (Human)	1642	0	0	0	0	0	0	0	0	0	1	0.00173611	0.00347222
Q8WXH0	SYNE2_HUMAN	reviewed	Nesprin-2 (Nuclear envelope spectrin repeat protein 2) (Nucleus and actin connecting element protein) (Protein NUANCE) (Synaptic nuclear envelope protein 2) (Syne-2)	SYNE2 KIAA1011 NUA	Homo sapiens (Human)	6885	0	0	0	0	0	0	0	0	1	0	0.0019685	0.00393701
Q8WYL5	SSH1_HUMAN	reviewed	Protein phosphatase Slingshot homolog 1 (EC 3.1.3.16) (EC 3.1.3.48) (SSH-like protein 1) (SSH-1L) (hSSH-1L)	SSH1 KIAA1298 SSH1L	Homo sapiens (Human)	1049	0	0	0	0	0	0	0	0	0	1	0.00173611	0.00347222
Q92503	S14L1_HUMAN	reviewed	SEC14-like protein 1	SEC14L1 SEC14L	Homo sapiens (Human)	715	0	0	0	0	0	0	1	0	0	0	0.00185185	0.0037037
Q92625	ANS1A_HUMAN	reviewed	Ankyrin repeat and SAM domain-containing protein 1A (Odin)	ANKS1A ANKS1 KIAA0229 ODIN	Homo sapiens (Human)	1134	0	0	0	0	0	0	1	0	0	0	0.00185185	0.0037037
Q92830	KAT2A_HUMAN	reviewed	Histone acetyltransferase KAT2A (EC 2.3.1.48) (General control of amino acid synthesis protein 5-like 2) (Histone acetyltransferase GCN5) (HsGCN5) (Lysine acetyltransferase 2A) (STAF97)	KAT2A GCN5 GCN5L2 HGCN5	Homo sapiens (Human)	837	0	0	0	0	0	0	0	0	1	0	0.0019685	0.00393701
Q96NB2	SFXN2_HUMAN	reviewed	Sideroflexin-2	SFXN2	Homo sapiens (Human)	322	0	0	0	0	0	0	1	0	0	0	0.00185185	0.0037037
Q96PV6	LENG8_HUMAN	reviewed	Leukocyte receptor cluster member 8	LENG8 KIAA1932	Homo sapiens (Human)	779	0	0	0	0	0	0	0	0	0	1	0.00173611	0.00347222
Q99453	PHX2B_HUMAN	reviewed	Paired mesoderm homeobox protein 2B (Neuroblastoma Phox) (NBPhox) (PHOX2B homeodomain protein) (Paired-like homeobox 2B)	PHOX2B PMX2B	Homo sapiens (Human)	314	0	0	0	0	0	0	1	0	0	0	0.00185185	0.0037037
Q99873	ANM1_HUMAN	reviewed	Protein arginine N-methyltransferase 1 (EC 2.1.1.-) (Histone-arginine N-methyltransferase PRMT1) (EC 2.1.1.125) (Interferon receptor 1-bound protein 4)	PRMT1 HMT2 HRMT1L2 IR1B4	Homo sapiens (Human)	361	0	0	0	0	0	0	0	0	1	0	0.0019685	0.00393701
Q9BXM7	PINK1_HUMAN	reviewed	Serine/threonine-protein kinase PINK1, mitochondrial (EC 2.7.11.1) (BRPK) (PTEN-induced putative kinase protein 1)	PINK1	Homo sapiens (Human)	581	0	0	0	0	0	0	1	0	0	0	0.00185185	0.0037037
Q9BXS0	COPA1_HUMAN	reviewed	Collagen alpha-1(XXV) chain (Alzheimer disease amyloid-associated protein) (AMY) (CLAC-P) [Cleaved into: Collagen-like Alzheimer amyloid plaque component (CLAC)]	COL25A1	Homo sapiens (Human)	654	0	0	0	0	0	0	0	0	0	1	0.00173611	0.00347222
Q9BYJ9	YTHD1_HUMAN	reviewed	YTH domain-containing family protein 1 (Dermatomyositis associated with cancer putative autoantigen 1) (DACA-1)	YTHDF1 C20orf21	Homo sapiens (Human)	559	0	0	0	0	0	0	0	0	0	1	0.00173611	0.00347222
Q9BZH6	WDR11_HUMAN	reviewed	WD repeat-containing protein 11 (Bromodomain and WD repeat-containing protein 2) (WD repeat-containing protein 15)	WDR11 BRWD2 KIAA1351 WDR15	Homo sapiens (Human)	1224	0	0	0	0	0	0	0	1	0	0	0.00181159	0.00362319
Q9H0T7	RAB17_HUMAN	reviewed	Ras-related protein Rab-17	RAB17	Homo sapiens (Human)	212	0	0	0	0	0	0	0	0	1	0	0.0019685	0.00393701
Q9H171	ZBP1_HUMAN	reviewed	Z-DNA-binding protein 1 (Tumor stroma and activated macrophage protein DLM-1)	ZBP1 C20orf183 DLM1	Homo sapiens (Human)	429	0	0	0	0	0	0	0	1	0	0	0.00181159	0.00362319
Q9H2G9	GO45_HUMAN	reviewed	Golgin-45 (Basic leucine zipper nuclear factor 1) (JEM-1) (p45 basic leucine-zipper nuclear factor)	BLZF1 JEM1	Homo sapiens (Human)	400	0	0	0	0	0	0	1	0	0	0	0.00185185	0.0037037
Q9H3K2	GHITM_HUMAN	reviewed	Growth hormone-inducible transmembrane protein (Dermal papilla-derived protein 2) (Mitochondrial morphology and cristae structure 1) (MICS1) (Transmembrane BAX inhibitor motif-containing protein 5)	GHITM DERP2 MICS1 TMBIM5 My021 UNQ244/PRO281	Homo sapiens (Human)	345	0	0	0	0	0	0	0	0	1	0	0.0019685	0.00393701
Q9H4A3	WNK1_HUMAN	reviewed	Serine/threonine-protein kinase WNK1 (EC 2.7.11.1) (Erythrocyte 65 kDa protein) (p65) (Kinase deficient protein) (Protein kinase lysine-deficient 1) (Protein kinase with no lysine 1) (hWNK1)	WNK1 HSN2 KDP KIAA0344 PRKWNK1	Homo sapiens (Human)	2382	0	0	0	0	0	0	0	0	1	0	0.0019685	0.00393701
Q9H6F5	CCD86_HUMAN	reviewed	Coiled-coil domain-containing protein 86 (Cytokine-induced protein with coiled-coil domain)	CCDC86 CYCLON	Homo sapiens (Human)	360	0	0	0	0	0	0	0	1	0	0	0.00181159	0.00362319
Q9H6S3	ES8L2_HUMAN	reviewed	Epidermal growth factor receptor kinase substrate 8-like protein 2 (EPS8-like protein 2) (Epidermal growth factor receptor pathway substrate 8-related protein 2) (EPS8-related protein 2)	EPS8L2 EPS8R2 PP13181	Homo sapiens (Human)	715	0	0	0	0	0	0	1	0	0	0	0.00185185	0.0037037
Q9HCE3	ZN532_HUMAN	reviewed	Zinc finger protein 532	ZNF532 KIAA1629	Homo sapiens (Human)	1301	0	0	0	0	0	0	1	0	0	0	0.00185185	0.0037037
Q9NVC6	MED17_HUMAN	reviewed	Mediator of RNA polymerase II transcription subunit 17 (Activator-recruited cofactor 77 kDa component) (ARC77) (Cofactor required for Sp1 transcriptional activation subunit 6) (CRSP complex subunit 6) (Mediator complex subunit 17) (Thyroid hormone receptor-associated protein complex 80 kDa component) (Trap80) (Transcriptional coactivator CRSP77) (Vitamin D3 receptor-interacting protein complex 80…	MED17 ARC77 CRSP6 DRIP77 DRIP80 TRAP80	Homo sapiens (Human)	651	0	0	0	0	0	0	1	0	0	0	0.00185185	0.0037037
Q9NYQ8	FAT2_HUMAN	reviewed	Protocadherin Fat 2 (hFat2) (Cadherin family member 8) (Multiple epidermal growth factor-like domains protein 1) (Multiple EGF-like domains protein 1)	FAT2 CDHF8 KIAA0811 MEGF1	Homo sapiens (Human)	4349	0	0	0	0	0	0	0	0	0	1	0.00173611	0.00347222
Q9NYR9	KBRS2_HUMAN	reviewed	NF-kappa-B inhibitor-interacting Ras-like protein 2 (I-kappa-B-interacting Ras-like protein 2) (Kappa B-Ras protein 2) (KappaB-Ras2)	NKIRAS2 KBRAS2	Homo sapiens (Human)	191	0	0	0	0	0	0	0	0	0	1	0.00173611	0.00347222
Q9NZI8	IF2B1_HUMAN	reviewed	Insulin-like growth factor 2 mRNA-binding protein 1 (IGF2 mRNA-binding protein 1) (IMP-1) (IMP1) (Coding region determinant-binding protein) (CRD-BP) (IGF-II mRNA-binding protein 1) (VICKZ family member 1) (Zipcode-binding protein 1) (ZBP-1)	IGF2BP1 CRDBP VICKZ1 ZBP1	Homo sapiens (Human)	577	0	0	0	0	0	0	0	0	0	1	0.00173611	0.00347222
Q9NZM3	ITSN2_HUMAN	reviewed	Intersectin-2 (SH3 domain-containing protein 1B) (SH3P18) (SH3P18-like WASP-associated protein)	ITSN2 KIAA1256 SH3D1B SWAP	Homo sapiens (Human)	1697	0	0	0	0	0	0	0	0	1	0	0.0019685	0.00393701
Q9P0Z9	SOX_HUMAN	reviewed	Peroxisomal sarcosine oxidase (PSO) (EC 1.5.3.1) (EC 1.5.3.7) (L-pipecolate oxidase) (L-pipecolic acid oxidase)	PIPOX LPIPOX PSO	Homo sapiens (Human)	390	0	0	0	0	0	0	0	0	0	1	0.00173611	0.00347222
Q9P1Q0	VPS54_HUMAN	reviewed	Vacuolar protein sorting-associated protein 54 (Hepatocellular carcinoma protein 8) (Tumor antigen HOM-HCC-8) (Tumor antigen SLP-8p)	VPS54 HCC8	Homo sapiens (Human)	977	0	0	0	0	0	0	0	1	0	0	0.00181159	0.00362319
Q9P219	DAPLE_HUMAN	reviewed	Protein Daple (Coiled-coil domain-containing protein 88C) (Dvl-associating protein with a high frequency of leucine residues) (hDaple) (Hook-related protein 2) (HkRP2)	CCDC88C DAPLE KIAA1509	Homo sapiens (Human)	2028	0	0	0	0	0	0	0	1	0	0	0.00181159	0.00362319
Q9UJ71	CLC4K_HUMAN	reviewed	C-type lectin domain family 4 member K (Langerin) (CD antigen CD207)	CD207 CLEC4K	Homo sapiens (Human)	328	0	0	0	0	0	0	0	0	0	1	0.00173611	0.00347222
Q9ULI4	KI26A_HUMAN	reviewed	Kinesin-like protein KIF26A	KIF26A KIAA1236	Homo sapiens (Human)	1882	0	0	0	0	0	0	0	0	0	1	0.00173611	0.00347222
Q9WJC7	POLN_EEVVM	reviewed	Non-structural polyprotein (Polyprotein nsP1234) (P1234) [Cleaved into: P123; P123'; mRNA-capping enzyme nsP1 (EC 2.1.1.-) (EC 2.7.7.-) (Non-structural protein 1); Protease nsP2 (EC 3.1.3.33) (EC 3.4.22.-) (EC 3.6.1.15) (EC 3.6.4.13) (Non-structural protein 2) (nsP2); Non-structural protein 3 (nsP3); Non-structural protein 3' (nsP3'); RNA-directed RNA polymerase nsP4 (EC 2.7.7.48) (Non-structural…		Venezuelan equine encephalitis virus (strain Mena II) (VEEV)	2498	0	0	0	0	0	0	1	0	0	0	0.00185185	0.0037037
Q9Y271	CLTR1_HUMAN	reviewed	Cysteinyl leukotriene receptor 1 (CysLTR1) (Cysteinyl leukotriene D4 receptor) (LTD4 receptor) (G-protein coupled receptor HG55) (HMTMF81)	CYSLTR1 CYSLT1	Homo sapiens (Human)	337	0	0	0	0	0	0	1	0	0	0	0.00185185	0.0037037
Q9Y2C3	B3GT5_HUMAN	reviewed	Beta-1,3-galactosyltransferase 5 (Beta-1,3-GalTase 5) (Beta3Gal-T5) (Beta3GalT5) (b3Gal-T5) (EC 2.4.1.-) (Beta-3-Gx-T5) (UDP-Gal:beta-GlcNAc beta-1,3-galactosyltransferase 5) (UDP-galactose:beta-N-acetylglucosamine beta-1,3-galactosyltransferase 5)	B3GALT5	Homo sapiens (Human)	310	0	0	0	0	0	0	0	1	0	0	0.00181159	0.00362319
Q9Y2E4	DIP2C_HUMAN	reviewed	Disco-interacting protein 2 homolog C (DIP2 homolog C)	DIP2C KIAA0934	Homo sapiens (Human)	1556	0	0	0	0	0	0	0	0	0	1	0.00173611	0.00347222
Q9Y4G6	TLN2_HUMAN	reviewed	Talin-2	TLN2 KIAA0320	Homo sapiens (Human)	2542	0	0	0	0	0	0	1	0	0	0	0.00185185	0.0037037
Q9Y613	FHOD1_HUMAN	reviewed	FH1/FH2 domain-containing protein 1 (Formin homolog overexpressed in spleen 1) (FHOS) (Formin homology 2 domain-containing protein 1)	FHOD1 FHOS FHOS1	Homo sapiens (Human)	1164	0	0	0	0	0	0	0	0	1	0	0.0019685	0.00393701
Q9Y6D6	BIG1_HUMAN	reviewed	Brefeldin A-inhibited guanine nucleotide-exchange protein 1 (Brefeldin A-inhibited GEP 1) (ADP-ribosylation factor guanine nucleotide-exchange factor 1) (p200 ARF guanine nucleotide exchange factor) (p200 ARF-GEP1)	ARFGEF1 ARFGEP1 BIG1	Homo sapiens (Human)	1849	0	0	0	0	0	0	0	0	1	0	0.0019685	0.00393701
Q9Y6N9	USH1C_HUMAN	reviewed	Harmonin (Antigen NY-CO-38/NY-CO-37) (Autoimmune enteropathy-related antigen AIE-75) (Protein PDZ-73) (Renal carcinoma antigen NY-REN-3) (Usher syndrome type-1C protein)	USH1C AIE75	Homo sapiens (Human)	552	0	0	0	0	0	0	1	0	0	0	0.00185185	0.0037037

## Sheet: TOLLIP-APMS
Accession	Entry name	Status	Protein names	Gene names	Organism	Length	TOLLIP_AP-MS_OE1406_16236	TOLLIP_AP-MS_OE1406_16237
Q9H0E2	TOLIP_HUMAN	reviewed	Toll-interacting protein	TOLLIP	Homo sapiens (Human)	274	159	164
O75674	TM1L1_HUMAN	reviewed	TOM1-like protein 1 (Src-activating and signaling molecule protein) (Target of Myb-like protein 1)	TOM1L1 SRCASM	Homo sapiens (Human)	476	105	87
O60784	TOM1_HUMAN	reviewed	Target of Myb protein 1	TOM1	Homo sapiens (Human)	492	95	70
P0DMV8	HS71A_HUMAN	reviewed	Heat shock 70 kDa protein 1A (Heat shock 70 kDa protein 1) (HSP70-1) (HSP70.1)	HSPA1A HSPA1 HSX70	Homo sapiens (Human)	641	71	58
Q6ZVM7	TM1L2_HUMAN	reviewed	TOM1-like protein 2 (Target of Myb-like protein 2)	TOM1L2	Homo sapiens (Human)	507	76	43
Q9UM54	MYO6_HUMAN	reviewed	Unconventional myosin-VI (Unconventional myosin-6)	MYO6 KIAA0389	Homo sapiens (Human)	1294	39	21
Q05048	CSTF1_HUMAN	reviewed	Cleavage stimulation factor subunit 1 (CF-1 50 kDa subunit) (Cleavage stimulation factor 50 kDa subunit) (CSTF 50 kDa subunit) (CstF-50)	CSTF1	Homo sapiens (Human)	431	12	10
Q9BQG0	MBB1A_HUMAN	reviewed	Myb-binding protein 1A	MYBBP1A P160	Homo sapiens (Human)	1328	5	4
P06454	PTMA_HUMAN	reviewed	Prothymosin alpha [Cleaved into: Prothymosin alpha, N-terminally processed; Thymosin alpha-1]	PTMA TMSA	Homo sapiens (Human)	111	4	4
P28799	GRN_HUMAN	reviewed	Granulins (Proepithelin) (PEPI) [Cleaved into: Acrogranin (Glycoprotein of 88 Kda) (GP88) (Glycoprotein 88) (Progranulin); Paragranulin; Granulin-1 (Granulin G); Granulin-2 (Granulin F); Granulin-3 (Granulin B); Granulin-4 (Granulin A); Granulin-5 (Granulin C); Granulin-6 (Granulin D); Granulin-7 (Granulin E)]	GRN	Homo sapiens (Human)	593	2	3
Q3MHD2	LSM12_HUMAN	reviewed	Protein LSM12 homolog	LSM12	Homo sapiens (Human)	195	4	3
Q5T4S7	UBR4_HUMAN	reviewed	E3 ubiquitin-protein ligase UBR4 (EC 6.3.2.-) (600 kDa retinoblastoma protein-associated factor) (N-recognin-4) (Retinoblastoma-associated factor of 600 kDa) (RBAF600) (p600) (Zinc finger UBR1-type protein 1)	UBR4 KIAA0462 KIAA1307 RBAF600 ZUBR1	Homo sapiens (Human)	5183	5	3
Q9BY77	PDIP3_HUMAN	reviewed	Polymerase delta-interacting protein 3 (46 kDa DNA polymerase delta interaction protein) (p46) (S6K1 Aly/REF-like target) (SKAR)	POLDIP3 KIAA1649 PDIP46	Homo sapiens (Human)	421	5	3
P02765	FETUA_HUMAN	reviewed	Alpha-2-HS-glycoprotein (Alpha-2-Z-globulin) (Ba-alpha-2-glycoprotein) (Fetuin-A) [Cleaved into: Alpha-2-HS-glycoprotein chain A; Alpha-2-HS-glycoprotein chain B]	AHSG FETUA PRO2743	Homo sapiens (Human)	367	1	2
Q8IZP2	ST134_HUMAN	reviewed	Putative protein FAM10A4 (Suppression of tumorigenicity 13 pseudogene 4)	ST13P4 FAM10A4	Homo sapiens (Human)	240	2	2
Q9C005	DPY30_HUMAN	reviewed	Protein dpy-30 homolog (Dpy-30-like protein) (Dpy-30L)	DPY30	Homo sapiens (Human)	99	0	2
Q7Z6Z7	HUWE1_HUMAN	reviewed	E3 ubiquitin-protein ligase HUWE1 (EC 6.3.2.-) (ARF-binding protein 1) (ARF-BP1) (HECT, UBA and WWE domain-containing protein 1) (Homologous to E6AP carboxyl terminus homologous protein 9) (HectH9) (Large structure of UREB1) (LASU1) (Mcl-1 ubiquitin ligase E3) (Mule) (Upstream regulatory element-binding protein 1) (URE-B1) (URE-binding protein 1)	HUWE1 KIAA0312 KIAA1578 UREB1 HSPC272	Homo sapiens (Human)	4374	1	1
SH-TAG							10	7
Q13085	ACACA_HUMAN	reviewed	Acetyl-CoA carboxylase 1 (ACC1) (EC 6.4.1.2) (ACC-alpha) [Includes: Biotin carboxylase (EC 6.3.4.14)]	ACACA ACAC ACC1 ACCA	Homo sapiens (Human)	2346	466	353
P11498	PYC_HUMAN	reviewed	Pyruvate carboxylase, mitochondrial (EC 6.4.1.1) (Pyruvic carboxylase) (PCB)	PC	Homo sapiens (Human)	1178	181	166
Q9HCC0	MCCB_HUMAN	reviewed	Methylcrotonoyl-CoA carboxylase beta chain, mitochondrial (MCCase subunit beta) (EC 6.4.1.4) (3-methylcrotonyl-CoA carboxylase 2) (3-methylcrotonyl-CoA carboxylase non-biotin-containing subunit) (3-methylcrotonyl-CoA:carbon dioxide ligase subunit beta)	MCCC2 MCCB	Homo sapiens (Human)	563	143	156
Q96RQ3	MCCA_HUMAN	reviewed	Methylcrotonoyl-CoA carboxylase subunit alpha, mitochondrial (MCCase subunit alpha) (EC 6.4.1.4) (3-methylcrotonyl-CoA carboxylase 1) (3-methylcrotonyl-CoA carboxylase biotin-containing subunit) (3-methylcrotonyl-CoA:carbon dioxide ligase subunit alpha)	MCCC1 MCCA	Homo sapiens (Human)	725	160	117
P05166	PCCB_HUMAN	reviewed	Propionyl-CoA carboxylase beta chain, mitochondrial (PCCase subunit beta) (EC 6.4.1.3) (Propanoyl-CoA:carbon dioxide ligase subunit beta)	PCCB	Homo sapiens (Human)	539	112	110
P05165	PCCA_HUMAN	reviewed	Propionyl-CoA carboxylase alpha chain, mitochondrial (PCCase subunit alpha) (EC 6.4.1.3) (Propanoyl-CoA:carbon dioxide ligase subunit alpha)	PCCA	Homo sapiens (Human)	728	114	110
O00763	ACACB_HUMAN	reviewed	Acetyl-CoA carboxylase 2 (EC 6.4.1.2) (ACC-beta) [Includes: Biotin carboxylase (EC 6.3.4.14)]	ACACB ACC2 ACCB	Homo sapiens (Human)	2458	72	61
P11142	HSP7C_HUMAN	reviewed	Heat shock cognate 71 kDa protein (Heat shock 70 kDa protein 8) (Lipopolysaccharide-associated protein 1) (LAP-1) (LPS-associated protein 1)	HSPA8 HSC70 HSP73 HSPA10	Homo sapiens (Human)	646	53	51
P04264	K2C1_HUMAN	reviewed	Keratin, type II cytoskeletal 1 (67 kDa cytokeratin) (Cytokeratin-1) (CK-1) (Hair alpha protein) (Keratin-1) (K1) (Type-II keratin Kb1)	KRT1 KRTA	Homo sapiens (Human)	644	47	39
Q8WWM7	ATX2L_HUMAN	reviewed	Ataxin-2-like protein (Ataxin-2 domain protein) (Ataxin-2-related protein)	ATXN2L A2D A2LG A2LP A2RP	Homo sapiens (Human)	1075	35	34
P38646	GRP75_HUMAN	reviewed	Stress-70 protein, mitochondrial (75 kDa glucose-regulated protein) (GRP-75) (Heat shock 70 kDa protein 9) (Mortalin) (MOT) (Peptide-binding protein 74) (PBP74)	HSPA9 GRP75 HSPA9B mt-HSP70	Homo sapiens (Human)	679	47	34
P11021	GRP78_HUMAN	reviewed	78 kDa glucose-regulated protein (GRP-78) (Endoplasmic reticulum lumenal Ca(2+)-binding protein grp78) (Heat shock 70 kDa protein 5) (Immunoglobulin heavy chain-binding protein) (BiP)	HSPA5 GRP78	Homo sapiens (Human)	654	42	33
P35579	MYH9_HUMAN	reviewed	Myosin-9 (Cellular myosin heavy chain, type A) (Myosin heavy chain 9) (Myosin heavy chain, non-muscle IIa) (Non-muscle myosin heavy chain A) (NMMHC-A) (Non-muscle myosin heavy chain IIa) (NMMHC II-a) (NMMHC-IIA)	MYH9	Homo sapiens (Human)	1960	46	33
Q9BVA1	TBB2B_HUMAN	reviewed	Tubulin beta-2B chain	TUBB2B	Homo sapiens (Human)	445	26	28
P07437	TBB5_HUMAN	reviewed	Tubulin beta chain (Tubulin beta-5 chain)	TUBB TUBB5 OK/SW-cl.56	Homo sapiens (Human)	444	36	28
P68371	TBB4B_HUMAN	reviewed	Tubulin beta-4B chain (Tubulin beta-2 chain) (Tubulin beta-2C chain)	TUBB4B TUBB2C	Homo sapiens (Human)	445	31	27
P35527	K1C9_HUMAN	reviewed	Keratin, type I cytoskeletal 9 (Cytokeratin-9) (CK-9) (Keratin-9) (K9)	KRT9	Homo sapiens (Human)	623	37	25
P60709	ACTB_HUMAN	reviewed	Actin, cytoplasmic 1 (Beta-actin) [Cleaved into: Actin, cytoplasmic 1, N-terminally processed]	ACTB	Homo sapiens (Human)	375	31	24
P13645	K1C10_HUMAN	reviewed	Keratin, type I cytoskeletal 10 (Cytokeratin-10) (CK-10) (Keratin-10) (K10)	KRT10 KPP	Homo sapiens (Human)	584	32	24
Q7Z417	NUFP2_HUMAN	reviewed	Nuclear fragile X mental retardation-interacting protein 2 (82 kDa FMRP-interacting protein) (82-FIP) (Cell proliferation-inducing gene 1 protein) (FMRP-interacting protein 2)	NUFIP2 KIAA1321 PIG1	Homo sapiens (Human)	695	20	20
P35908	K22E_HUMAN	reviewed	Keratin, type II cytoskeletal 2 epidermal (Cytokeratin-2e) (CK-2e) (Epithelial keratin-2e) (Keratin-2 epidermis) (Keratin-2e) (K2e) (Type-II keratin Kb2)	KRT2 KRT2A KRT2E	Homo sapiens (Human)	639	30	20
P10809	CH60_HUMAN	reviewed	60 kDa heat shock protein, mitochondrial (60 kDa chaperonin) (Chaperonin 60) (CPN60) (Heat shock protein 60) (HSP-60) (Hsp60) (HuCHA60) (Mitochondrial matrix protein P1) (P60 lymphocyte protein)	HSPD1 HSP60	Homo sapiens (Human)	573	28	17
P19338	NUCL_HUMAN	reviewed	Nucleolin (Protein C23)	NCL	Homo sapiens (Human)	710	19	16
Q9NR30	DDX21_HUMAN	reviewed	Nucleolar RNA helicase 2 (EC 3.6.4.13) (DEAD box protein 21) (Gu-alpha) (Nucleolar RNA helicase Gu) (Nucleolar RNA helicase II) (RH II/Gu)	DDX21	Homo sapiens (Human)	783	22	16
P36578	RL4_HUMAN	reviewed	60S ribosomal protein L4 (60S ribosomal protein L1)	RPL4 RPL1	Homo sapiens (Human)	427	17	13
P02533	K1C14_HUMAN	reviewed	Keratin, type I cytoskeletal 14 (Cytokeratin-14) (CK-14) (Keratin-14) (K14)	KRT14	Homo sapiens (Human)	472	11	11
P26196	DDX6_HUMAN	reviewed	Probable ATP-dependent RNA helicase DDX6 (EC 3.6.4.13) (ATP-dependent RNA helicase p54) (DEAD box protein 6) (Oncogene RCK)	DDX6 HLR2 RCK	Homo sapiens (Human)	483	11	11
P22061	PIMT_HUMAN	reviewed	Protein-L-isoaspartate(D-aspartate) O-methyltransferase (PIMT) (EC 2.1.1.77) (L-isoaspartyl protein carboxyl methyltransferase) (Protein L-isoaspartyl/D-aspartyl methyltransferase) (Protein-beta-aspartate methyltransferase)	PCMT1	Homo sapiens (Human)	227	12	11
Q00839	HNRPU_HUMAN	reviewed	Heterogeneous nuclear ribonucleoprotein U (hnRNP U) (Scaffold attachment factor A) (SAF-A) (p120) (pp120)	HNRNPU HNRPU SAFA U21.1	Homo sapiens (Human)	825	12	11
P08238	HS90B_HUMAN	reviewed	Heat shock protein HSP 90-beta (HSP 90) (Heat shock 84 kDa) (HSP 84) (HSP84)	HSP90AB1 HSP90B HSPC2 HSPCB	Homo sapiens (Human)	724	14	11
P35580	MYH10_HUMAN	reviewed	Myosin-10 (Cellular myosin heavy chain, type B) (Myosin heavy chain 10) (Myosin heavy chain, non-muscle IIb) (Non-muscle myosin heavy chain B) (NMMHC-B) (Non-muscle myosin heavy chain IIb) (NMMHC II-b) (NMMHC-IIB)	MYH10	Homo sapiens (Human)	1976	19	11
P68363	TBA1B_HUMAN	reviewed	Tubulin alpha-1B chain (Alpha-tubulin ubiquitous) (Tubulin K-alpha-1) (Tubulin alpha-ubiquitous chain)	TUBA1B	Homo sapiens (Human)	451	21	11
P68032	ACTC_HUMAN	reviewed	Actin, alpha cardiac muscle 1 (Alpha-cardiac actin)	ACTC1 ACTC	Homo sapiens (Human)	377	12	10
P07900	HS90A_HUMAN	reviewed	Heat shock protein HSP 90-alpha (Heat shock 86 kDa) (HSP 86) (HSP86) (Lipopolysaccharide-associated protein 2) (LAP-2) (LPS-associated protein 2) (Renal carcinoma antigen NY-REN-38)	HSP90AA1 HSP90A HSPC1 HSPCA	Homo sapiens (Human)	732	13	10
Q02878	RL6_HUMAN	reviewed	60S ribosomal protein L6 (Neoplasm-related protein C140) (Tax-responsive enhancer element-binding protein 107) (TaxREB107)	RPL6 TXREB1	Homo sapiens (Human)	288	14	10
Q9BQE3	TBA1C_HUMAN	reviewed	Tubulin alpha-1C chain (Alpha-tubulin 6) (Tubulin alpha-6 chain)	TUBA1C TUBA6	Homo sapiens (Human)	449	21	10
Q86YZ3	HORN_HUMAN	reviewed	Hornerin	HRNR S100A18	Homo sapiens (Human)	2850	6	9
P00761	TRYP_PIG	reviewed	Trypsin (EC 3.4.21.4)		Sus scrofa (Pig)	231	7	9
P08779	K1C16_HUMAN	reviewed	Keratin, type I cytoskeletal 16 (Cytokeratin-16) (CK-16) (Keratin-16) (K16)	KRT16 KRT16A	Homo sapiens (Human)	473	9	9
P62241	RS8_HUMAN	reviewed	40S ribosomal protein S8	RPS8 OK/SW-cl.83	Homo sapiens (Human)	208	9	9
P67809	YBOX1_HUMAN	reviewed	Nuclease-sensitive element-binding protein 1 (CCAAT-binding transcription factor I subunit A) (CBF-A) (DNA-binding protein B) (DBPB) (Enhancer factor I subunit A) (EFI-A) (Y-box transcription factor) (Y-box-binding protein 1) (YB-1)	YBX1 NSEP1 YB1	Homo sapiens (Human)	324	10	9
P30050	RL12_HUMAN	reviewed	60S ribosomal protein L12	RPL12	Homo sapiens (Human)	165	12	9
P07814	SYEP_HUMAN	reviewed	Bifunctional glutamate/proline--tRNA ligase (Bifunctional aminoacyl-tRNA synthetase) (Cell proliferation-inducing gene 32 protein) (Glutamatyl-prolyl-tRNA synthetase) [Includes: Glutamate--tRNA ligase (EC 6.1.1.17) (Glutamyl-tRNA synthetase) (GluRS); Proline--tRNA ligase (EC 6.1.1.15) (Prolyl-tRNA synthetase)]	EPRS GLNS PARS QARS QPRS PIG32	Homo sapiens (Human)	1512	13	9
P50747	BPL1_HUMAN	reviewed	Biotin--protein ligase (EC 6.3.4.-) (Biotin apo-protein ligase) [Includes: Biotin--[methylmalonyl-CoA-carboxytransferase] ligase (EC 6.3.4.9); Biotin--[propionyl-CoA-carboxylase [ATP-hydrolyzing]] ligase (EC 6.3.4.10) (Holocarboxylase synthetase) (HCS); Biotin--[methylcrotonoyl-CoA-carboxylase] ligase (EC 6.3.4.11); Biotin--[acetyl-CoA-carboxylase] ligase (EC 6.3.4.15)]	HLCS	Homo sapiens (Human)	726	6	8
P61247	RS3A_HUMAN	reviewed	40S ribosomal protein S3a (v-fos transformation effector protein) (Fte-1)	RPS3A FTE1 MFTL	Homo sapiens (Human)	264	6	8
P34932	HSP74_HUMAN	reviewed	Heat shock 70 kDa protein 4 (HSP70RY) (Heat shock 70-related protein APG-2)	HSPA4 APG2	Homo sapiens (Human)	840	9	8
P05388	RLA0_HUMAN	reviewed	60S acidic ribosomal protein P0 (60S ribosomal protein L10E)	RPLP0	Homo sapiens (Human)	317	12	8
Q00610	CLH1_HUMAN	reviewed	Clathrin heavy chain 1 (Clathrin heavy chain on chromosome 17) (CLH-17)	CLTC CLH17 CLTCL2 KIAA0034	Homo sapiens (Human)	1675	15	8
P68104	EF1A1_HUMAN	reviewed	Elongation factor 1-alpha 1 (EF-1-alpha-1) (Elongation factor Tu) (EF-Tu) (Eukaryotic elongation factor 1 A-1) (eEF1A-1) (Leukocyte receptor cluster member 7)	EEF1A1 EEF1A EF1A LENG7	Homo sapiens (Human)	462	17	8
P14625	ENPL_HUMAN	reviewed	Endoplasmin (94 kDa glucose-regulated protein) (GRP-94) (Heat shock protein 90 kDa beta member 1) (Tumor rejection antigen 1) (gp96 homolog)	HSP90B1 GRP94 TRA1	Homo sapiens (Human)	803	5	7
P46777	RL5_HUMAN	reviewed	60S ribosomal protein L5	RPL5 MSTP030	Homo sapiens (Human)	297	6	7
P11940	PABP1_HUMAN	reviewed	Polyadenylate-binding protein 1 (PABP-1) (Poly(A)-binding protein 1)	PABPC1 PAB1 PABP1 PABPC2	Homo sapiens (Human)	636	7	7
P39019	RS19_HUMAN	reviewed	40S ribosomal protein S19	RPS19	Homo sapiens (Human)	145	7	7
P61313	RL15_HUMAN	reviewed	60S ribosomal protein L15	RPL15 EC45 TCBAP0781	Homo sapiens (Human)	204	7	7
P80723	BASP1_HUMAN	reviewed	Brain acid soluble protein 1 (22 kDa neuronal tissue-enriched acidic protein) (Neuronal axonal membrane protein NAP-22)	BASP1 NAP22	Homo sapiens (Human)	227	7	7
P02769	ALBU_BOVIN	reviewed	Serum albumin (BSA) (allergen Bos d 6)	ALB	Bos taurus (Bovine)	607	8	7
Q16775	GLO2_HUMAN	reviewed	Hydroxyacylglutathione hydrolase, mitochondrial (EC 3.1.2.6) (Glyoxalase II) (Glx II)	HAGH GLO2 HAGH1	Homo sapiens (Human)	308	8	7
O14654	IRS4_HUMAN	reviewed	Insulin receptor substrate 4 (IRS-4) (160 kDa phosphotyrosine protein) (py160) (Phosphoprotein of 160 kDa) (pp160)	IRS4	Homo sapiens (Human)	1257	11	7
P60660	MYL6_HUMAN	reviewed	Myosin light polypeptide 6 (17 kDa myosin light chain) (LC17) (Myosin light chain 3) (MLC-3) (Myosin light chain alkali 3) (Myosin light chain A3) (Smooth muscle and nonmuscle myosin light chain alkali 6)	MYL6	Homo sapiens (Human)	151	5	6
P62753	RS6_HUMAN	reviewed	40S ribosomal protein S6 (Phosphoprotein NP33)	RPS6 OK/SW-cl.2	Homo sapiens (Human)	249	6	6
P16403	H12_HUMAN	reviewed	Histone H1.2 (Histone H1c) (Histone H1d) (Histone H1s-1)	HIST1H1C H1F2	Homo sapiens (Human)	213	7	6
P23396	RS3_HUMAN	reviewed	40S ribosomal protein S3 (EC 4.2.99.18)	RPS3 OK/SW-cl.26	Homo sapiens (Human)	243	7	6
Q07020	RL18_HUMAN	reviewed	60S ribosomal protein L18	RPL18	Homo sapiens (Human)	188	7	6
P05387	RLA2_HUMAN	reviewed	60S acidic ribosomal protein P2 (Renal carcinoma antigen NY-REN-44)	RPLP2 D11S2243E RPP2	Homo sapiens (Human)	115	8	6
Q13011	ECH1_HUMAN	reviewed	Delta(3,5)-Delta(2,4)-dienoyl-CoA isomerase, mitochondrial (EC 5.3.3.-)	ECH1	Homo sapiens (Human)	328	8	6
Q9P2J5	SYLC_HUMAN	reviewed	Leucine--tRNA ligase, cytoplasmic (EC 6.1.1.4) (Leucyl-tRNA synthetase) (LeuRS)	LARS KIAA1352	Homo sapiens (Human)	1176	9	6
P39023	RL3_HUMAN	reviewed	60S ribosomal protein L3 (HIV-1 TAR RNA-binding protein B) (TARBP-B)	RPL3 OK/SW-cl.32	Homo sapiens (Human)	403	12	6
P06576	ATPB_HUMAN	reviewed	ATP synthase subunit beta, mitochondrial (EC 3.6.3.14)	ATP5B ATPMB ATPSB	Homo sapiens (Human)	529	15	6
C9JLW8	F195B_HUMAN	reviewed	Protein FAM195B	FAM195B	Homo sapiens (Human)	97	3	5
P50990	TCPQ_HUMAN	reviewed	T-complex protein 1 subunit theta (TCP-1-theta) (CCT-theta) (Renal carcinoma antigen NY-REN-15)	CCT8 C21orf112 CCTQ KIAA0002	Homo sapiens (Human)	548	4	5
P62750	RL23A_HUMAN	reviewed	60S ribosomal protein L23a	RPL23A	Homo sapiens (Human)	156	4	5
P04406	G3P_HUMAN	reviewed	Glyceraldehyde-3-phosphate dehydrogenase (GAPDH) (EC 1.2.1.12) (Peptidyl-cysteine S-nitrosylase GAPDH) (EC 2.6.99.-)	GAPDH GAPD CDABP0047 OK/SW-cl.12	Homo sapiens (Human)	335	6	5
P62158	CALM_HUMAN	reviewed	Calmodulin (CaM)	CALM1 CALM CAM CAM1; CALM2 CAM2 CAMB; CALM3 CALML2 CAM3 CAMC CAMIII	Homo sapiens (Human)	149	6	5
P62917	RL8_HUMAN	reviewed	60S ribosomal protein L8	RPL8	Homo sapiens (Human)	257	6	5
Q06830	PRDX1_HUMAN	reviewed	Peroxiredoxin-1 (EC 1.11.1.15) (Natural killer cell-enhancing factor A) (NKEF-A) (Proliferation-associated gene protein) (PAG) (Thioredoxin peroxidase 2) (Thioredoxin-dependent peroxide reductase 2)	PRDX1 PAGA PAGB TDPX2	Homo sapiens (Human)	199	6	5
P12277	KCRB_HUMAN	reviewed	Creatine kinase B-type (EC 2.7.3.2) (B-CK) (Creatine kinase B chain)	CKB CKBB	Homo sapiens (Human)	381	7	5
P62424	RL7A_HUMAN	reviewed	60S ribosomal protein L7a (PLA-X polypeptide) (Surfeit locus protein 3)	RPL7A SURF-3 SURF3	Homo sapiens (Human)	266	7	5
Q13813	SPTN1_HUMAN	reviewed	Spectrin alpha chain, non-erythrocytic 1 (Alpha-II spectrin) (Fodrin alpha chain) (Spectrin, non-erythroid alpha subunit)	SPTAN1 NEAS SPTA2	Homo sapiens (Human)	2472	7	5
P08670	VIME_HUMAN	reviewed	Vimentin	VIM	Homo sapiens (Human)	466	8	5
Q01082	SPTB2_HUMAN	reviewed	Spectrin beta chain, non-erythrocytic 1 (Beta-II spectrin) (Fodrin beta chain) (Spectrin, non-erythroid beta chain 1)	SPTBN1 SPTB2	Homo sapiens (Human)	2364	11	5
P26373	RL13_HUMAN	reviewed	60S ribosomal protein L13 (Breast basic conserved protein 1)	RPL13 BBC1 OK/SW-cl.46	Homo sapiens (Human)	211	3	4
P29966	MARCS_HUMAN	reviewed	Myristoylated alanine-rich C-kinase substrate (MARCKS) (Protein kinase C substrate, 80 kDa protein, light chain) (80K-L protein) (PKCSL)	MARCKS MACS PRKCSL	Homo sapiens (Human)	332	3	4
P40227	TCPZ_HUMAN	reviewed	T-complex protein 1 subunit zeta (TCP-1-zeta) (Acute morphine dependence-related protein 2) (CCT-zeta-1) (HTR3) (Tcp20)	CCT6A CCT6 CCTZ	Homo sapiens (Human)	531	3	4
P46778	RL21_HUMAN	reviewed	60S ribosomal protein L21	RPL21	Homo sapiens (Human)	160	3	4
P61254	RL26_HUMAN	reviewed	60S ribosomal protein L26	RPL26	Homo sapiens (Human)	145	3	4
Q15046	SYK_HUMAN	reviewed	Lysine--tRNA ligase (EC 6.1.1.6) (Lysyl-tRNA synthetase) (LysRS)	KARS KIAA0070	Homo sapiens (Human)	597	3	4
P09651	ROA1_HUMAN	reviewed	Heterogeneous nuclear ribonucleoprotein A1 (hnRNP A1) (Helix-destabilizing protein) (Single-strand RNA-binding protein) (hnRNP core protein A1) [Cleaved into: Heterogeneous nuclear ribonucleoprotein A1, N-terminally processed]	HNRNPA1 HNRPA1	Homo sapiens (Human)	372	4	4
P14618	KPYM_HUMAN	reviewed	Pyruvate kinase PKM (EC 2.7.1.40) (Cytosolic thyroid hormone-binding protein) (CTHBP) (Opa-interacting protein 3) (OIP-3) (Pyruvate kinase 2/3) (Pyruvate kinase muscle isozyme) (Thyroid hormone-binding protein 1) (THBP1) (Tumor M2-PK) (p58)	PKM OIP3 PK2 PK3 PKM2	Homo sapiens (Human)	531	4	4
P49006	MRP_HUMAN	reviewed	MARCKS-related protein (MARCKS-like protein 1) (Macrophage myristoylated alanine-rich C kinase substrate) (Mac-MARCKS) (MacMARCKS)	MARCKSL1 MLP MRP	Homo sapiens (Human)	195	4	4
P61353	RL27_HUMAN	reviewed	60S ribosomal protein L27	RPL27	Homo sapiens (Human)	136	4	4
Q8NC51	PAIRB_HUMAN	reviewed	Plasminogen activator inhibitor 1 RNA-binding protein (PAI1 RNA-binding protein 1) (PAI-RBP1) (SERPINE1 mRNA-binding protein 1)	SERBP1 PAIRBP1 CGI-55	Homo sapiens (Human)	408	4	4
Q92945	FUBP2_HUMAN	reviewed	Far upstream element-binding protein 2 (FUSE-binding protein 2) (KH type-splicing regulatory protein) (KSRP) (p75)	KHSRP FUBP2	Homo sapiens (Human)	711	4	4
P14868	SYDC_HUMAN	reviewed	Aspartate--tRNA ligase, cytoplasmic (EC 6.1.1.12) (Aspartyl-tRNA synthetase) (AspRS) (Cell proliferation-inducing gene 40 protein)	DARS PIG40	Homo sapiens (Human)	501	5	4
P21333	FLNA_HUMAN	reviewed	Filamin-A (FLN-A) (Actin-binding protein 280) (ABP-280) (Alpha-filamin) (Endothelial actin-binding protein) (Filamin-1) (Non-muscle filamin)	FLNA FLN FLN1	Homo sapiens (Human)	2647	5	4
P49411	EFTU_HUMAN	reviewed	Elongation factor Tu, mitochondrial (EF-Tu) (P43)	TUFM	Homo sapiens (Human)	452	5	4
P15880	RS2_HUMAN	reviewed	40S ribosomal protein S2 (40S ribosomal protein S4) (Protein LLRep3)	RPS2 RPS4	Homo sapiens (Human)	293	6	4
P62979	RS27A_HUMAN	reviewed	Ubiquitin-40S ribosomal protein S27a (Ubiquitin carboxyl extension protein 80) [Cleaved into: Ubiquitin; 40S ribosomal protein S27a]	RPS27A UBA80 UBCEP1	Homo sapiens (Human)	156	6	4
Q02543	RL18A_HUMAN	reviewed	60S ribosomal protein L18a	RPL18A	Homo sapiens (Human)	176	6	4
P25705	ATPA_HUMAN	reviewed	ATP synthase subunit alpha, mitochondrial	ATP5A1 ATP5A ATP5AL2 ATPM	Homo sapiens (Human)	553	7	4
Q13263	TIF1B_HUMAN	reviewed	Transcription intermediary factor 1-beta (TIF1-beta) (E3 SUMO-protein ligase TRIM28) (EC 6.3.2.-) (KRAB-associated protein 1) (KAP-1) (KRAB-interacting protein 1) (KRIP-1) (Nuclear corepressor KAP-1) (RING finger protein 96) (Tripartite motif-containing protein 28)	TRIM28 KAP1 RNF96 TIF1B	Homo sapiens (Human)	835	7	4
P18124	RL7_HUMAN	reviewed	60S ribosomal protein L7	RPL7	Homo sapiens (Human)	248	11	4
Q13200	PSMD2_HUMAN	reviewed	26S proteasome non-ATPase regulatory subunit 2 (26S proteasome regulatory subunit RPN1) (26S proteasome regulatory subunit S2) (26S proteasome subunit p97) (Protein 55.11) (Tumor necrosis factor type 1 receptor-associated protein 2)	PSMD2 TRAP2	Homo sapiens (Human)	908	0	3
O14737	PDCD5_HUMAN	reviewed	Programmed cell death protein 5 (TF-1 cell apoptosis-related protein 19) (Protein TFAR19)	PDCD5 TFAR19	Homo sapiens (Human)	125	1	3
O76031	CLPX_HUMAN	reviewed	ATP-dependent Clp protease ATP-binding subunit clpX-like, mitochondrial	CLPX	Homo sapiens (Human)	633	2	3
O95757	HS74L_HUMAN	reviewed	Heat shock 70 kDa protein 4L (Heat shock 70-related protein APG-1) (Osmotic stress protein 94)	HSPA4L APG1 OSP94	Homo sapiens (Human)	839	2	3
P13639	EF2_HUMAN	reviewed	Elongation factor 2 (EF-2)	EEF2 EF2	Homo sapiens (Human)	858	2	3
P60866	RS20_HUMAN	reviewed	40S ribosomal protein S20	RPS20	Homo sapiens (Human)	119	2	3
P84098	RL19_HUMAN	reviewed	60S ribosomal protein L19	RPL19	Homo sapiens (Human)	196	2	3
Q15366	PCBP2_HUMAN	reviewed	Poly(rC)-binding protein 2 (Alpha-CP2) (Heterogeneous nuclear ribonucleoprotein E2) (hnRNP E2)	PCBP2	Homo sapiens (Human)	365	2	3
Q92522	H1X_HUMAN	reviewed	Histone H1x	H1FX	Homo sapiens (Human)	213	2	3
P08865	RSSA_HUMAN	reviewed	40S ribosomal protein SA (37 kDa laminin receptor precursor) (37LRP) (37/67 kDa laminin receptor) (LRP/LR) (67 kDa laminin receptor) (67LR) (Colon carcinoma laminin-binding protein) (Laminin receptor 1) (LamR) (Laminin-binding protein precursor p40) (LBP/p40) (Multidrug resistance-associated protein MGr1-Ag) (NEM/1CHD4)	RPSA LAMBR LAMR1	Homo sapiens (Human)	295	3	3
P16989	YBOX3_HUMAN	reviewed	Y-box-binding protein 3 (Cold shock domain-containing protein A) (DNA-binding protein A) (Single-strand DNA-binding protein NF-GMB)	YBX3 CSDA DBPA	Homo sapiens (Human)	372	3	3
P41252	SYIC_HUMAN	reviewed	Isoleucine--tRNA ligase, cytoplasmic (EC 6.1.1.5) (Isoleucyl-tRNA synthetase) (IRS) (IleRS)	IARS	Homo sapiens (Human)	1262	3	3
P46783	RS10_HUMAN	reviewed	40S ribosomal protein S10	RPS10	Homo sapiens (Human)	165	3	3
P62266	RS23_HUMAN	reviewed	40S ribosomal protein S23	RPS23	Homo sapiens (Human)	143	3	3
P62269	RS18_HUMAN	reviewed	40S ribosomal protein S18 (Ke-3) (Ke3)	RPS18 D6S218E	Homo sapiens (Human)	152	3	3
P62851	RS25_HUMAN	reviewed	40S ribosomal protein S25	RPS25	Homo sapiens (Human)	125	3	3
P62888	RL30_HUMAN	reviewed	60S ribosomal protein L30	RPL30	Homo sapiens (Human)	115	3	3
P83731	RL24_HUMAN	reviewed	60S ribosomal protein L24 (60S ribosomal protein L30)	RPL24	Homo sapiens (Human)	157	3	3
P18621	RL17_HUMAN	reviewed	60S ribosomal protein L17 (60S ribosomal protein L23) (PD-1)	RPL17	Homo sapiens (Human)	184	4	3
P37802	TAGL2_HUMAN	reviewed	Transgelin-2 (Epididymis tissue protein Li 7e) (SM22-alpha homolog)	TAGLN2 KIAA0120 CDABP0035	Homo sapiens (Human)	199	4	3
P46779	RL28_HUMAN	reviewed	60S ribosomal protein L28	RPL28	Homo sapiens (Human)	137	4	3
P50914	RL14_HUMAN	reviewed	60S ribosomal protein L14 (CAG-ISL 7)	RPL14	Homo sapiens (Human)	215	4	3
P52272	HNRPM_HUMAN	reviewed	Heterogeneous nuclear ribonucleoprotein M (hnRNP M)	HNRNPM HNRPM NAGR1	Homo sapiens (Human)	730	4	3
P62937	PPIA_HUMAN	reviewed	Peptidyl-prolyl cis-trans isomerase A (PPIase A) (EC 5.2.1.8) (Cyclophilin A) (Cyclosporin A-binding protein) (Rotamase A) [Cleaved into: Peptidyl-prolyl cis-trans isomerase A, N-terminally processed]	PPIA CYPA	Homo sapiens (Human)	165	4	3
Q96KK5	H2A1H_HUMAN	reviewed	Histone H2A type 1-H (Histone H2A/s)	HIST1H2AH HIST1H2AI	Homo sapiens (Human)	128	4	3
P13647	K2C5_HUMAN	reviewed	Keratin, type II cytoskeletal 5 (58 kDa cytokeratin) (Cytokeratin-5) (CK-5) (Keratin-5) (K5) (Type-II keratin Kb5)	KRT5	Homo sapiens (Human)	590	5	3
P46781	RS9_HUMAN	reviewed	40S ribosomal protein S9	RPS9	Homo sapiens (Human)	194	5	3
P62263	RS14_HUMAN	reviewed	40S ribosomal protein S14	RPS14 PRO2640	Homo sapiens (Human)	151	5	3
Q9HAV7	GRPE1_HUMAN	reviewed	GrpE protein homolog 1, mitochondrial (HMGE) (Mt-GrpE#1)	GRPEL1 GREPEL1	Homo sapiens (Human)	217	5	3
P32969	RL9_HUMAN	reviewed	60S ribosomal protein L9	RPL9 OK/SW-cl.103; RPL9P7; RPL9P8; RPL9P9	Homo sapiens (Human)	192	6	3
P61978	HNRPK_HUMAN	reviewed	Heterogeneous nuclear ribonucleoprotein K (hnRNP K) (Transformation up-regulated nuclear protein) (TUNP)	HNRNPK HNRPK	Homo sapiens (Human)	463	7	3
P06733	ENOA_HUMAN	reviewed	Alpha-enolase (EC 4.2.1.11) (2-phospho-D-glycerate hydro-lyase) (C-myc promoter-binding protein) (Enolase 1) (MBP-1) (MPB-1) (Non-neural enolase) (NNE) (Phosphopyruvate hydratase) (Plasminogen-binding protein)	ENO1 ENO1L1 MBPB1 MPB1	Homo sapiens (Human)	434	8	3
P62701	RS4X_HUMAN	reviewed	40S ribosomal protein S4, X isoform (SCR10) (Single copy abundant mRNA protein)	RPS4X CCG2 RPS4 SCAR	Homo sapiens (Human)	263	8	3
O43903	GAS2_HUMAN	reviewed	Growth arrest-specific protein 2 (GAS-2)	GAS2	Homo sapiens (Human)	313	0	2
O94818	NOL4_HUMAN	reviewed	Nucleolar protein 4 (Nucleolar-localized protein)	NOL4 NOLP HRIHFB2255	Homo sapiens (Human)	638	0	2
O95831	AIFM1_HUMAN	reviewed	Apoptosis-inducing factor 1, mitochondrial (EC 1.1.1.-) (Programmed cell death protein 8)	AIFM1 AIF PDCD8	Homo sapiens (Human)	613	0	2
P14923	PLAK_HUMAN	reviewed	Junction plakoglobin (Catenin gamma) (Desmoplakin III) (Desmoplakin-3)	JUP CTNNG DP3	Homo sapiens (Human)	745	0	2
P17655	CAN2_HUMAN	reviewed	Calpain-2 catalytic subunit (EC 3.4.22.53) (Calcium-activated neutral proteinase 2) (CANP 2) (Calpain M-type) (Calpain large polypeptide L2) (Calpain-2 large subunit) (Millimolar-calpain) (M-calpain)	CAPN2 CANPL2	Homo sapiens (Human)	700	0	2
P36873	PP1G_HUMAN	reviewed	Serine/threonine-protein phosphatase PP1-gamma catalytic subunit (PP-1G) (EC 3.1.3.16) (Protein phosphatase 1C catalytic subunit)	PPP1CC	Homo sapiens (Human)	323	0	2
P47897	SYQ_HUMAN	reviewed	Glutamine--tRNA ligase (EC 6.1.1.18) (Glutaminyl-tRNA synthetase) (GlnRS)	QARS	Homo sapiens (Human)	775	0	2
P49711	CTCF_HUMAN	reviewed	Transcriptional repressor CTCF (11-zinc finger protein) (CCCTC-binding factor) (CTCFL paralog)	CTCF	Homo sapiens (Human)	727	0	2
O75533	SF3B1_HUMAN	reviewed	Splicing factor 3B subunit 1 (Pre-mRNA-splicing factor SF3b 155 kDa subunit) (SF3b155) (Spliceosome-associated protein 155) (SAP 155)	SF3B1 SAP155	Homo sapiens (Human)	1304	1	2
O76021	RL1D1_HUMAN	reviewed	Ribosomal L1 domain-containing protein 1 (CATX-11) (Cellular senescence-inhibited gene protein) (Protein PBK1)	RSL1D1 CATX11 CSIG PBK1 L12	Homo sapiens (Human)	490	1	2
P06753	TPM3_HUMAN	reviewed	Tropomyosin alpha-3 chain (Gamma-tropomyosin) (Tropomyosin-3) (Tropomyosin-5) (hTM5)	TPM3	Homo sapiens (Human)	285	1	2
P09622	DLDH_HUMAN	reviewed	Dihydrolipoyl dehydrogenase, mitochondrial (EC 1.8.1.4) (Dihydrolipoamide dehydrogenase) (Glycine cleavage system L protein)	DLD GCSL LAD PHE3	Homo sapiens (Human)	509	1	2
P11047	LAMC1_HUMAN	reviewed	Laminin subunit gamma-1 (Laminin B2 chain) (Laminin-1 subunit gamma) (Laminin-10 subunit gamma) (Laminin-11 subunit gamma) (Laminin-2 subunit gamma) (Laminin-3 subunit gamma) (Laminin-4 subunit gamma) (Laminin-6 subunit gamma) (Laminin-7 subunit gamma) (Laminin-8 subunit gamma) (Laminin-9 subunit gamma) (S-laminin subunit gamma) (S-LAM gamma)	LAMC1 LAMB2	Homo sapiens (Human)	1609	1	2
P30041	PRDX6_HUMAN	reviewed	Peroxiredoxin-6 (EC 1.11.1.15) (1-Cys peroxiredoxin) (1-Cys PRX) (24 kDa protein) (Acidic calcium-independent phospholipase A2) (aiPLA2) (EC 3.1.1.-) (Antioxidant protein 2) (Liver 2D page spot 40) (Non-selenium glutathione peroxidase) (NSGPx) (EC 1.11.1.9) (Red blood cells page spot 12)	PRDX6 AOP2 KIAA0106	Homo sapiens (Human)	224	1	2
P63208	SKP1_HUMAN	reviewed	S-phase kinase-associated protein 1 (Cyclin-A/CDK2-associated protein p19) (p19A) (Organ of Corti protein 2) (OCP-2) (Organ of Corti protein II) (OCP-II) (RNA polymerase II elongation factor-like protein) (SIII) (Transcription elongation factor B polypeptide 1-like) (p19skp1)	SKP1 EMC19 OCP2 SKP1A TCEB1L	Homo sapiens (Human)	163	1	2
Q13547	HDAC1_HUMAN	reviewed	Histone deacetylase 1 (HD1) (EC 3.5.1.98)	HDAC1 RPD3L1	Homo sapiens (Human)	482	1	2
Q86W56	PARG_HUMAN	reviewed	Poly(ADP-ribose) glycohydrolase (EC 3.2.1.143)	PARG	Homo sapiens (Human)	976	1	2
Q8NF91	SYNE1_HUMAN	reviewed	Nesprin-1 (Enaptin) (Myocyte nuclear envelope protein 1) (Myne-1) (Nuclear envelope spectrin repeat protein 1) (Synaptic nuclear envelope protein 1) (Syne-1)	SYNE1 C6orf98 KIAA0796 KIAA1262 KIAA1756 MYNE1	Homo sapiens (Human)	8797	1	2
Q9UQ35	SRRM2_HUMAN	reviewed	Serine/arginine repetitive matrix protein 2 (300 kDa nuclear matrix antigen) (Serine/arginine-rich splicing factor-related nuclear matrix protein of 300 kDa) (SR-related nuclear matrix protein of 300 kDa) (Ser/Arg-related nuclear matrix protein of 300 kDa) (Splicing coactivator subunit SRm300) (Tax-responsive enhancer element-binding protein 803) (TaxREB803)	SRRM2 KIAA0324 SRL300 SRM300 HSPC075	Homo sapiens (Human)	2752	1	2
O60814	H2B1K_HUMAN	reviewed	Histone H2B type 1-K (H2B K) (HIRA-interacting protein 1)	HIST1H2BK H2BFT HIRIP1	Homo sapiens (Human)	126	2	2
P05787	K2C8_HUMAN	reviewed	Keratin, type II cytoskeletal 8 (Cytokeratin-8) (CK-8) (Keratin-8) (K8) (Type-II keratin Kb8)	KRT8 CYK8	Homo sapiens (Human)	483	2	2
P08708	RS17_HUMAN	reviewed	40S ribosomal protein S17	RPS17	Homo sapiens (Human)	135	2	2
P17987	TCPA_HUMAN	reviewed	T-complex protein 1 subunit alpha (TCP-1-alpha) (CCT-alpha)	TCP1 CCT1 CCTA	Homo sapiens (Human)	556	2	2
P22626	ROA2_HUMAN	reviewed	Heterogeneous nuclear ribonucleoproteins A2/B1 (hnRNP A2/B1)	HNRNPA2B1 HNRPA2B1	Homo sapiens (Human)	353	2	2
P25398	RS12_HUMAN	reviewed	40S ribosomal protein S12	RPS12	Homo sapiens (Human)	132	2	2
P30048	PRDX3_HUMAN	reviewed	Thioredoxin-dependent peroxide reductase, mitochondrial (EC 1.11.1.15) (Antioxidant protein 1) (AOP-1) (HBC189) (Peroxiredoxin III) (Prx-III) (Peroxiredoxin-3) (Protein MER5 homolog)	PRDX3 AOP1	Homo sapiens (Human)	256	2	2
P42677	RS27_HUMAN	reviewed	40S ribosomal protein S27 (Metallopan-stimulin 1) (MPS-1)	RPS27 MPS1	Homo sapiens (Human)	84	2	2
P47914	RL29_HUMAN	reviewed	60S ribosomal protein L29 (Cell surface heparin-binding protein HIP)	RPL29	Homo sapiens (Human)	159	2	2
P62899	RL31_HUMAN	reviewed	60S ribosomal protein L31	RPL31	Homo sapiens (Human)	125	2	2
P62910	RL32_HUMAN	reviewed	60S ribosomal protein L32	RPL32 PP9932	Homo sapiens (Human)	135	2	2
Q01105	SET_HUMAN	reviewed	Protein SET (HLA-DR-associated protein II) (Inhibitor of granzyme A-activated DNase) (IGAAD) (PHAPII) (Phosphatase 2A inhibitor I2PP2A) (I-2PP2A) (Template-activating factor I) (TAF-I)	SET	Homo sapiens (Human)	290	2	2
Q9H0D6	XRN2_HUMAN	reviewed	5'-3' exoribonuclease 2 (EC 3.1.13.-) (DHM1-like protein) (DHP protein)	XRN2	Homo sapiens (Human)	950	2	2
O43175	SERA_HUMAN	reviewed	D-3-phosphoglycerate dehydrogenase (3-PGDH) (EC 1.1.1.95)	PHGDH PGDH3	Homo sapiens (Human)	533	3	2
P46776	RL27A_HUMAN	reviewed	60S ribosomal protein L27a	RPL27A	Homo sapiens (Human)	148	3	2
P49207	RL34_HUMAN	reviewed	60S ribosomal protein L34	RPL34	Homo sapiens (Human)	117	3	2
P49368	TCPG_HUMAN	reviewed	T-complex protein 1 subunit gamma (TCP-1-gamma) (CCT-gamma) (hTRiC5)	CCT3 CCTG TRIC5	Homo sapiens (Human)	545	3	2
P63104	1433Z_HUMAN	reviewed	14-3-3 protein zeta/delta (Protein kinase C inhibitor protein 1) (KCIP-1)	YWHAZ	Homo sapiens (Human)	245	3	2
Q13155	AIMP2_HUMAN	reviewed	Aminoacyl tRNA synthase complex-interacting multifunctional protein 2 (Multisynthase complex auxiliary component p38) (Protein JTV-1)	AIMP2 JTV1 PRO0992	Homo sapiens (Human)	320	3	2
P04075	ALDOA_HUMAN	reviewed	Fructose-bisphosphate aldolase A (EC 4.1.2.13) (Lung cancer antigen NY-LU-1) (Muscle-type aldolase)	ALDOA ALDA	Homo sapiens (Human)	364	4	2
P06748	NPM_HUMAN	reviewed	Nucleophosmin (NPM) (Nucleolar phosphoprotein B23) (Nucleolar protein NO38) (Numatrin)	NPM1 NPM	Homo sapiens (Human)	294	4	2
P09874	PARP1_HUMAN	reviewed	Poly [ADP-ribose] polymerase 1 (PARP-1) (EC 2.4.2.30) (ADP-ribosyltransferase diphtheria toxin-like 1) (ARTD1) (NAD(+) ADP-ribosyltransferase 1) (ADPRT 1) (Poly[ADP-ribose] synthase 1)	PARP1 ADPRT PPOL	Homo sapiens (Human)	1014	4	2
P27824	CALX_HUMAN	reviewed	Calnexin (IP90) (Major histocompatibility complex class I antigen-binding protein p88) (p90)	CANX	Homo sapiens (Human)	592	4	2
P62277	RS13_HUMAN	reviewed	40S ribosomal protein S13	RPS13	Homo sapiens (Human)	151	4	2
P42167	LAP2B_HUMAN	reviewed	Lamina-associated polypeptide 2, isoforms beta/gamma (Thymopoietin, isoforms beta/gamma) (TP beta/gamma) (Thymopoietin-related peptide isoforms beta/gamma) (TPRP isoforms beta/gamma) [Cleaved into: Thymopoietin (TP) (Splenin); Thymopentin (TP5)]	TMPO LAP2	Homo sapiens (Human)	454	5	2
P62829	RL23_HUMAN	reviewed	60S ribosomal protein L23 (60S ribosomal protein L17)	RPL23	Homo sapiens (Human)	140	5	2
P56192	SYMC_HUMAN	reviewed	Methionine--tRNA ligase, cytoplasmic (EC 6.1.1.10) (Methionyl-tRNA synthetase) (MetRS)	MARS	Homo sapiens (Human)	900	6	2
A6NEM1	GG6L9_HUMAN	reviewed	Golgin subfamily A member 6-like protein 9	GOLGA6L9 GOLGA6L20	Homo sapiens (Human)	432	0	1
A8MXQ7	YH010_HUMAN	reviewed	Putative IQ motif and ankyrin repeat domain-containing protein LOC642574		Homo sapiens (Human)	604	0	1
O15027	SC16A_HUMAN	reviewed	Protein transport protein Sec16A (SEC16 homolog A)	SEC16A KIAA0310 SEC16 SEC16L	Homo sapiens (Human)	2357	0	1
O15145	ARPC3_HUMAN	reviewed	Actin-related protein 2/3 complex subunit 3 (Arp2/3 complex 21 kDa subunit) (p21-ARC)	ARPC3 ARC21	Homo sapiens (Human)	178	0	1
O43719	HTSF1_HUMAN	reviewed	HIV Tat-specific factor 1 (Tat-SF1)	HTATSF1	Homo sapiens (Human)	755	0	1
O75489	NDUS3_HUMAN	reviewed	NADH dehydrogenase [ubiquinone] iron-sulfur protein 3, mitochondrial (EC 1.6.5.3) (EC 1.6.99.3) (Complex I-30kD) (CI-30kD) (NADH-ubiquinone oxidoreductase 30 kDa subunit)	NDUFS3	Homo sapiens (Human)	264	0	1
O94776	MTA2_HUMAN	reviewed	Metastasis-associated protein MTA2 (Metastasis-associated 1-like 1) (MTA1-L1 protein) (p53 target protein in deacetylase complex)	MTA2 MTA1L1 PID	Homo sapiens (Human)	668	0	1
O94830	DDHD2_HUMAN	reviewed	Phospholipase DDHD2 (EC 3.1.1.-) (DDHD domain-containing protein 2) (KIAA0725p) (SAM, WWE and DDHD domain-containing protein 1)	DDHD2 KIAA0725 SAMWD1	Homo sapiens (Human)	711	0	1
O94929	ABLM3_HUMAN	reviewed	Actin-binding LIM protein 3 (abLIM-3) (Actin-binding LIM protein family member 3)	ABLIM3 KIAA0843 HMFN1661	Homo sapiens (Human)	683	0	1
O96020	CCNE2_HUMAN	reviewed	G1/S-specific cyclin-E2	CCNE2	Homo sapiens (Human)	404	0	1
P00367	DHE3_HUMAN	reviewed	Glutamate dehydrogenase 1, mitochondrial (GDH 1) (EC 1.4.1.3)	GLUD1 GLUD	Homo sapiens (Human)	558	0	1
P05023	AT1A1_HUMAN	reviewed	Sodium/potassium-transporting ATPase subunit alpha-1 (Na(+)/K(+) ATPase alpha-1 subunit) (EC 3.6.3.9) (Sodium pump subunit alpha-1)	ATP1A1	Homo sapiens (Human)	1023	0	1
P0C869	PA24B_HUMAN	reviewed	Cytosolic phospholipase A2 beta (cPLA2-beta) (EC 3.1.1.4) (Phospholipase A2 group IVB)	PLA2G4B	Homo sapiens (Human)	781	0	1
P14314	GLU2B_HUMAN	reviewed	Glucosidase 2 subunit beta (80K-H protein) (Glucosidase II subunit beta) (Protein kinase C substrate 60.1 kDa protein heavy chain) (PKCSH)	PRKCSH G19P1	Homo sapiens (Human)	528	0	1
P16615	AT2A2_HUMAN	reviewed	Sarcoplasmic/endoplasmic reticulum calcium ATPase 2 (SERCA2) (SR Ca(2+)-ATPase 2) (EC 3.6.3.8) (Calcium pump 2) (Calcium-transporting ATPase sarcoplasmic reticulum type, slow twitch skeletal muscle isoform) (Endoplasmic reticulum class 1/2 Ca(2+) ATPase)	ATP2A2 ATP2B	Homo sapiens (Human)	1042	0	1
P23246	SFPQ_HUMAN	reviewed	Splicing factor, proline- and glutamine-rich (100 kDa DNA-pairing protein) (hPOMp100) (DNA-binding p52/p100 complex, 100 kDa subunit) (Polypyrimidine tract-binding protein-associated-splicing factor) (PSF) (PTB-associated-splicing factor)	SFPQ PSF	Homo sapiens (Human)	707	0	1
P24539	AT5F1_HUMAN	reviewed	ATP synthase F(0) complex subunit B1, mitochondrial (ATP synthase proton-transporting mitochondrial F(0) complex subunit B1) (ATP synthase subunit b) (ATPase subunit b)	ATP5F1	Homo sapiens (Human)	256	0	1
P27708	PYR1_HUMAN	reviewed	CAD protein [Includes: Glutamine-dependent carbamoyl-phosphate synthase (EC 6.3.5.5); Aspartate carbamoyltransferase (EC 2.1.3.2); Dihydroorotase (EC 3.5.2.3)]	CAD	Homo sapiens (Human)	2225	0	1
P27816	MAP4_HUMAN	reviewed	Microtubule-associated protein 4 (MAP-4)	MAP4	Homo sapiens (Human)	1152	0	1
P28074	PSB5_HUMAN	reviewed	Proteasome subunit beta type-5 (EC 3.4.25.1) (Macropain epsilon chain) (Multicatalytic endopeptidase complex epsilon chain) (Proteasome chain 6) (Proteasome epsilon chain) (Proteasome subunit MB1) (Proteasome subunit X)	PSMB5 LMPX MB1 X	Homo sapiens (Human)	263	0	1
P38159	RBMX_HUMAN	reviewed	RNA-binding motif protein, X chromosome (Glycoprotein p43) (Heterogeneous nuclear ribonucleoprotein G) (hnRNP G) [Cleaved into: RNA-binding motif protein, X chromosome, N-terminally processed]	RBMX HNRPG RBMXP1	Homo sapiens (Human)	391	0	1
P42285	SK2L2_HUMAN	reviewed	Superkiller viralicidic activity 2-like 2 (EC 3.6.4.13) (ATP-dependent RNA helicase SKIV2L2) (TRAMP-like complex helicase)	SKIV2L2 KIAA0052 Mtr4	Homo sapiens (Human)	1042	0	1
P42336	PK3CA_HUMAN	reviewed	Phosphatidylinositol 4,5-bisphosphate 3-kinase catalytic subunit alpha isoform (PI3-kinase subunit alpha) (PI3K-alpha) (PI3Kalpha) (PtdIns-3-kinase subunit alpha) (EC 2.7.1.153) (Phosphatidylinositol 4,5-bisphosphate 3-kinase 110 kDa catalytic subunit alpha) (PtdIns-3-kinase subunit p110-alpha) (p110alpha) (Phosphoinositide-3-kinase catalytic alpha polypeptide) (Serine/threonine protein kinase PI…	PIK3CA	Homo sapiens (Human)	1068	0	1
P43366	MAGB1_HUMAN	reviewed	Melanoma-associated antigen B1 (Cancer/testis antigen 3.1) (CT3.1) (DSS-AHC critical interval MAGE superfamily 10) (DAM10) (MAGE-B1 antigen) (MAGE-XP antigen)	MAGEB1 MAGEL1 MAGEXP	Homo sapiens (Human)	347	0	1
P46013	KI67_HUMAN	reviewed	Antigen KI-67	MKI67	Homo sapiens (Human)	3256	0	1
P48047	ATPO_HUMAN	reviewed	ATP synthase subunit O, mitochondrial (Oligomycin sensitivity conferral protein) (OSCP)	ATP5O ATPO	Homo sapiens (Human)	213	0	1
P49767	VEGFC_HUMAN	reviewed	Vascular endothelial growth factor C (VEGF-C) (Flt4 ligand) (Flt4-L) (Vascular endothelial growth factor-related protein) (VRP)	VEGFC	Homo sapiens (Human)	419	0	1
P51003	PAPOA_HUMAN	reviewed	Poly(A) polymerase alpha (PAP-alpha) (EC 2.7.7.19) (Polynucleotide adenylyltransferase alpha)	PAPOLA PAP	Homo sapiens (Human)	745	0	1
P51572	BAP31_HUMAN	reviewed	B-cell receptor-associated protein 31 (BCR-associated protein 31) (Bap31) (6C6-AG tumor-associated antigen) (Protein CDM) (p28)	BCAP31 BAP31 DXS1357E	Homo sapiens (Human)	246	0	1
P52815	RM12_HUMAN	reviewed	39S ribosomal protein L12, mitochondrial (L12mt) (MRP-L12) (5c5-2)	MRPL12 RPML12	Homo sapiens (Human)	198	0	1
P54136	SYRC_HUMAN	reviewed	Arginine--tRNA ligase, cytoplasmic (EC 6.1.1.19) (Arginyl-tRNA synthetase) (ArgRS)	RARS	Homo sapiens (Human)	660	0	1
P60174	TPIS_HUMAN	reviewed	Triosephosphate isomerase (TIM) (EC 5.3.1.1) (Triose-phosphate isomerase)	TPI1 TPI	Homo sapiens (Human)	286	0	1
P60900	PSA6_HUMAN	reviewed	Proteasome subunit alpha type-6 (EC 3.4.25.1) (27 kDa prosomal protein) (PROS-27) (p27K) (Macropain iota chain) (Multicatalytic endopeptidase complex iota chain) (Proteasome iota chain)	PSMA6 PROS27	Homo sapiens (Human)	246	0	1
P61081	UBC12_HUMAN	reviewed	NEDD8-conjugating enzyme Ubc12 (EC 6.3.2.-) (NEDD8 carrier protein) (NEDD8 protein ligase) (Ubiquitin-conjugating enzyme E2 M)	UBE2M UBC12	Homo sapiens (Human)	183	0	1
P62244	RS15A_HUMAN	reviewed	40S ribosomal protein S15a	RPS15A OK/SW-cl.82	Homo sapiens (Human)	130	0	1
P62861	RS30_HUMAN	reviewed	40S ribosomal protein S30	FAU	Homo sapiens (Human)	59	0	1
P62891	RL39_HUMAN	reviewed	60S ribosomal protein L39	RPL39	Homo sapiens (Human)	51	0	1
P78527	PRKDC_HUMAN	reviewed	DNA-dependent protein kinase catalytic subunit (DNA-PK catalytic subunit) (DNA-PKcs) (EC 2.7.11.1) (DNPK1) (p460)	PRKDC HYRC HYRC1	Homo sapiens (Human)	4128	0	1
Q07065	CKAP4_HUMAN	reviewed	Cytoskeleton-associated protein 4 (63-kDa cytoskeleton-linking membrane protein) (Climp-63) (p63)	CKAP4	Homo sapiens (Human)	602	0	1
Q12789	TF3C1_HUMAN	reviewed	General transcription factor 3C polypeptide 1 (TF3C-alpha) (TFIIIC box B-binding subunit) (Transcription factor IIIC 220 kDa subunit) (TFIIIC 220 kDa subunit) (TFIIIC220) (Transcription factor IIIC subunit alpha)	GTF3C1	Homo sapiens (Human)	2109	0	1
Q12905	ILF2_HUMAN	reviewed	Interleukin enhancer-binding factor 2 (Nuclear factor of activated T-cells 45 kDa)	ILF2 NF45 PRO3063	Homo sapiens (Human)	390	0	1
Q13112	CAF1B_HUMAN	reviewed	Chromatin assembly factor 1 subunit B (CAF-1 subunit B) (Chromatin assembly factor I p60 subunit) (CAF-I 60 kDa subunit) (CAF-I p60) (M-phase phosphoprotein 7)	CHAF1B CAF1A CAF1P60 MPHOSPH7 MPP7	Homo sapiens (Human)	559	0	1
Q13835	PKP1_HUMAN	reviewed	Plakophilin-1 (Band 6 protein) (B6P)	PKP1	Homo sapiens (Human)	747	0	1
Q14667	K0100_HUMAN	reviewed	Protein KIAA0100 (Antigen MLAA-22) (Breast cancer-overexpressed gene 1 protein)	KIAA0100 BCOX1	Homo sapiens (Human)	2235	0	1
Q15393	SF3B3_HUMAN	reviewed	Splicing factor 3B subunit 3 (Pre-mRNA-splicing factor SF3b 130 kDa subunit) (SF3b130) (STAF130) (Spliceosome-associated protein 130) (SAP 130)	SF3B3 KIAA0017 SAP130	Homo sapiens (Human)	1217	0	1
Q15398	DLGP5_HUMAN	reviewed	Disks large-associated protein 5 (DAP-5) (Discs large homolog 7) (Disks large-associated protein DLG7) (Hepatoma up-regulated protein) (HURP)	DLGAP5 DLG7 KIAA0008	Homo sapiens (Human)	846	0	1
Q2M2W7	CQ058_HUMAN		UPF0450 protein C17orf58	C17orf58		97	0	1
Q3B820	F161A_HUMAN	reviewed	Protein FAM161A	FAM161A	Homo sapiens (Human)	660	0	1
Q4KMP7	TB10B_HUMAN	reviewed	TBC1 domain family member 10B (Rab27A-GAP-beta)	TBC1D10B FP2461	Homo sapiens (Human)	808	0	1
Q53EU6	GPAT3_HUMAN	reviewed	Glycerol-3-phosphate acyltransferase 3 (GPAT-3) (EC 2.3.1.15) (1-acyl-sn-glycerol-3-phosphate O-acyltransferase 10) (AGPAT 10) (1-acyl-sn-glycerol-3-phosphate O-acyltransferase 9) (1-AGP acyltransferase 9) (1-AGPAT 9) (EC 2.3.1.51) (Acyl-CoA:glycerol-3-phosphate acyltransferase 3) (hGPAT3) (Lung cancer metastasis-associated protein 1) (Lysophosphatidic acid acyltransferase theta) (LPAAT-theta) (M…	AGPAT9 GPAT3 MAG1 HMFN0839 UNQ2753/PRO6492	Homo sapiens (Human)	434	0	1
Q5R3F8	PPR29_HUMAN	reviewed	Protein phosphatase 1 regulatory subunit 29 (Extracellular leucine-rich repeat and fibronectin type III domain-containing protein 2) (Leucine-rich repeat and fibronectin type-III domain-containing protein 6) (Leucine-rich repeat-containing protein 62)	ELFN2 KIAA1904 LRRC62 PPP1R29	Homo sapiens (Human)	820	0	1
Q5SSJ5	HP1B3_HUMAN	reviewed	Heterochromatin protein 1-binding protein 3 (Protein HP1-BP74)	HP1BP3	Homo sapiens (Human)	553	0	1
Q5SZL2	CE85L_HUMAN	reviewed	Centrosomal protein of 85 kDa-like (Serologically defined breast cancer antigen NY-BR-15)	CEP85L C6orf204	Homo sapiens (Human)	805	0	1
Q5T3I0	GPTC4_HUMAN	reviewed	G patch domain-containing protein 4	GPATCH4 GPATC4	Homo sapiens (Human)	446	0	1
Q5TD94	RSH4A_HUMAN	reviewed	Radial spoke head protein 4 homolog A (Radial spoke head-like protein 3)	RSPH4A RSHL3	Homo sapiens (Human)	716	0	1
Q68DN1	CB016_HUMAN	reviewed	Uncharacterized protein C2orf16	C2orf16	Homo sapiens (Human)	1984	0	1
Q6ZQT7	YJ013_HUMAN	reviewed	Putative uncharacterized protein FLJ44672		Homo sapiens (Human)	251	0	1
Q6ZUT6	CO052_HUMAN	reviewed	Uncharacterized protein C15orf52	C15orf52	Homo sapiens (Human)	534	0	1
Q702N8	XIRP1_HUMAN	reviewed	Xin actin-binding repeat-containing protein 1 (Cardiomyopathy-associated protein 1)	XIRP1 CMYA1 XIN	Homo sapiens (Human)	1843	0	1
Q8N118	CP4X1_HUMAN	reviewed	Cytochrome P450 4X1 (EC 1.14.14.1) (CYPIVX1)	CYP4X1 UNQ1929/PRO4404	Homo sapiens (Human)	509	0	1
Q8N5N7	RM50_HUMAN	reviewed	39S ribosomal protein L50, mitochondrial (L50mt) (MRP-L50)	MRPL50	Homo sapiens (Human)	158	0	1
Q8NCU1	CN048_HUMAN	reviewed	Putative uncharacterized protein encoded by LINC00521	LINC00521 C14orf48	Homo sapiens (Human)	143	0	1
Q8NGJ2	O52H1_HUMAN	reviewed	Olfactory receptor 52H1 (Olfactory receptor OR11-45)	OR52H1	Homo sapiens (Human)	320	0	1
Q8TD90	MAGE2_HUMAN	reviewed	Melanoma-associated antigen E2 (Hepatocellular carcinoma-associated protein 3) (MAGE-E2 antigen)	MAGEE2 HCA3	Homo sapiens (Human)	523	0	1
Q8WUY3	PRUN2_HUMAN	reviewed	Protein prune homolog 2 (BNIP2 motif-containing molecule at the C-terminal region 1)	PRUNE2 BMCC1 BNIPXL C9orf65 KIAA0367	Homo sapiens (Human)	3088	0	1
Q8WXF3	REL3_HUMAN	reviewed	Relaxin-3 (Insulin-like peptide INSL7) (Insulin-like peptide 7) (Prorelaxin H3) [Cleaved into: Relaxin-3 B chain; Relaxin-3 A chain]	RLN3 INSL7 RXN3 ZINS4 UNQ6188/PRO20213	Homo sapiens (Human)	142	0	1
Q969M7	UBE2F_HUMAN	reviewed	NEDD8-conjugating enzyme UBE2F (EC 6.3.2.-) (NEDD8 carrier protein UBE2F) (NEDD8 protein ligase UBE2F) (NEDD8-conjugating enzyme 2) (Ubiquitin-conjugating enzyme E2 F)	UBE2F NCE2	Homo sapiens (Human)	185	0	1
Q96EY7	PTCD3_HUMAN	reviewed	Pentatricopeptide repeat domain-containing protein 3, mitochondrial (28S ribosomal protein S39, mitochondrial) (MRP-S39) (Transformation-related gene 15 protein) (TRG-15)	PTCD3 MRPS39 TRG15	Homo sapiens (Human)	689	0	1
Q96HS1	PGAM5_HUMAN	reviewed	Serine/threonine-protein phosphatase PGAM5, mitochondrial (EC 3.1.3.16) (Bcl-XL-binding protein v68) (Phosphoglycerate mutase family member 5)	PGAM5	Homo sapiens (Human)	289	0	1
Q96J84	KIRR1_HUMAN	reviewed	Kin of IRRE-like protein 1 (Kin of irregular chiasm-like protein 1) (Nephrin-like protein 1)	KIRREL KIRREL1 NEPH1	Homo sapiens (Human)	757	0	1
Q96P48	ARAP1_HUMAN	reviewed	Arf-GAP with Rho-GAP domain, ANK repeat and PH domain-containing protein 1 (Centaurin-delta-2) (Cnt-d2)	ARAP1 CENTD2 KIAA0782	Homo sapiens (Human)	1450	0	1
Q96RU2	UBP28_HUMAN	reviewed	Ubiquitin carboxyl-terminal hydrolase 28 (EC 3.4.19.12) (Deubiquitinating enzyme 28) (Ubiquitin thioesterase 28) (Ubiquitin-specific-processing protease 28)	USP28 KIAA1515	Homo sapiens (Human)	1077	0	1
Q96SB8	SMC6_HUMAN	reviewed	Structural maintenance of chromosomes protein 6 (SMC protein 6) (SMC-6) (hSMC6)	SMC6 SMC6L1	Homo sapiens (Human)	1091	0	1
Q99570	PI3R4_HUMAN	reviewed	Phosphoinositide 3-kinase regulatory subunit 4 (PI3-kinase regulatory subunit 4) (EC 2.7.11.1) (PI3-kinase p150 subunit) (Phosphoinositide 3-kinase adaptor protein)	PIK3R4 VPS15	Homo sapiens (Human)	1358	0	1
Q99733	NP1L4_HUMAN	reviewed	Nucleosome assembly protein 1-like 4 (Nucleosome assembly protein 2) (NAP-2)	NAP1L4 NAP2	Homo sapiens (Human)	375	0	1
Q99832	TCPH_HUMAN	reviewed	T-complex protein 1 subunit eta (TCP-1-eta) (CCT-eta) (HIV-1 Nef-interacting protein)	CCT7 CCTH NIP7-1	Homo sapiens (Human)	543	0	1
Q9H7S9	ZN703_HUMAN	reviewed	Zinc finger protein 703 (Zinc finger elbow-related proline domain protein 1)	ZNF703 ZEPPO1 ZPO1	Homo sapiens (Human)	590	0	1
Q9HDB9	GAK5_HUMAN	reviewed	Endogenous retrovirus group K member 5 Gag polyprotein (HERV-K(II) Gag protein) (HERV-K_3q12.3 provirus ancestral Gag polyprotein) (Gag polyprotein)	ERVK-5 ERVK5	Homo sapiens (Human)	667	0	1
Q9HDC9	APMAP_HUMAN	reviewed	Adipocyte plasma membrane-associated protein (Protein BSCv)	APMAP C20orf3 UNQ1869/PRO4305	Homo sapiens (Human)	416	0	1
Q9NYC9	DYH9_HUMAN	reviewed	Dynein heavy chain 9, axonemal (Axonemal beta dynein heavy chain 9) (Ciliary dynein heavy chain 9)	DNAH9 DNAH17L DNAL1 KIAA0357	Homo sapiens (Human)	4486	0	1
Q9NYY3	PLK2_HUMAN	reviewed	Serine/threonine-protein kinase PLK2 (EC 2.7.11.21) (Polo-like kinase 2) (PLK-2) (hPlk2) (Serine/threonine-protein kinase SNK) (hSNK) (Serum-inducible kinase)	PLK2 SNK	Homo sapiens (Human)	685	0	1
Q9NZR2	LRP1B_HUMAN	reviewed	Low-density lipoprotein receptor-related protein 1B (LRP-1B) (Low-density lipoprotein receptor-related protein-deleted in tumor) (LRP-DIT)	LRP1B LRPDIT	Homo sapiens (Human)	4599	0	1
Q9P1Z9	CC180_HUMAN	reviewed	Coiled-coil domain-containing protein 180	CCDC180 C9orf174 KIAA1529	Homo sapiens (Human)	1701	0	1
Q9UI10	EI2BD_HUMAN	reviewed	Translation initiation factor eIF-2B subunit delta (eIF-2B GDP-GTP exchange factor subunit delta)	EIF2B4 EIF2BD	Homo sapiens (Human)	523	0	1
Q9UIF3	TEKT2_HUMAN	reviewed	Tektin-2 (Tektin-t) (Testicular tektin) (Testicular tektin B1-like protein) (TEKTB1) (Tektin-B1)	TEKT2	Homo sapiens (Human)	430	0	1
Q9UPQ9	TNR6B_HUMAN	reviewed	Trinucleotide repeat-containing gene 6B protein	TNRC6B KIAA1093	Homo sapiens (Human)	1833	0	1
Q9Y2X3	NOP58_HUMAN	reviewed	Nucleolar protein 58 (Nucleolar protein 5)	NOP58 NOL5 NOP5 HSPC120	Homo sapiens (Human)	529	0	1
Q9Y383	LC7L2_HUMAN	reviewed	Putative RNA-binding protein Luc7-like 2	LUC7L2 CGI-59 CGI-74	Homo sapiens (Human)	392	0	1
Q9Y3U8	RL36_HUMAN	reviewed	60S ribosomal protein L36	RPL36	Homo sapiens (Human)	105	0	1
Q9Y490	TLN1_HUMAN	reviewed	Talin-1	TLN1 KIAA1027 TLN	Homo sapiens (Human)	2541	0	1
Q9Y5M8	SRPRB_HUMAN	reviewed	Signal recognition particle receptor subunit beta (SR-beta) (Protein APMCF1)	SRPRB PSEC0230	Homo sapiens (Human)	271	0	1
Q9Y666	S12A7_HUMAN	reviewed	Solute carrier family 12 member 7 (Electroneutral potassium-chloride cotransporter 4) (K-Cl cotransporter 4)	SLC12A7 KCC4	Homo sapiens (Human)	1083	0	1
O00161	SNP23_HUMAN	reviewed	Synaptosomal-associated protein 23 (SNAP-23) (Vesicle-membrane fusion protein SNAP-23)	SNAP23	Homo sapiens (Human)	211	1	1
O15105	SMAD7_HUMAN	reviewed	Mothers against decapentaplegic homolog 7 (MAD homolog 7) (Mothers against DPP homolog 7) (Mothers against decapentaplegic homolog 8) (MAD homolog 8) (Mothers against DPP homolog 8) (SMAD family member 7) (SMAD 7) (Smad7) (hSMAD7)	SMAD7 MADH7 MADH8	Homo sapiens (Human)	426	1	1
O15523	DDX3Y_HUMAN	reviewed	ATP-dependent RNA helicase DDX3Y (EC 3.6.4.13) (DEAD box protein 3, Y-chromosomal)	DDX3Y DBY	Homo sapiens (Human)	660	1	1
O43909	EXTL3_HUMAN	reviewed	Exostosin-like 3 (EC 2.4.1.223) (EXT-related protein 1) (Glucuronyl-galactosyl-proteoglycan 4-alpha-N-acetylglucosaminyltransferase) (Hereditary multiple exostoses gene isolog) (Multiple exostosis-like protein 3) (Putative tumor suppressor protein EXTL3)	EXTL3 EXTL1L EXTR1 KIAA0519	Homo sapiens (Human)	919	1	1
O75683	SURF6_HUMAN	reviewed	Surfeit locus protein 6	SURF6 SURF-6	Homo sapiens (Human)	361	1	1
P05455	LA_HUMAN	reviewed	Lupus La protein (La autoantigen) (La ribonucleoprotein) (Sjoegren syndrome type B antigen) (SS-B)	SSB	Homo sapiens (Human)	408	1	1
P09132	SRP19_HUMAN	reviewed	Signal recognition particle 19 kDa protein (SRP19)	SRP19	Homo sapiens (Human)	144	1	1
P09936	UCHL1_HUMAN	reviewed	Ubiquitin carboxyl-terminal hydrolase isozyme L1 (UCH-L1) (EC 3.4.19.12) (EC 6.-.-.-) (Neuron cytoplasmic protein 9.5) (PGP 9.5) (PGP9.5) (Ubiquitin thioesterase L1)	UCHL1	Homo sapiens (Human)	223	1	1
P17844	DDX5_HUMAN	reviewed	Probable ATP-dependent RNA helicase DDX5 (EC 3.6.4.13) (DEAD box protein 5) (RNA helicase p68)	DDX5 G17P1 HELR HLR1	Homo sapiens (Human)	614	1	1
P20962	PTMS_HUMAN	reviewed	Parathymosin	PTMS	Homo sapiens (Human)	102	1	1
P25786	PSA1_HUMAN	reviewed	Proteasome subunit alpha type-1 (EC 3.4.25.1) (30 kDa prosomal protein) (PROS-30) (Macropain subunit C2) (Multicatalytic endopeptidase complex subunit C2) (Proteasome component C2) (Proteasome nu chain)	PSMA1 HC2 NU PROS30 PSC2	Homo sapiens (Human)	263	1	1
P34913	HYES_HUMAN	reviewed	Bifunctional epoxide hydrolase 2 [Includes: Cytosolic epoxide hydrolase 2 (CEH) (EC 3.3.2.10) (Epoxide hydratase) (Soluble epoxide hydrolase) (SEH); Lipid-phosphate phosphatase (EC 3.1.3.76)]	EPHX2	Homo sapiens (Human)	555	1	1
P36957	ODO2_HUMAN	reviewed	Dihydrolipoyllysine-residue succinyltransferase component of 2-oxoglutarate dehydrogenase complex, mitochondrial (EC 2.3.1.61) (2-oxoglutarate dehydrogenase complex component E2) (OGDC-E2) (Dihydrolipoamide succinyltransferase component of 2-oxoglutarate dehydrogenase complex) (E2K)	DLST DLTS	Homo sapiens (Human)	453	1	1
P37108	SRP14_HUMAN	reviewed	Signal recognition particle 14 kDa protein (SRP14) (18 kDa Alu RNA-binding protein)	SRP14	Homo sapiens (Human)	136	1	1
P40429	RL13A_HUMAN	reviewed	60S ribosomal protein L13a (23 kDa highly basic protein)	RPL13A	Homo sapiens (Human)	203	1	1
P43487	RANG_HUMAN	reviewed	Ran-specific GTPase-activating protein (Ran-binding protein 1) (RanBP1)	RANBP1	Homo sapiens (Human)	201	1	1
P48643	TCPE_HUMAN	reviewed	T-complex protein 1 subunit epsilon (TCP-1-epsilon) (CCT-epsilon)	CCT5 CCTE KIAA0098	Homo sapiens (Human)	541	1	1
P51991	ROA3_HUMAN	reviewed	Heterogeneous nuclear ribonucleoprotein A3 (hnRNP A3)	HNRNPA3 HNRPA3	Homo sapiens (Human)	378	1	1
P52292	IMA1_HUMAN	reviewed	Importin subunit alpha-1 (Karyopherin subunit alpha-2) (RAG cohort protein 1) (SRP1-alpha)	KPNA2 RCH1 SRP1	Homo sapiens (Human)	529	1	1
P61604	CH10_HUMAN	reviewed	10 kDa heat shock protein, mitochondrial (Hsp10) (10 kDa chaperonin) (Chaperonin 10) (CPN10) (Early-pregnancy factor) (EPF)	HSPE1	Homo sapiens (Human)	102	1	1
P62280	RS11_HUMAN	reviewed	40S ribosomal protein S11	RPS11	Homo sapiens (Human)	158	1	1
P62805	H4_HUMAN	reviewed	Histone H4	HIST1H4A H4/A H4FA; HIST1H4B H4/I H4FI; HIST1H4C H4/G H4FG; HIST1H4D H4/B H4FB; HIST1H4E H4/J H4FJ; HIST1H4F H4/C H4FC; HIST1H4H H4/H H4FH; HIST1H4I H4/M H4FM; HIST1H4J H4/E H4FE; HIST1H4K H4/D H4FD; HIST1H4L H4/K H4FK; HIST2H4A H4/N H4F2 H4FN HIST2H4; HIST2H4B H4/O H4FO; HIST4H4	Homo sapiens (Human)	103	1	1
P62841	RS15_HUMAN	reviewed	40S ribosomal protein S15 (RIG protein)	RPS15 RIG	Homo sapiens (Human)	145	1	1
P62873	GBB1_HUMAN	reviewed	Guanine nucleotide-binding protein G(I)/G(S)/G(T) subunit beta-1 (Transducin beta chain 1)	GNB1	Homo sapiens (Human)	340	1	1
P62913	RL11_HUMAN	reviewed	60S ribosomal protein L11 (CLL-associated antigen KW-12)	RPL11	Homo sapiens (Human)	178	1	1
P63167	DYL1_HUMAN	reviewed	Dynein light chain 1, cytoplasmic (8 kDa dynein light chain) (DLC8) (Dynein light chain LC8-type 1) (Protein inhibitor of neuronal nitric oxide synthase) (PIN)	DYNLL1 DLC1 DNCL1 DNCLC1 HDLC1	Homo sapiens (Human)	89	1	1
P63244	GBLP_HUMAN	reviewed	Guanine nucleotide-binding protein subunit beta-2-like 1 (Cell proliferation-inducing gene 21 protein) (Guanine nucleotide-binding protein subunit beta-like protein 12.3) (Human lung cancer oncogene 7 protein) (HLC-7) (Receptor for activated C kinase) (Receptor of activated protein kinase C 1) (RACK1) [Cleaved into: Guanine nucleotide-binding protein subunit beta-2-like 1, N-terminally processed]	GNB2L1 HLC7 PIG21	Homo sapiens (Human)	317	1	1
P83881	RL36A_HUMAN	reviewed	60S ribosomal protein L36a (60S ribosomal protein L44) (Cell growth-inhibiting gene 15 protein) (Cell migration-inducing gene 6 protein)	RPL36A RPL44 GIG15 MIG6	Homo sapiens (Human)	106	1	1
Q00325	MPCP_HUMAN	reviewed	Phosphate carrier protein, mitochondrial (Phosphate transport protein) (PTP) (Solute carrier family 25 member 3)	SLC25A3 PHC OK/SW-cl.48	Homo sapiens (Human)	362	1	1
Q02790	FKBP4_HUMAN	reviewed	Peptidyl-prolyl cis-trans isomerase FKBP4 (PPIase FKBP4) (EC 5.2.1.8) (51 kDa FK506-binding protein) (FKBP51) (52 kDa FK506-binding protein) (52 kDa FKBP) (FKBP-52) (59 kDa immunophilin) (p59) (FK506-binding protein 4) (FKBP-4) (FKBP59) (HSP-binding immunophilin) (HBI) (Immunophilin FKBP52) (Rotamase) [Cleaved into: Peptidyl-prolyl cis-trans isomerase FKBP4, N-terminally processed]	FKBP4 FKBP52	Homo sapiens (Human)	459	1	1
Q04837	SSBP_HUMAN	reviewed	Single-stranded DNA-binding protein, mitochondrial (Mt-SSB) (MtSSB) (PWP1-interacting protein 17)	SSBP1 SSBP	Homo sapiens (Human)	148	1	1
Q12904	AIMP1_HUMAN	reviewed	Aminoacyl tRNA synthase complex-interacting multifunctional protein 1 (Multisynthase complex auxiliary component p43) [Cleaved into: Endothelial monocyte-activating polypeptide 2 (EMAP-2) (Endothelial monocyte-activating polypeptide II) (EMAP-II) (Small inducible cytokine subfamily E member 1)]	AIMP1 EMAP2 SCYE1	Homo sapiens (Human)	312	1	1
Q12933	TRAF2_HUMAN	reviewed	TNF receptor-associated factor 2 (EC 6.3.2.-) (E3 ubiquitin-protein ligase TRAF2) (Tumor necrosis factor type 2 receptor-associated protein 3)	TRAF2 TRAP3	Homo sapiens (Human)	501	1	1
Q13162	PRDX4_HUMAN	reviewed	Peroxiredoxin-4 (EC 1.11.1.15) (Antioxidant enzyme AOE372) (AOE37-2) (Peroxiredoxin IV) (Prx-IV) (Thioredoxin peroxidase AO372) (Thioredoxin-dependent peroxide reductase A0372)	PRDX4	Homo sapiens (Human)	271	1	1
Q14684	RRP1B_HUMAN	reviewed	Ribosomal RNA processing protein 1 homolog B (RRP1-like protein B)	RRP1B KIAA0179	Homo sapiens (Human)	758	1	1
Q15427	SF3B4_HUMAN	reviewed	Splicing factor 3B subunit 4 (Pre-mRNA-splicing factor SF3b 49 kDa subunit) (SF3b50) (Spliceosome-associated protein 49) (SAP 49)	SF3B4 SAP49	Homo sapiens (Human)	424	1	1
Q15758	AAAT_HUMAN	reviewed	Neutral amino acid transporter B(0) (ATB(0)) (Baboon M7 virus receptor) (RD114/simian type D retrovirus receptor) (Sodium-dependent neutral amino acid transporter type 2) (Solute carrier family 1 member 5)	SLC1A5 ASCT2 M7V1 RDR RDRC	Homo sapiens (Human)	541	1	1
Q6PKG0	LARP1_HUMAN	reviewed	La-related protein 1 (La ribonucleoprotein domain family member 1)	LARP1 KIAA0731 LARP	Homo sapiens (Human)	1096	1	1
Q8IVU3	HERC6_HUMAN	reviewed	Probable E3 ubiquitin-protein ligase HERC6 (EC 6.3.2.-) (HECT domain and RCC1-like domain-containing protein 6)	HERC6	Homo sapiens (Human)	1022	1	1
Q8IWJ2	GCC2_HUMAN	reviewed	GRIP and coiled-coil domain-containing protein 2 (185 kDa Golgi coiled-coil protein) (GCC185) (CLL-associated antigen KW-11) (CTCL tumor antigen se1-1) (Ran-binding protein 2-like 4) (RanBP2L4) (Renal carcinoma antigen NY-REN-53)	GCC2 KIAA0336 RANBP2L4	Homo sapiens (Human)	1684	1	1
Q8N5M9	JAGN1_HUMAN	reviewed	Protein jagunal homolog 1	JAGN1	Homo sapiens (Human)	183	1	1
Q99623	PHB2_HUMAN	reviewed	Prohibitin-2 (B-cell receptor-associated protein BAP37) (D-prohibitin) (Repressor of estrogen receptor activity)	PHB2 BAP REA	Homo sapiens (Human)	299	1	1
Q99848	EBP2_HUMAN	reviewed	Probable rRNA-processing protein EBP2 (EBNA1-binding protein 2) (Nucleolar protein p40)	EBNA1BP2 EBP2	Homo sapiens (Human)	306	1	1
Q9H4G0	E41L1_HUMAN	reviewed	Band 4.1-like protein 1 (Neuronal protein 4.1) (4.1N)	EPB41L1 KIAA0338	Homo sapiens (Human)	881	1	1
Q9NTJ3	SMC4_HUMAN	reviewed	Structural maintenance of chromosomes protein 4 (SMC protein 4) (SMC-4) (Chromosome-associated polypeptide C) (hCAP-C) (XCAP-C homolog)	SMC4 CAPC SMC4L1	Homo sapiens (Human)	1288	1	1
Q9UJU6	DBNL_HUMAN	reviewed	Drebrin-like protein (Cervical SH3P7) (Cervical mucin-associated protein) (Drebrin-F) (HPK1-interacting protein of 55 kDa) (HIP-55) (SH3 domain-containing protein 7)	DBNL CMAP SH3P7 PP5423	Homo sapiens (Human)	430	1	1
Q9ULV4	COR1C_HUMAN	reviewed	Coronin-1C (Coronin-3) (hCRNN4)	CORO1C CRN2 CRNN4	Homo sapiens (Human)	474	1	1
Q9Y265	RUVB1_HUMAN	reviewed	RuvB-like 1 (EC 3.6.4.12) (49 kDa TATA box-binding protein-interacting protein) (49 kDa TBP-interacting protein) (54 kDa erythrocyte cytosolic protein) (ECP-54) (INO80 complex subunit H) (Nuclear matrix protein 238) (NMP 238) (Pontin 52) (TIP49a) (TIP60-associated protein 54-alpha) (TAP54-alpha)	RUVBL1 INO80H NMP238 TIP49 TIP49A	Homo sapiens (Human)	456	1	1
Q9Y283	INVS_HUMAN	reviewed	Inversin (Inversion of embryo turning homolog) (Nephrocystin-2)	INVS INV NPHP2	Homo sapiens (Human)	1065	1	1
Q9Y3F4	STRAP_HUMAN	reviewed	Serine-threonine kinase receptor-associated protein (MAP activator with WD repeats) (UNR-interacting protein) (WD-40 repeat protein PT-WD)	STRAP MAWD UNRIP	Homo sapiens (Human)	350	1	1
O95816	BAG2_HUMAN	reviewed	BAG family molecular chaperone regulator 2 (BAG-2) (Bcl-2-associated athanogene 2)	BAG2	Homo sapiens (Human)	211	2	1
P14866	HNRPL_HUMAN	reviewed	Heterogeneous nuclear ribonucleoprotein L (hnRNP L)	HNRNPL HNRPL P/OKcl.14	Homo sapiens (Human)	589	2	1
P15531	NDKA_HUMAN	reviewed	Nucleoside diphosphate kinase A (NDK A) (NDP kinase A) (EC 2.7.4.6) (Granzyme A-activated DNase) (GAAD) (Metastasis inhibition factor nm23) (NM23-H1) (Tumor metastatic process-associated protein)	NME1 NDPKA NM23	Homo sapiens (Human)	152	2	1
P23528	COF1_HUMAN	reviewed	Cofilin-1 (18 kDa phosphoprotein) (p18) (Cofilin, non-muscle isoform)	CFL1 CFL	Homo sapiens (Human)	166	2	1
P27348	1433T_HUMAN	reviewed	14-3-3 protein theta (14-3-3 protein T-cell) (14-3-3 protein tau) (Protein HS1)	YWHAQ	Homo sapiens (Human)	245	2	1
P36542	ATPG_HUMAN	reviewed	ATP synthase subunit gamma, mitochondrial (F-ATPase gamma subunit)	ATP5C1 ATP5C ATP5CL1	Homo sapiens (Human)	298	2	1
P61513	RL37A_HUMAN	reviewed	60S ribosomal protein L37a	RPL37A	Homo sapiens (Human)	92	2	1
P62249	RS16_HUMAN	reviewed	40S ribosomal protein S16	RPS16	Homo sapiens (Human)	146	2	1
P62826	RAN_HUMAN	reviewed	GTP-binding nuclear protein Ran (Androgen receptor-associated protein 24) (GTPase Ran) (Ras-like protein TC4) (Ras-related nuclear protein)	RAN ARA24 OK/SW-cl.81	Homo sapiens (Human)	216	2	1
Q08211	DHX9_HUMAN	reviewed	ATP-dependent RNA helicase A (RHA) (EC 3.6.4.13) (DEAH box protein 9) (Leukophysin) (LKP) (Nuclear DNA helicase II) (NDH II)	DHX9 DDX9 LKP NDH2	Homo sapiens (Human)	1270	2	1
Q14204	DYHC1_HUMAN	reviewed	Cytoplasmic dynein 1 heavy chain 1 (Cytoplasmic dynein heavy chain 1) (Dynein heavy chain, cytosolic)	DYNC1H1 DHC1 DNCH1 DNCL DNECL DYHC KIAA0325	Homo sapiens (Human)	4646	2	1
Q15370	ELOB_HUMAN	reviewed	Transcription elongation factor B polypeptide 2 (Elongin 18 kDa subunit) (Elongin-B) (EloB) (RNA polymerase II transcription factor SIII subunit B) (SIII p18)	TCEB2	Homo sapiens (Human)	118	2	1
Q5D862	FILA2_HUMAN	reviewed	Filaggrin-2 (FLG-2) (Intermediate filament-associated and psoriasis-susceptibility protein) (Ifapsoriasin)	FLG2 IFPS	Homo sapiens (Human)	2391	2	1
Q9NR28	DBLOH_HUMAN	reviewed	Diablo homolog, mitochondrial (Direct IAP-binding protein with low pI) (Second mitochondria-derived activator of caspase) (Smac)	DIABLO SMAC	Homo sapiens (Human)	239	2	1
Q9NX58	LYAR_HUMAN	reviewed	Cell growth-regulating nucleolar protein	LYAR PNAS-5	Homo sapiens (Human)	379	2	1
O43852	CALU_HUMAN	reviewed	Calumenin (Crocalbin) (IEF SSP 9302)	CALU	Homo sapiens (Human)	315	3	1
P27797	CALR_HUMAN	reviewed	Calreticulin (CRP55) (Calregulin) (Endoplasmic reticulum resident protein 60) (ERp60) (HACBP) (grp60)	CALR CRTC	Homo sapiens (Human)	417	3	1
P46087	NOP2_HUMAN	reviewed	Probable 28S rRNA (cytosine(4447)-C(5))-methyltransferase (EC 2.1.1.-) (Nucleolar protein 1) (Nucleolar protein 2 homolog) (Proliferating-cell nucleolar antigen p120) (Proliferation-associated nucleolar protein p120)	NOP2 NOL1 NSUN1	Homo sapiens (Human)	812	3	1
P50991	TCPD_HUMAN	reviewed	T-complex protein 1 subunit delta (TCP-1-delta) (CCT-delta) (Stimulator of TAR RNA-binding)	CCT4 CCTD SRB	Homo sapiens (Human)	539	3	1
P52597	HNRPF_HUMAN	reviewed	Heterogeneous nuclear ribonucleoprotein F (hnRNP F) (Nucleolin-like protein mcs94-1) [Cleaved into: Heterogeneous nuclear ribonucleoprotein F, N-terminally processed]	HNRNPF HNRPF	Homo sapiens (Human)	415	3	1
P62854	RS26_HUMAN	reviewed	40S ribosomal protein S26	RPS26	Homo sapiens (Human)	115	3	1
P62906	RL10A_HUMAN	reviewed	60S ribosomal protein L10a (CSA-19) (Neural precursor cell expressed developmentally down-regulated protein 6) (NEDD-6)	RPL10A NEDD6	Homo sapiens (Human)	217	3	1
P31943	HNRH1_HUMAN	reviewed	Heterogeneous nuclear ribonucleoprotein H (hnRNP H) [Cleaved into: Heterogeneous nuclear ribonucleoprotein H, N-terminally processed]	HNRNPH1 HNRPH HNRPH1	Homo sapiens (Human)	449	4	1
P62258	1433E_HUMAN	reviewed	14-3-3 protein epsilon (14-3-3E)	YWHAE	Homo sapiens (Human)	255	4	1
P27635	RL10_HUMAN	reviewed	60S ribosomal protein L10 (Laminin receptor homolog) (Protein QM) (Tumor suppressor QM)	RPL10 DXS648E QM	Homo sapiens (Human)	214	5	1
P35232	PHB_HUMAN	reviewed	Prohibitin	PHB	Homo sapiens (Human)	272	5	1
Q07666	KHDR1_HUMAN	reviewed	KH domain-containing, RNA-binding, signal transduction-associated protein 1 (GAP-associated tyrosine phosphoprotein p62) (Src-associated in mitosis 68 kDa protein) (Sam68) (p21 Ras GTPase-activating protein-associated p62) (p68)	KHDRBS1 SAM68	Homo sapiens (Human)	443	5	1
P10515	ODP2_HUMAN	reviewed	Dihydrolipoyllysine-residue acetyltransferase component of pyruvate dehydrogenase complex, mitochondrial (EC 2.3.1.12) (70 kDa mitochondrial autoantigen of primary biliary cirrhosis) (PBC) (Dihydrolipoamide acetyltransferase component of pyruvate dehydrogenase complex) (M2 antigen complex 70 kDa subunit) (Pyruvate dehydrogenase complex component E2) (PDC-E2) (PDCE2)	DLAT DLTA	Homo sapiens (Human)	647	6	1
P19105	ML12A_HUMAN	reviewed	Myosin regulatory light chain 12A (Epididymis secretory protein Li 24) (HEL-S-24) (MLC-2B) (Myosin RLC) (Myosin regulatory light chain 2, nonsarcomeric) (Myosin regulatory light chain MRLC3)	MYL12A MLCB MRLC3 RLC	Homo sapiens (Human)	171	6	1
A6NES4	MRO2A_HUMAN	reviewed	Maestro heat-like repeat-containing protein family member 2A (HEAT repeat-containing protein 7B1)	MROH2A HEATR7B1	Homo sapiens (Human)	1674	1	0
A6NIZ1	RP1BL_HUMAN	reviewed	Ras-related protein Rap-1b-like protein		Homo sapiens (Human)	184	1	0
A6NJZ7	RIM3C_HUMAN	reviewed	RIMS-binding protein 3C (RIM-BP3.C) (RIMS-binding protein 3.3) (RIM-BP3.3)	RIMBP3C	Homo sapiens (Human)	1639	1	0
A6NKT7	RGPD3_HUMAN	reviewed	RanBP2-like and GRIP domain-containing protein 3	RGPD3 RGP3	Homo sapiens (Human)	1758	1	0
A8K855	EFCB7_HUMAN	reviewed	EF-hand calcium-binding domain-containing protein 7	EFCAB7 KIAA1799	Homo sapiens (Human)	629	1	0
B1AJZ9	FHAD1_HUMAN	reviewed	Forkhead-associated domain-containing protein 1 (FHA domain-containing protein 1)	FHAD1 KIAA1937	Homo sapiens (Human)	1412	1	0
O00264	PGRC1_HUMAN	reviewed	Membrane-associated progesterone receptor component 1 (mPR)	PGRMC1 HPR6.6 PGRMC	Homo sapiens (Human)	195	1	0
O14523	C2C2L_HUMAN	reviewed	C2 domain-containing protein 2-like (Transmembrane protein 24)	C2CD2L KIAA0285 TMEM24 DLNB23	Homo sapiens (Human)	706	1	0
O14828	SCAM3_HUMAN	reviewed	Secretory carrier-associated membrane protein 3 (Secretory carrier membrane protein 3)	SCAMP3 C1orf3 PROPIN1	Homo sapiens (Human)	347	1	0
O43399	TPD54_HUMAN	reviewed	Tumor protein D54 (hD54) (Tumor protein D52-like 2)	TPD52L2	Homo sapiens (Human)	206	1	0
O43422	P52K_HUMAN	reviewed	52 kDa repressor of the inhibitor of the protein kinase (p52rIPK) (58 kDa interferon-induced protein kinase-interacting protein) (p58IPK-interacting protein) (Death-associated protein 4) (THAP domain-containing protein 0)	PRKRIR DAP4 P52RIPK THAP0	Homo sapiens (Human)	761	1	0
O60287	NPA1P_HUMAN	reviewed	Nucleolar pre-ribosomal-associated protein 1 (Nucleolar protein 254 kDa) (URB1 ribosome biogenesis 1 homolog)	URB1 C21orf108 KIAA0539 NOP254 NPA1	Homo sapiens (Human)	2271	1	0
O75426	FBX24_HUMAN	reviewed	F-box only protein 24	FBXO24 FBX24	Homo sapiens (Human)	580	1	0
O75691	UTP20_HUMAN	reviewed	Small subunit processome component 20 homolog (Down-regulated in metastasis protein) (Novel nucleolar protein 73) (NNP73) (Protein Key-1A6)	UTP20 DRIM	Homo sapiens (Human)	2785	1	0
O75844	FACE1_HUMAN	reviewed	CAAX prenyl protease 1 homolog (EC 3.4.24.84) (Farnesylated proteins-converting enzyme 1) (FACE-1) (Prenyl protein-specific endoprotease 1) (Zinc metalloproteinase Ste24 homolog)	ZMPSTE24 FACE1 STE24	Homo sapiens (Human)	475	1	0
O94885	SASH1_HUMAN	reviewed	SAM and SH3 domain-containing protein 1 (Proline-glutamate repeat-containing protein)	SASH1 KIAA0790 PEPE1	Homo sapiens (Human)	1247	1	0
O94915	FRYL_HUMAN	reviewed	Protein furry homolog-like (ALL1-fused gene from chromosome 4p12 protein)	FRYL AF4P12 KIAA0826	Homo sapiens (Human)	3013	1	0
O95793	STAU1_HUMAN	reviewed	Double-stranded RNA-binding protein Staufen homolog 1	STAU1 STAU	Homo sapiens (Human)	577	1	0
P01266	THYG_HUMAN	reviewed	Thyroglobulin (Tg)	TG	Homo sapiens (Human)	2768	1	0
P04217	A1BG_HUMAN	reviewed	Alpha-1B-glycoprotein (Alpha-1-B glycoprotein)	A1BG	Homo sapiens (Human)	495	1	0
P06340	DOA_HUMAN	reviewed	HLA class II histocompatibility antigen, DO alpha chain (MHC DN-alpha) (MHC DZ alpha) (MHC class II antigen DOA)	HLA-DOA HLA-DNA HLA-DZA	Homo sapiens (Human)	250	1	0
P07585	PGS2_HUMAN	reviewed	Decorin (Bone proteoglycan II) (PG-S2) (PG40)	DCN SLRR1B	Homo sapiens (Human)	359	1	0
P10599	THIO_HUMAN	reviewed	Thioredoxin (Trx) (ATL-derived factor) (ADF) (Surface-associated sulphydryl protein) (SASP)	TXN TRDX TRX TRX1	Homo sapiens (Human)	105	1	0
P11137	MTAP2_HUMAN	reviewed	Microtubule-associated protein 2 (MAP-2)	MAP2	Homo sapiens (Human)	1827	1	0
P13667	PDIA4_HUMAN	reviewed	Protein disulfide-isomerase A4 (EC 5.3.4.1) (Endoplasmic reticulum resident protein 70) (ER protein 70) (ERp70) (Endoplasmic reticulum resident protein 72) (ER protein 72) (ERp-72) (ERp72)	PDIA4 ERP70 ERP72	Homo sapiens (Human)	645	1	0
P15812	CD1E_HUMAN	reviewed	T-cell surface glycoprotein CD1e, membrane-associated (hCD1e) (R2G1) (CD antigen CD1e) [Cleaved into: T-cell surface glycoprotein CD1e, soluble (sCD1e)]	CD1E	Homo sapiens (Human)	388	1	0
P17948	VGFR1_HUMAN	reviewed	Vascular endothelial growth factor receptor 1 (VEGFR-1) (EC 2.7.10.1) (Fms-like tyrosine kinase 1) (FLT-1) (Tyrosine-protein kinase FRT) (Tyrosine-protein kinase receptor FLT) (FLT) (Vascular permeability factor receptor)	FLT1 FLT FRT VEGFR1	Homo sapiens (Human)	1338	1	0
P26358	DNMT1_HUMAN	reviewed	DNA (cytosine-5)-methyltransferase 1 (Dnmt1) (EC 2.1.1.37) (CXXC-type zinc finger protein 9) (DNA methyltransferase HsaI) (DNA MTase HsaI) (M.HsaI) (MCMT)	DNMT1 AIM CXXC9 DNMT	Homo sapiens (Human)	1616	1	0
P26599	PTBP1_HUMAN	reviewed	Polypyrimidine tract-binding protein 1 (PTB) (57 kDa RNA-binding protein PPTB-1) (Heterogeneous nuclear ribonucleoprotein I) (hnRNP I)	PTBP1 PTB	Homo sapiens (Human)	531	1	0
P26641	EF1G_HUMAN	reviewed	Elongation factor 1-gamma (EF-1-gamma) (eEF-1B gamma)	EEF1G EF1G PRO1608	Homo sapiens (Human)	437	1	0
P30101	PDIA3_HUMAN	reviewed	Protein disulfide-isomerase A3 (EC 5.3.4.1) (58 kDa glucose-regulated protein) (58 kDa microsomal protein) (p58) (Disulfide isomerase ER-60) (Endoplasmic reticulum resident protein 57) (ER protein 57) (ERp57) (Endoplasmic reticulum resident protein 60) (ER protein 60) (ERp60)	PDIA3 ERP57 ERP60 GRP58	Homo sapiens (Human)	505	1	0
P30153	2AAA_HUMAN	reviewed	Serine/threonine-protein phosphatase 2A 65 kDa regulatory subunit A alpha isoform (Medium tumor antigen-associated 61 kDa protein) (PP2A subunit A isoform PR65-alpha) (PP2A subunit A isoform R1-alpha)	PPP2R1A	Homo sapiens (Human)	589	1	0
P42766	RL35_HUMAN	reviewed	60S ribosomal protein L35	RPL35	Homo sapiens (Human)	123	1	0
P43243	MATR3_HUMAN	reviewed	Matrin-3	MATR3 KIAA0723	Homo sapiens (Human)	847	1	0
P43686	PRS6B_HUMAN	reviewed	26S protease regulatory subunit 6B (26S proteasome AAA-ATPase subunit RPT3) (MB67-interacting protein) (MIP224) (Proteasome 26S subunit ATPase 4) (Tat-binding protein 7) (TBP-7)	PSMC4 MIP224 TBP7	Homo sapiens (Human)	418	1	0
P47755	CAZA2_HUMAN	reviewed	F-actin-capping protein subunit alpha-2 (CapZ alpha-2)	CAPZA2	Homo sapiens (Human)	286	1	0
P49770	EI2BB_HUMAN	reviewed	Translation initiation factor eIF-2B subunit beta (S20I15) (S20III15) (eIF-2B GDP-GTP exchange factor subunit beta)	EIF2B2 EIF2BB	Homo sapiens (Human)	351	1	0
P51665	PSMD7_HUMAN	reviewed	26S proteasome non-ATPase regulatory subunit 7 (26S proteasome regulatory subunit RPN8) (26S proteasome regulatory subunit S12) (Mov34 protein homolog) (Proteasome subunit p40)	PSMD7 MOV34L	Homo sapiens (Human)	324	1	0
P51797	CLCN6_HUMAN	reviewed	Chloride transport protein 6 (Chloride channel protein 6) (ClC-6)	CLCN6 KIAA0046	Homo sapiens (Human)	869	1	0
P51970	NDUA8_HUMAN	reviewed	NADH dehydrogenase [ubiquinone] 1 alpha subcomplex subunit 8 (Complex I-19kD) (CI-19kD) (Complex I-PGIV) (CI-PGIV) (NADH-ubiquinone oxidoreductase 19 kDa subunit)	NDUFA8	Homo sapiens (Human)	172	1	0
P55884	EIF3B_HUMAN	reviewed	Eukaryotic translation initiation factor 3 subunit B (eIF3b) (Eukaryotic translation initiation factor 3 subunit 9) (Prt1 homolog) (hPrt1) (eIF-3-eta) (eIF3 p110) (eIF3 p116)	EIF3B EIF3S9	Homo sapiens (Human)	814	1	0
P61026	RAB10_HUMAN	reviewed	Ras-related protein Rab-10	RAB10	Homo sapiens (Human)	200	1	0
P62714	PP2AB_HUMAN	reviewed	Serine/threonine-protein phosphatase 2A catalytic subunit beta isoform (PP2A-beta) (EC 3.1.3.16)	PPP2CB	Homo sapiens (Human)	309	1	0
P62857	RS28_HUMAN	reviewed	40S ribosomal protein S28	RPS28	Homo sapiens (Human)	69	1	0
P63173	RL38_HUMAN	reviewed	60S ribosomal protein L38	RPL38	Homo sapiens (Human)	70	1	0
P67936	TPM4_HUMAN	reviewed	Tropomyosin alpha-4 chain (TM30p1) (Tropomyosin-4)	TPM4	Homo sapiens (Human)	248	1	0
P84103	SRSF3_HUMAN	reviewed	Serine/arginine-rich splicing factor 3 (Pre-mRNA-splicing factor SRP20) (Splicing factor, arginine/serine-rich 3)	SRSF3 SFRS3 SRP20	Homo sapiens (Human)	164	1	0
Q00G26	PLIN5_HUMAN	reviewed	Perilipin-5 (Lipid storage droplet protein 5)	PLIN5 LSDP5 OXPAT PAT-1	Homo sapiens (Human)	463	1	0
Q02241	KIF23_HUMAN	reviewed	Kinesin-like protein KIF23 (Kinesin-like protein 5) (Mitotic kinesin-like protein 1)	KIF23 KNSL5 MKLP1	Homo sapiens (Human)	960	1	0
Q05BQ5	MBTD1_HUMAN	reviewed	MBT domain-containing protein 1	MBTD1	Homo sapiens (Human)	628	1	0
Q12766	HMGX3_HUMAN	reviewed	HMG domain-containing protein 3 (HMG box-containing protein 3) (Protein SMF)	HMGXB3 KIAA0194 SMF	Homo sapiens (Human)	1538	1	0
Q12830	BPTF_HUMAN	reviewed	Nucleosome-remodeling factor subunit BPTF (Bromodomain and PHD finger-containing transcription factor) (Fetal Alz-50 clone 1 protein) (Fetal Alzheimer antigen)	BPTF FAC1 FALZ	Homo sapiens (Human)	3046	1	0
Q13347	EIF3I_HUMAN	reviewed	Eukaryotic translation initiation factor 3 subunit I (eIF3i) (Eukaryotic translation initiation factor 3 subunit 2) (TGF-beta receptor-interacting protein 1) (TRIP-1) (eIF-3-beta) (eIF3 p36)	EIF3I EIF3S2 TRIP1	Homo sapiens (Human)	325	1	0
Q13415	ORC1_HUMAN	reviewed	Origin recognition complex subunit 1 (Replication control protein 1)	ORC1 ORC1L PARC1	Homo sapiens (Human)	861	1	0
Q13428	TCOF_HUMAN	reviewed	Treacle protein (Treacher Collins syndrome protein)	TCOF1	Homo sapiens (Human)	1488	1	0
Q13698	CAC1S_HUMAN	reviewed	Voltage-dependent L-type calcium channel subunit alpha-1S (Calcium channel, L type, alpha-1 polypeptide, isoform 3, skeletal muscle) (Voltage-gated calcium channel subunit alpha Cav1.1)	CACNA1S CACH1 CACN1 CACNL1A3	Homo sapiens (Human)	1873	1	0
Q13951	PEBB_HUMAN	reviewed	Core-binding factor subunit beta (CBF-beta) (Polyomavirus enhancer-binding protein 2 beta subunit) (PEA2-beta) (PEBP2-beta) (SL3-3 enhancer factor 1 subunit beta) (SL3/AKV core-binding factor beta subunit)	CBFB	Homo sapiens (Human)	182	1	0
Q14126	DSG2_HUMAN	reviewed	Desmoglein-2 (Cadherin family member 5) (HDGC)	DSG2 CDHF5	Homo sapiens (Human)	1118	1	0
Q14974	IMB1_HUMAN	reviewed	Importin subunit beta-1 (Importin-90) (Karyopherin subunit beta-1) (Nuclear factor p97) (Pore targeting complex 97 kDa subunit) (PTAC97)	KPNB1 NTF97	Homo sapiens (Human)	876	1	0
Q15293	RCN1_HUMAN	reviewed	Reticulocalbin-1	RCN1 RCN	Homo sapiens (Human)	331	1	0
Q15459	SF3A1_HUMAN	reviewed	Splicing factor 3A subunit 1 (SF3a120) (Spliceosome-associated protein 114) (SAP 114)	SF3A1 SAP114	Homo sapiens (Human)	793	1	0
Q15637	SF01_HUMAN	reviewed	Splicing factor 1 (Mammalian branch point-binding protein) (BBP) (mBBP) (Transcription factor ZFM1) (Zinc finger gene in MEN1 locus) (Zinc finger protein 162)	SF1 ZFM1 ZNF162	Homo sapiens (Human)	639	1	0
Q3ZCQ8	TIM50_HUMAN	reviewed	Mitochondrial import inner membrane translocase subunit TIM50	TIMM50 TIM50 PRO1512	Homo sapiens (Human)	353	1	0
Q5H9R7	PP6R3_HUMAN	reviewed	Serine/threonine-protein phosphatase 6 regulatory subunit 3 (SAPS domain family member 3) (Sporulation-induced transcript 4-associated protein SAPL)	PPP6R3 C11orf23 KIAA1558 PP6R3 SAPL SAPS3	Homo sapiens (Human)	873	1	0
Q5JU85	IQEC2_HUMAN	reviewed	IQ motif and SEC7 domain-containing protein 2	IQSEC2 KIAA0522	Homo sapiens (Human)	1488	1	0
Q5SV17	TM240_HUMAN	reviewed	Transmembrane protein 240	TMEM240 C1orf70	Homo sapiens (Human)	173	1	0
Q5XXA6	ANO1_HUMAN	reviewed	Anoctamin-1 (Discovered on gastrointestinal stromal tumors protein 1) (Oral cancer overexpressed protein 2) (Transmembrane protein 16A) (Tumor-amplified and overexpressed sequence 2)	ANO1 DOG1 ORAOV2 TAOS2 TMEM16A	Homo sapiens (Human)	986	1	0
Q6B0B8	TIGD3_HUMAN	reviewed	Tigger transposable element-derived protein 3	TIGD3	Homo sapiens (Human)	471	1	0
Q6IC98	GRAM4_HUMAN	reviewed	GRAM domain-containing protein 4 (Death-inducing protein)	GRAMD4 DIP KIAA0767	Homo sapiens (Human)	578	1	0
Q6NXT2	H3C_HUMAN	reviewed	Histone H3.3C (Histone H3.5)	H3F3C	Homo sapiens (Human)	135	1	0
Q6QHC5	DEGS2_HUMAN	reviewed	Sphingolipid delta(4)-desaturase/C4-hydroxylase DES2 (EC 1.-.-.-) (EC 1.14.-.-) (Degenerative spermatocyte homolog 2)	DEGS2 C14orf66	Homo sapiens (Human)	323	1	0
Q6UWE0	LRSM1_HUMAN	reviewed	E3 ubiquitin-protein ligase LRSAM1 (EC 6.3.2.-) (Leucine-rich repeat and sterile alpha motif-containing protein 1) (Tsg101-associated ligase) (hTAL)	LRSAM1 TAL UNQ6496/PRO21356	Homo sapiens (Human)	723	1	0
Q6ZMT1	STAC2_HUMAN	reviewed	SH3 and cysteine-rich domain-containing protein 2 (24b2/STAC2) (Src homology 3 and cysteine-rich domain-containing protein 2)	STAC2	Homo sapiens (Human)	411	1	0
Q7L2E3	DHX30_HUMAN	reviewed	Putative ATP-dependent RNA helicase DHX30 (EC 3.6.4.13) (DEAH box protein 30)	DHX30 DDX30 KIAA0890	Homo sapiens (Human)	1194	1	0
Q7Z6J8	UBE3D_HUMAN	reviewed	E3 ubiquitin-protein ligase E3D (EC 6.3.2.-) (UbcH10-binding protein with a HECT-like domain) (Ubiquitin-conjugating enzyme E2C-binding protein)	UBE3D C6orf157 H10BH UBE2CBP	Homo sapiens (Human)	389	1	0
Q86UP2	KTN1_HUMAN	reviewed	Kinectin (CG-1 antigen) (Kinesin receptor)	KTN1 CG1 KIAA0004	Homo sapiens (Human)	1357	1	0
Q86US8	EST1A_HUMAN	reviewed	Telomerase-binding protein EST1A (EC 3.1.-.-) (EST1-like protein A) (Ever shorter telomeres 1A) (Smg-6 homolog) (Telomerase subunit EST1A) (hSmg5/7a)	SMG6 C17orf31 EST1A KIAA0732	Homo sapiens (Human)	1419	1	0
Q86UT6	NLRX1_HUMAN	reviewed	NLR family member X1 (Caterpiller protein 11.3) (CLR11.3) (Nucleotide-binding oligomerization domain protein 26) (Nucleotide-binding oligomerization domain protein 5) (Nucleotide-binding oligomerization domain protein 9)	NLRX1 NOD26 NOD5 NOD9	Homo sapiens (Human)	975	1	0
Q86VW1	S22AG_HUMAN	reviewed	Solute carrier family 22 member 16 (Carnitine transporter 2) (CT2) (Fly-like putative transporter 2) (FLIPT2) (Flipt 2) (Organic cation transporter OKB1) (Organic cation/carnitine transporter 6)	SLC22A16 OCT6	Homo sapiens (Human)	577	1	0
Q86YB8	ERO1B_HUMAN	reviewed	ERO1-like protein beta (ERO1-L-beta) (EC 1.8.4.-) (Endoplasmic reticulum oxidoreductin-1-like protein B) (Oxidoreductin-1-L-beta)	ERO1LB	Homo sapiens (Human)	467	1	0
Q8IZ69	TRM2A_HUMAN	reviewed	tRNA (uracil-5-)-methyltransferase homolog A (EC 2.1.1.-) (HpaII tiny fragments locus 9c protein)	TRMT2A HTF9C	Homo sapiens (Human)	625	1	0
Q8IZU2	WDR17_HUMAN	reviewed	WD repeat-containing protein 17	WDR17	Homo sapiens (Human)	1322	1	0
Q8N142	PURA1_HUMAN	reviewed	Adenylosuccinate synthetase isozyme 1 (AMPSase 1) (AdSS 1) (EC 6.3.4.4) (Adenylosuccinate synthetase, basic isozyme) (Adenylosuccinate synthetase, muscle isozyme) (M-type adenylosuccinate synthetase) (IMP--aspartate ligase 1)	ADSSL1 ADSS1	Homo sapiens (Human)	457	1	0
Q8N163	CCAR2_HUMAN	reviewed	Cell cycle and apoptosis regulator protein 2 (Cell division cycle and apoptosis regulator protein 2) (DBIRD complex subunit KIAA1967) (Deleted in breast cancer gene 1 protein) (DBC-1) (DBC.1) (NET35) (p30 DBC)	CCAR2 DBC1 KIAA1967	Homo sapiens (Human)	923	1	0
Q8N8X9	MB213_HUMAN	reviewed	Protein mab-21-like 3	MAB21L3 C1orf161	Homo sapiens (Human)	362	1	0
Q8NEK8	FA46D_HUMAN	reviewed	Protein FAM46D	FAM46D	Homo sapiens (Human)	389	1	0
Q8TAD4	ZNT5_HUMAN	reviewed	Zinc transporter 5 (ZnT-5) (Solute carrier family 30 member 5) (ZnT-like transporter 1) (hZTL1)	SLC30A5 ZNT5 ZNTL1 ZTL1 UNQ863/PRO1879	Homo sapiens (Human)	765	1	0
Q8TB22	SPT20_HUMAN	reviewed	Spermatogenesis-associated protein 20 (Sperm-specific protein 411) (Ssp411)	SPATA20	Homo sapiens (Human)	786	1	0
Q8WWU7	ITLN2_HUMAN	reviewed	Intelectin-2 (Endothelial lectin HL-2)	ITLN2 UNQ2789/PRO7179	Homo sapiens (Human)	325	1	0
Q8WWX0	ASB5_HUMAN	reviewed	Ankyrin repeat and SOCS box protein 5 (ASB-5)	ASB5	Homo sapiens (Human)	329	1	0
Q8WX77	IBPL1_HUMAN	reviewed	Insulin-like growth factor-binding protein-like 1 (IGFBP-related protein 10) (Insulin-like growth factor-binding-related protein 4) (IGFBP-rP4)	IGFBPL1 IGFBPRP4	Homo sapiens (Human)	278	1	0
Q8WXE0	CSKI2_HUMAN	reviewed	Caskin-2 (CASK-interacting protein 2)	CASKIN2 KIAA1139	Homo sapiens (Human)	1202	1	0
Q92887	MRP2_HUMAN	reviewed	Canalicular multispecific organic anion transporter 1 (ATP-binding cassette sub-family C member 2) (Canalicular multidrug resistance protein) (Multidrug resistance-associated protein 2)	ABCC2 CMOAT CMOAT1 CMRP MRP2	Homo sapiens (Human)	1545	1	0
Q93008	USP9X_HUMAN	reviewed	Probable ubiquitin carboxyl-terminal hydrolase FAF-X (EC 3.4.19.12) (Deubiquitinating enzyme FAF-X) (Fat facets in mammals) (hFAM) (Fat facets protein-related, X-linked) (Ubiquitin thioesterase FAF-X) (Ubiquitin-specific protease 9, X chromosome) (Ubiquitin-specific-processing protease FAF-X)	USP9X DFFRX FAM USP9	Homo sapiens (Human)	2570	1	0
Q93074	MED12_HUMAN	reviewed	Mediator of RNA polymerase II transcription subunit 12 (Activator-recruited cofactor 240 kDa component) (ARC240) (CAG repeat protein 45) (Mediator complex subunit 12) (OPA-containing protein) (Thyroid hormone receptor-associated protein complex 230 kDa component) (Trap230) (Trinucleotide repeat-containing gene 11 protein)	MED12 ARC240 CAGH45 HOPA KIAA0192 TNRC11 TRAP230	Homo sapiens (Human)	2177	1	0
Q93100	KPBB_HUMAN	reviewed	Phosphorylase b kinase regulatory subunit beta (Phosphorylase kinase subunit beta)	PHKB	Homo sapiens (Human)	1093	1	0
Q969Z3	MARC2_HUMAN	reviewed	Mitochondrial amidoxime reducing component 2 (mARC2) (EC 1.-.-.-) (Molybdenum cofactor sulfurase C-terminal domain-containing protein 2) (MOSC domain-containing protein 2) (Moco sulfurase C-terminal domain-containing protein 2)	MARC2 MOSC2	Homo sapiens (Human)	335	1	0
Q96AE4	FUBP1_HUMAN	reviewed	Far upstream element-binding protein 1 (FBP) (FUSE-binding protein 1) (DNA helicase V) (hDH V)	FUBP1	Homo sapiens (Human)	644	1	0
Q96BM9	ARL8A_HUMAN	reviewed	ADP-ribosylation factor-like protein 8A (ADP-ribosylation factor-like protein 10B) (Novel small G protein indispensable for equal chromosome segregation 2)	ARL8A ARL10B GIE2	Homo sapiens (Human)	186	1	0
Q96N23	CFA54_HUMAN	reviewed	Cilia- and flagella-associated protein 54	CFAP54 C12orf55 C12orf63	Homo sapiens (Human)	3096	1	0
Q96PE2	ARHGH_HUMAN	reviewed	Rho guanine nucleotide exchange factor 17 (164 kDa Rho-specific guanine-nucleotide exchange factor) (p164-RhoGEF) (p164RhoGEF) (Tumor endothelial marker 4)	ARHGEF17 KIAA0337 TEM4	Homo sapiens (Human)	2063	1	0
Q9BUJ2	HNRL1_HUMAN	reviewed	Heterogeneous nuclear ribonucleoprotein U-like protein 1 (Adenovirus early region 1B-associated protein 5) (E1B-55 kDa-associated protein 5) (E1B-AP5)	HNRNPUL1 E1BAP5 HNRPUL1	Homo sapiens (Human)	856	1	0
Q9BVP2	GNL3_HUMAN	reviewed	Guanine nucleotide-binding protein-like 3 (E2-induced gene 3 protein) (Novel nucleolar protein 47) (NNP47) (Nucleolar GTP-binding protein 3) (Nucleostemin)	GNL3 E2IG3 NS	Homo sapiens (Human)	549	1	0
Q9BY44	EIF2A_HUMAN	reviewed	Eukaryotic translation initiation factor 2A (eIF-2A) (65 kDa eukaryotic translation initiation factor 2A) [Cleaved into: Eukaryotic translation initiation factor 2A, N-terminally processed]	EIF2A CDA02 MSTP004 MSTP089	Homo sapiens (Human)	585	1	0
Q9BZE1	RM37_HUMAN	reviewed	39S ribosomal protein L37, mitochondrial (L37mt) (MRP-L37) (39S ribosomal protein L2, mitochondrial) (L2mt) (MRP-L2)	MRPL37 MRPL2 RPML2 HSPC235	Homo sapiens (Human)	423	1	0
Q9BZR9	TRIM8_HUMAN	reviewed	Probable E3 ubiquitin-protein ligase TRIM8 (EC 6.3.2.-) (Glioblastoma-expressed RING finger protein) (RING finger protein 27) (Tripartite motif-containing protein 8)	TRIM8 GERP RNF27	Homo sapiens (Human)	551	1	0
Q9GZV4	IF5A2_HUMAN	reviewed	Eukaryotic translation initiation factor 5A-2 (eIF-5A-2) (eIF-5A2) (Eukaryotic initiation factor 5A isoform 2)	EIF5A2	Homo sapiens (Human)	153	1	0
Q9H0H5	RGAP1_HUMAN	reviewed	Rac GTPase-activating protein 1 (Male germ cell RacGap) (MgcRacGAP) (Protein CYK4 homolog) (CYK4) (HsCYK-4)	RACGAP1 KIAA1478 MGCRACGAP	Homo sapiens (Human)	632	1	0
Q9H340	O51B6_HUMAN	reviewed	Olfactory receptor 51B6 (Odorant receptor HOR5'beta6)	OR51B6	Homo sapiens (Human)	312	1	0
Q9H6T0	ESRP2_HUMAN	reviewed	Epithelial splicing regulatory protein 2 (RNA-binding motif protein 35B) (RNA-binding protein 35B)	ESRP2 RBM35B PP7059	Homo sapiens (Human)	727	1	0
Q9HCK1	ZDBF2_HUMAN	reviewed	DBF4-type zinc finger-containing protein 2	ZDBF2 KIAA1571	Homo sapiens (Human)	2354	1	0
Q9HD87	CF050_HUMAN	reviewed	Putative uncharacterized protein C6orf50 (Nasopharyngeal carcinoma-associated gene 19 protein)	C6orf50 NAG19	Homo sapiens (Human)	102	1	0
Q9NUJ1	ABHDA_HUMAN	reviewed	Mycophenolic acid acyl-glucuronide esterase, mitochondrial (EC 3.1.1.93) (Alpha/beta hydrolase domain-containing protein 10) (Abhydrolase domain-containing protein 10)	ABHD10	Homo sapiens (Human)	306	1	0
Q9NY47	CA2D2_HUMAN	reviewed	Voltage-dependent calcium channel subunit alpha-2/delta-2 (Voltage-gated calcium channel subunit alpha-2/delta-2) [Cleaved into: Voltage-dependent calcium channel subunit alpha-2-2; Voltage-dependent calcium channel subunit delta-2]	CACNA2D2 KIAA0558	Homo sapiens (Human)	1150	1	0
Q9NY74	ETAA1_HUMAN	reviewed	Ewing's tumor-associated antigen 1 (Ewing's tumor-associated antigen 16)	ETAA1 ETAA16	Homo sapiens (Human)	926	1	0
Q9NYL9	TMOD3_HUMAN	reviewed	Tropomodulin-3 (Ubiquitous tropomodulin) (U-Tmod)	TMOD3	Homo sapiens (Human)	352	1	0
Q9NYQ6	CELR1_HUMAN	reviewed	Cadherin EGF LAG seven-pass G-type receptor 1 (Cadherin family member 9) (Flamingo homolog 2) (hFmi2)	CELSR1 CDHF9 FMI2	Homo sapiens (Human)	3014	1	0
Q9NZI8	IF2B1_HUMAN	reviewed	Insulin-like growth factor 2 mRNA-binding protein 1 (IGF2 mRNA-binding protein 1) (IMP-1) (IMP1) (Coding region determinant-binding protein) (CRD-BP) (IGF-II mRNA-binding protein 1) (VICKZ family member 1) (Zipcode-binding protein 1) (ZBP-1)	IGF2BP1 CRDBP VICKZ1 ZBP1	Homo sapiens (Human)	577	1	0
Q9P2E9	RRBP1_HUMAN	reviewed	Ribosome-binding protein 1 (180 kDa ribosome receptor homolog) (RRp) (ES/130-related protein) (Ribosome receptor protein)	RRBP1 KIAA1398	Homo sapiens (Human)	1410	1	0
Q9UIG0	BAZ1B_HUMAN	reviewed	Tyrosine-protein kinase BAZ1B (EC 2.7.10.2) (Bromodomain adjacent to zinc finger domain protein 1B) (Williams syndrome transcription factor) (Williams-Beuren syndrome chromosomal region 10 protein) (Williams-Beuren syndrome chromosomal region 9 protein) (hWALp2)	BAZ1B WBSC10 WBSCR10 WBSCR9 WSTF	Homo sapiens (Human)	1483	1	0
Q9UL62	TRPC5_HUMAN	reviewed	Short transient receptor potential channel 5 (TrpC5) (Transient receptor protein 5) (TRP-5) (hTRP-5) (hTRP5)	TRPC5 TRP5	Homo sapiens (Human)	973	1	0
Q9Y230	RUVB2_HUMAN	reviewed	RuvB-like 2 (EC 3.6.4.12) (48 kDa TATA box-binding protein-interacting protein) (48 kDa TBP-interacting protein) (51 kDa erythrocyte cytosolic protein) (ECP-51) (INO80 complex subunit J) (Repressing pontin 52) (Reptin 52) (TIP49b) (TIP60-associated protein 54-beta) (TAP54-beta)	RUVBL2 INO80J TIP48 TIP49B CGI-46	Homo sapiens (Human)	463	1	0
O75427	LRCH4_HUMAN	reviewed	Leucine-rich repeat and calponin homology domain-containing protein 4 (Leucine-rich repeat neuronal protein 4) (Leucine-rich neuronal protein)	LRCH4 LRN LRRN1 LRRN4	Homo sapiens (Human)	683	2	0
O75531	BAF_HUMAN	reviewed	Barrier-to-autointegration factor (Breakpoint cluster region protein 1) [Cleaved into: Barrier-to-autointegration factor, N-terminally processed]	BANF1 BAF BCRG1	Homo sapiens (Human)	89	2	0
P05141	ADT2_HUMAN	reviewed	ADP/ATP translocase 2 (ADP,ATP carrier protein 2) (ADP,ATP carrier protein, fibroblast isoform) (Adenine nucleotide translocator 2) (ANT 2) (Solute carrier family 25 member 5) [Cleaved into: ADP/ATP translocase 2, N-terminally processed]	SLC25A5 ANT2	Homo sapiens (Human)	298	2	0
P12270	TPR_HUMAN	reviewed	Nucleoprotein TPR (Megator) (NPC-associated intranuclear protein) (Translocated promoter region protein)	TPR	Homo sapiens (Human)	2363	2	0
P32119	PRDX2_HUMAN	reviewed	Peroxiredoxin-2 (EC 1.11.1.15) (Natural killer cell-enhancing factor B) (NKEF-B) (PRP) (Thiol-specific antioxidant protein) (TSA) (Thioredoxin peroxidase 1) (Thioredoxin-dependent peroxide reductase 1)	PRDX2 NKEFB TDPX1	Homo sapiens (Human)	198	2	0
P46782	RS5_HUMAN	reviewed	40S ribosomal protein S5 [Cleaved into: 40S ribosomal protein S5, N-terminally processed]	RPS5	Homo sapiens (Human)	204	2	0
P49643	PRI2_HUMAN	reviewed	DNA primase large subunit (EC 2.7.7.-) (DNA primase 58 kDa subunit) (p58)	PRIM2 PRIM2A	Homo sapiens (Human)	509	2	0
P55209	NP1L1_HUMAN	reviewed	Nucleosome assembly protein 1-like 1 (NAP-1-related protein) (hNRP)	NAP1L1 NRP	Homo sapiens (Human)	391	2	0
P62081	RS7_HUMAN	reviewed	40S ribosomal protein S7	RPS7	Homo sapiens (Human)	194	2	0
Q12923	PTN13_HUMAN	reviewed	Tyrosine-protein phosphatase non-receptor type 13 (EC 3.1.3.48) (Fas-associated protein-tyrosine phosphatase 1) (FAP-1) (PTP-BAS) (Protein-tyrosine phosphatase 1E) (PTP-E1) (hPTPE1) (Protein-tyrosine phosphatase PTPL1)	PTPN13 PNP1 PTP1E PTPL1	Homo sapiens (Human)	2485	2	0
Q14103	HNRPD_HUMAN	reviewed	Heterogeneous nuclear ribonucleoprotein D0 (hnRNP D0) (AU-rich element RNA-binding protein 1)	HNRNPD AUF1 HNRPD	Homo sapiens (Human)	355	2	0
Q14315	FLNC_HUMAN	reviewed	Filamin-C (FLN-C) (FLNc) (ABP-280-like protein) (ABP-L) (Actin-binding-like protein) (Filamin-2) (Gamma-filamin)	FLNC ABPL FLN2	Homo sapiens (Human)	2725	2	0
Q6BDS2	URFB1_HUMAN	reviewed	UHRF1-binding protein 1 (ICBP90-binding protein 1) (Ubiquitin-like containing PHD and RING finger domains 1-binding protein 1)	UHRF1BP1 C6orf107	Homo sapiens (Human)	1440	2	0
Q6WRI0	IGS10_HUMAN	reviewed	Immunoglobulin superfamily member 10 (IgSF10) (Calvaria mechanical force protein 608) (CMF608)	IGSF10 CMF608	Homo sapiens (Human)	2623	2	0
Q96AG4	LRC59_HUMAN	reviewed	Leucine-rich repeat-containing protein 59 (Ribosome-binding protein p34) (p34)	LRRC59 PRO1855	Homo sapiens (Human)	307	2	0
Q96P15	SPB11_HUMAN	reviewed	Serpin B11	SERPINB11	Homo sapiens (Human)	392	2	0
Q9Y5A9	YTHD2_HUMAN	reviewed	YTH domain-containing family protein 2 (CLL-associated antigen KW-14) (High-glucose-regulated protein 8) (Renal carcinoma antigen NY-REN-2)	YTHDF2 HGRG8	Homo sapiens (Human)	579	2	0
P11182	ODB2_HUMAN	reviewed	Lipoamide acyltransferase component of branched-chain alpha-keto acid dehydrogenase complex, mitochondrial (EC 2.3.1.168) (52 kDa mitochondrial autoantigen of primary biliary cirrhosis) (Branched chain 2-oxo-acid dehydrogenase complex component E2) (BCOADC-E2) (Branched-chain alpha-keto acid dehydrogenase complex component E2) (BCKAD-E2) (BCKADE2) (Dihydrolipoamide acetyltransferase component of …	DBT BCATE2	Homo sapiens (Human)	482	3	0
P18077	RL35A_HUMAN	reviewed	60S ribosomal protein L35a (Cell growth-inhibiting gene 33 protein)	RPL35A GIG33	Homo sapiens (Human)	110	3	0
P49327	FAS_HUMAN	reviewed	Fatty acid synthase (EC 2.3.1.85) [Includes: [Acyl-carrier-protein] S-acetyltransferase (EC 2.3.1.38); [Acyl-carrier-protein] S-malonyltransferase (EC 2.3.1.39); 3-oxoacyl-[acyl-carrier-protein] synthase (EC 2.3.1.41); 3-oxoacyl-[acyl-carrier-protein] reductase (EC 1.1.1.100); 3-hydroxyacyl-[acyl-carrier-protein] dehydratase (EC 4.2.1.59); Enoyl-[acyl-carrier-protein] reductase (EC 1.3.1.39); Ole…	FASN FAS	Homo sapiens (Human)	2511	3	0
P62847	RS24_HUMAN	reviewed	40S ribosomal protein S24	RPS24	Homo sapiens (Human)	133	3	0
P78371	TCPB_HUMAN	reviewed	T-complex protein 1 subunit beta (TCP-1-beta) (CCT-beta)	CCT2 99D8.1 CCTB	Homo sapiens (Human)	535	3	0
Q02577	HEN2_HUMAN	reviewed	Helix-loop-helix protein 2 (HEN-2) (Class A basic helix-loop-helix protein 34) (bHLHa34) (Nescient helix loop helix 2) (NSCL-2)	NHLH2 BHLHA34 HEN2 KIAA0490	Homo sapiens (Human)	135	3	0
Q8N895	ZN366_HUMAN	reviewed	Zinc finger protein 366	ZNF366	Homo sapiens (Human)	744	3	0
Q8TAG9	EXOC6_HUMAN	reviewed	Exocyst complex component 6 (Exocyst complex component Sec15A) (SEC15-like protein 1)	EXOC6 SEC15A SEC15L SEC15L1	Homo sapiens (Human)	804	3	0
Q07021	C1QBP_HUMAN	reviewed	Complement component 1 Q subcomponent-binding protein, mitochondrial (ASF/SF2-associated protein p32) (Glycoprotein gC1qBP) (C1qBP) (Hyaluronan-binding protein 1) (Mitochondrial matrix protein p32) (gC1q-R protein) (p33)	C1QBP GC1QBP HABP1 SF2P32	Homo sapiens (Human)	282	5	0
Q13310	PABP4_HUMAN	reviewed	Polyadenylate-binding protein 4 (PABP-4) (Poly(A)-binding protein 4) (Activated-platelet protein 1) (APP-1) (Inducible poly(A)-binding protein) (iPABP)	PABPC4 APP1 PABP4	Homo sapiens (Human)	644	5	0
P04259	K2C6B_HUMAN	reviewed	Keratin, type II cytoskeletal 6B (Cytokeratin-6B) (CK-6B) (Keratin-6B) (K6B) (Type-II keratin Kb10)	KRT6B K6B KRTL1	Homo sapiens (Human)	564	6	0
P05386	RLA1_HUMAN	reviewed	60S acidic ribosomal protein P1	RPLP1 RRP1	Homo sapiens (Human)	114	6	0
