# Supplementary material for: Dominant TOM1 mutation associated with combined immunodeficiency and autoimmune disease
Source: NPJ Genom Med. 2019 Jun 27;4:14. doi: 10.1038/s41525-019-0088-5 (PMC6597545; doi:10.1038/s41525-019-0088-5)
Supplement: Supplementary file 3 — Supplementary Data S2 [file 41525_2019_88_MOESM3_ESM.xlsx]

## Sheet: LRBA_BioID
Accession	Entry name	Status	Protein names	Gene names	Organism	Length	LRBA_BioID_OE1406_15147	LRBA_BioID_OE1406_15150
P50851	LRBA_HUMAN	reviewed	Lipopolysaccharide-responsive and beige-like anchor protein (Beige-like protein) (CDC4-like protein)	LRBA BGL CDC4L LBA	Homo sapiens (Human)	2863	1592	1631
BirA							383	403
Q8NFP9	NBEA_HUMAN	reviewed	Neurobeachin (Lysosomal-trafficking regulator 2) (Protein BCL8B)	NBEA BCL8B KIAA1544 LYST2	Homo sapiens (Human)	2946	117	114
P53621	COPA_HUMAN	reviewed	Coatomer subunit alpha (Alpha-coat protein) (Alpha-COP) (HEP-COP) (HEPCOP) [Cleaved into: Xenin (Xenopsin-related peptide); Proxenin]	COPA	Homo sapiens (Human)	1224	49	49
Q6XZF7	DNMBP_HUMAN	reviewed	Dynamin-binding protein (Scaffold protein Tuba)	DNMBP KIAA1010	Homo sapiens (Human)	1577	24	17
O14579	COPE_HUMAN	reviewed	Coatomer subunit epsilon (Epsilon-coat protein) (Epsilon-COP)	COPE	Homo sapiens (Human)	308	16	16
Q14C86	GAPD1_HUMAN	reviewed	GTPase-activating protein and VPS9 domain-containing protein 1 (GAPex-5) (Rab5-activating protein 6)	GAPVD1 GAPEX5 KIAA1521 RAP6	Homo sapiens (Human)	1478	12	14
Q9H6R7	CB044_HUMAN	reviewed	WD repeat and coiled-coil-containing protein C2orf44 (WD repeat and coiled-coil-containing protein) (WDCP)	C2orf44 PP384	Homo sapiens (Human)	721	18	13
Q8IX90	SKA3_HUMAN	reviewed	Spindle and kinetochore-associated protein 3	SKA3 C13orf3 RAMA1	Homo sapiens (Human)	412	8	13
Q03001	DYST_HUMAN	reviewed	Dystonin (230 kDa bullous pemphigoid antigen) (230/240 kDa bullous pemphigoid antigen) (Bullous pemphigoid antigen 1) (BPA) (Bullous pemphigoid antigen) (Dystonia musculorum protein) (Hemidesmosomal plaque protein)	DST BP230 BP240 BPAG1 DMH DT KIAA0728	Homo sapiens (Human)	7570	16	12
Q7Z4H7	HAUS6_HUMAN	reviewed	HAUS augmin-like complex subunit 6	HAUS6 DGT6 FAM29A KIAA1574	Homo sapiens (Human)	955	14	12
P42566	EPS15_HUMAN	reviewed	Epidermal growth factor receptor substrate 15 (Protein Eps15) (Protein AF-1p)	EPS15 AF1P	Homo sapiens (Human)	896	9	11
P46459	NSF_HUMAN	reviewed	Vesicle-fusing ATPase (EC 3.6.4.6) (N-ethylmaleimide-sensitive fusion protein) (NEM-sensitive fusion protein) (Vesicular-fusion protein NSF)	NSF	Homo sapiens (Human)	744	7	9
O14617	AP3D1_HUMAN	reviewed	AP-3 complex subunit delta-1 (AP-3 complex subunit delta) (Adaptor-related protein complex 3 subunit delta-1) (Delta-adaptin)	AP3D1 PRO0039	Homo sapiens (Human)	1153	10	8
Q9C0C9	UBE2O_HUMAN	reviewed	(E3-independent) E2 ubiquitin-conjugating enzyme (EC 2.3.2.24) (E2/E3 hybrid ubiquitin-protein ligase UBE2O) (Ubiquitin carrier protein O) (Ubiquitin-conjugating enzyme E2 O) (Ubiquitin-conjugating enzyme E2 of 230 kDa) (Ubiquitin-conjugating enzyme E2-230K) (Ubiquitin-protein ligase O)	UBE2O KIAA1734	Homo sapiens (Human)	1292	9	8
Q13596	SNX1_HUMAN	reviewed	Sorting nexin-1	SNX1	Homo sapiens (Human)	522	7	8
Q3YEC7	RABL6_HUMAN	reviewed	Rab-like protein 6 (GTP-binding protein Parf) (Partner of ARF) (Rab-like protein 1) (RBEL1)	RABL6 C9orf86 PARF	Homo sapiens (Human)	729	7	7
Q6WKZ4	RFIP1_HUMAN	reviewed	Rab11 family-interacting protein 1 (Rab11-FIP1) (Rab-coupling protein)	RAB11FIP1 RCP	Homo sapiens (Human)	1283	7	7
Q9BXF6	RFIP5_HUMAN	reviewed	Rab11 family-interacting protein 5 (Rab11-FIP5) (Gamma-SNAP-associated factor 1) (Gaf-1) (Phosphoprotein pp75) (Rab11-interacting protein Rip11)	RAB11FIP5 GAF1 KIAA0857 RIP11	Homo sapiens (Human)	653	5	7
Q9Y678	COPG1_HUMAN	reviewed	Coatomer subunit gamma-1 (Gamma-1-coat protein) (Gamma-1-COP)	COPG1 COPG	Homo sapiens (Human)	874	6	6
O00203	AP3B1_HUMAN	reviewed	AP-3 complex subunit beta-1 (Adaptor protein complex AP-3 subunit beta-1) (Adaptor-related protein complex 3 subunit beta-1) (Beta-3A-adaptin) (Clathrin assembly protein complex 3 beta-1 large chain)	AP3B1 ADTB3A	Homo sapiens (Human)	1094	5	6
Q14145	KEAP1_HUMAN	reviewed	Kelch-like ECH-associated protein 1 (Cytosolic inhibitor of Nrf2) (INrf2) (Kelch-like protein 19)	KEAP1 INRF2 KIAA0132 KLHL19	Homo sapiens (Human)	624	5	6
Q7Z3T8	ZFY16_HUMAN	reviewed	Zinc finger FYVE domain-containing protein 16 (Endofin) (Endosome-associated FYVE domain protein)	ZFYVE16 KIAA0305	Homo sapiens (Human)	1539	5	6
Q68CZ6	HAUS3_HUMAN	reviewed	HAUS augmin-like complex subunit 3	HAUS3 C4orf15	Homo sapiens (Human)	603	4	6
Q6P3W7	SCYL2_HUMAN	reviewed	SCY1-like protein 2 (Coated vesicle-associated kinase of 104 kDa)	SCYL2 CVAK104 KIAA1360	Homo sapiens (Human)	929	5	5
Q8TC07	TBC15_HUMAN	reviewed	TBC1 domain family member 15 (GTPase-activating protein RAB7) (GAP for RAB7) (Rab7-GAP)	TBC1D15	Homo sapiens (Human)	691	3	5
P51617	IRAK1_HUMAN	reviewed	Interleukin-1 receptor-associated kinase 1 (IRAK-1) (EC 2.7.11.1)	IRAK1 IRAK	Homo sapiens (Human)	712	5	4
Q5W0V3	F16B1_HUMAN	reviewed	Protein FAM160B1	FAM160B1 KIAA1600	Homo sapiens (Human)	765	5	4
Q8N0X7	SPG20_HUMAN	reviewed	Spartin (Spastic paraplegia 20 protein) (Trans-activated by hepatitis C virus core protein 1)	SPG20 KIAA0610 TAHCCP1	Homo sapiens (Human)	666	5	4
Q9BT25	HAUS8_HUMAN	reviewed	HAUS augmin-like complex subunit 8 (HEC1/NDC80-interacting centrosome-associated protein 1) (Sarcoma antigen NY-SAR-48)	HAUS8 HICE1	Homo sapiens (Human)	410	5	4
Q9HAS0	NJMU_HUMAN	reviewed	Protein Njmu-R1	C17orf75	Homo sapiens (Human)	396	5	4
P30260	CDC27_HUMAN	reviewed	Cell division cycle protein 27 homolog (Anaphase-promoting complex subunit 3) (APC3) (CDC27 homolog) (CDC27Hs) (H-NUC)	CDC27 ANAPC3 D0S1430E D17S978E	Homo sapiens (Human)	824	3	4
Q3SXY8	AR13B_HUMAN	reviewed	ADP-ribosylation factor-like protein 13B (ADP-ribosylation factor-like protein 2-like 1) (ARL2-like protein 1)	ARL13B ARL2L1	Homo sapiens (Human)	428	2	4
Q96BY7	ATG2B_HUMAN	reviewed	Autophagy-related protein 2 homolog B	ATG2B C14orf103	Homo sapiens (Human)	2078	4	3
Q9Y5Z9	UBIA1_HUMAN	reviewed	UbiA prenyltransferase domain-containing protein 1 (EC 2.5.1.-) (Transitional epithelial response protein 1)	UBIAD1 TERE1	Homo sapiens (Human)	338	4	3
O15126	SCAM1_HUMAN	reviewed	Secretory carrier-associated membrane protein 1 (Secretory carrier membrane protein 1)	SCAMP1 SCAMP	Homo sapiens (Human)	338	3	3
O94927	HAUS5_HUMAN	reviewed	HAUS augmin-like complex subunit 5	HAUS5 KIAA0841	Homo sapiens (Human)	633	3	3
Q92572	AP3S1_HUMAN	reviewed	AP-3 complex subunit sigma-1 (AP-3 complex subunit sigma-3A) (Adaptor-related protein complex 3 subunit sigma-1) (Clathrin-associated/assembly/adaptor protein, small 3) (Sigma-3A-adaptin) (Sigma3A-adaptin) (Sigma-adaptin 3a)	AP3S1 CLAPS3	Homo sapiens (Human)	193	3	3
Q7L804	RFIP2_HUMAN	reviewed	Rab11 family-interacting protein 2 (Rab11-FIP2) (NRip11)	RAB11FIP2 KIAA0941	Homo sapiens (Human)	512	2	3
Q8IZE3	PACE1_HUMAN	reviewed	Protein-associating with the carboxyl-terminal domain of ezrin (Ezrin-binding protein PACE-1) (SCY1-like protein 3)	SCYL3 PACE1	Homo sapiens (Human)	742	2	3
O75976	CBPD_HUMAN	reviewed	Carboxypeptidase D (EC 3.4.17.22) (Metallocarboxypeptidase D) (gp180)	CPD	Homo sapiens (Human)	1380	3	2
P02786	TFR1_HUMAN	reviewed	Transferrin receptor protein 1 (TR) (TfR) (TfR1) (Trfr) (T9) (p90) (CD antigen CD71) [Cleaved into: Transferrin receptor protein 1, serum form (sTfR)]	TFRC	Homo sapiens (Human)	760	3	2
Q96C92	SDCG3_HUMAN	reviewed	Serologically defined colon cancer antigen 3 (Antigen NY-CO-3)	SDCCAG3	Homo sapiens (Human)	435	3	2
Q9UHN6	TMEM2_HUMAN	reviewed	Transmembrane protein 2	TMEM2 KIAA1412	Homo sapiens (Human)	1383	2	2
P21333	FLNA_HUMAN	reviewed	Filamin-A (FLN-A) (Actin-binding protein 280) (ABP-280) (Alpha-filamin) (Endothelial actin-binding protein) (Filamin-1) (Non-muscle filamin)	FLNA FLN FLN1	Homo sapiens (Human)	2647	268	305
Q13085	ACACA_HUMAN	reviewed	Acetyl-CoA carboxylase 1 (ACC1) (EC 6.4.1.2) (ACC-alpha) [Includes: Biotin carboxylase (EC 6.3.4.14)]	ACACA ACAC ACC1 ACCA	Homo sapiens (Human)	2346	202	225
P49327	FAS_HUMAN	reviewed	Fatty acid synthase (EC 2.3.1.85) [Includes: [Acyl-carrier-protein] S-acetyltransferase (EC 2.3.1.38); [Acyl-carrier-protein] S-malonyltransferase (EC 2.3.1.39); 3-oxoacyl-[acyl-carrier-protein] synthase (EC 2.3.1.41); 3-oxoacyl-[acyl-carrier-protein] reductase (EC 1.1.1.100); 3-hydroxyacyl-[acyl-carrier-protein] dehydratase (EC 4.2.1.59); Enoyl-[acyl-carrier-protein] reductase (EC 1.3.1.39); Ole…	FASN FAS	Homo sapiens (Human)	2511	191	205
P78371	TCPB_HUMAN	reviewed	T-complex protein 1 subunit beta (TCP-1-beta) (CCT-beta)	CCT2 99D8.1 CCTB	Homo sapiens (Human)	535	70	73
P08107	HS71A_HUMAN	reviewed	Heat shock 70 kDa protein 1A (Heat shock 70 kDa protein 1) (HSP70-1) (HSP70.1)	HSPA1A HSPA1 HSX70	Homo sapiens (Human)	641	59	69
P11498	PYC_HUMAN	reviewed	Pyruvate carboxylase, mitochondrial (EC 6.4.1.1) (Pyruvic carboxylase) (PCB)	PC	Homo sapiens (Human)	1178	71	68
P17987	TCPA_HUMAN	reviewed	T-complex protein 1 subunit alpha (TCP-1-alpha) (CCT-alpha)	TCP1 CCT1 CCTA	Homo sapiens (Human)	556	56	61
O75369	FLNB_HUMAN	reviewed	Filamin-B (FLN-B) (ABP-278) (ABP-280 homolog) (Actin-binding-like protein) (Beta-filamin) (Filamin homolog 1) (Fh1) (Filamin-3) (Thyroid autoantigen) (Truncated actin-binding protein) (Truncated ABP)	FLNB FLN1L FLN3 TABP TAP	Homo sapiens (Human)	2602	60	59
P50990	TCPQ_HUMAN	reviewed	T-complex protein 1 subunit theta (TCP-1-theta) (CCT-theta) (Renal carcinoma antigen NY-REN-15)	CCT8 C21orf112 CCTQ KIAA0002	Homo sapiens (Human)	548	56	56
P35579	MYH9_HUMAN	reviewed	Myosin-9 (Cellular myosin heavy chain, type A) (Myosin heavy chain 9) (Myosin heavy chain, non-muscle IIa) (Non-muscle myosin heavy chain A) (NMMHC-A) (Non-muscle myosin heavy chain IIa) (NMMHC II-a) (NMMHC-IIA)	MYH9	Homo sapiens (Human)	1960	67	54
P48643	TCPE_HUMAN	reviewed	T-complex protein 1 subunit epsilon (TCP-1-epsilon) (CCT-epsilon)	CCT5 CCTE KIAA0098	Homo sapiens (Human)	541	55	50
P50991	TCPD_HUMAN	reviewed	T-complex protein 1 subunit delta (TCP-1-delta) (CCT-delta) (Stimulator of TAR RNA-binding)	CCT4 CCTD SRB	Homo sapiens (Human)	539	49	50
P40227	TCPZ_HUMAN	reviewed	T-complex protein 1 subunit zeta (TCP-1-zeta) (Acute morphine dependence-related protein 2) (CCT-zeta-1) (HTR3) (Tcp20)	CCT6A CCT6 CCTZ	Homo sapiens (Human)	531	48	50
Q9HCC0	MCCB_HUMAN	reviewed	Methylcrotonoyl-CoA carboxylase beta chain, mitochondrial (MCCase subunit beta) (EC 6.4.1.4) (3-methylcrotonyl-CoA carboxylase 2) (3-methylcrotonyl-CoA carboxylase non-biotin-containing subunit) (3-methylcrotonyl-CoA:carbon dioxide ligase subunit beta)	MCCC2 MCCB	Homo sapiens (Human)	563	43	46
Q99832	TCPH_HUMAN	reviewed	T-complex protein 1 subunit eta (TCP-1-eta) (CCT-eta) (HIV-1 Nef-interacting protein) [Cleaved into: T-complex protein 1 subunit eta, N-terminally processed]	CCT7 CCTH NIP7-1	Homo sapiens (Human)	543	36	44
P49368	TCPG_HUMAN	reviewed	T-complex protein 1 subunit gamma (TCP-1-gamma) (CCT-gamma) (hTRiC5)	CCT3 CCTG TRIC5	Homo sapiens (Human)	545	34	41
Q9UBF2	COPG2_HUMAN	reviewed	Coatomer subunit gamma-2 (Gamma-2-coat protein) (Gamma-2-COP)	COPG2	Homo sapiens (Human)	871	46	40
P11142	HSP7C_HUMAN	reviewed	Heat shock cognate 71 kDa protein (Heat shock 70 kDa protein 8) (Lipopolysaccharide-associated protein 1) (LAP-1) (LPS-associated protein 1)	HSPA8 HSC70 HSP73 HSPA10	Homo sapiens (Human)	646	40	39
P53618	COPB_HUMAN	reviewed	Coatomer subunit beta (Beta-coat protein) (Beta-COP)	COPB1 COPB MSTP026	Homo sapiens (Human)	953	43	38
Q96RQ3	MCCA_HUMAN	reviewed	Methylcrotonoyl-CoA carboxylase subunit alpha, mitochondrial (MCCase subunit alpha) (EC 6.4.1.4) (3-methylcrotonyl-CoA carboxylase 1) (3-methylcrotonyl-CoA carboxylase biotin-containing subunit) (3-methylcrotonyl-CoA:carbon dioxide ligase subunit alpha)	MCCC1 MCCA	Homo sapiens (Human)	725	34	34
P60709	ACTB_HUMAN	reviewed	Actin, cytoplasmic 1 (Beta-actin) [Cleaved into: Actin, cytoplasmic 1, N-terminally processed]	ACTB	Homo sapiens (Human)	375	27	33
Q9Y5K6	CD2AP_HUMAN	reviewed	CD2-associated protein (Adapter protein CMS) (Cas ligand with multiple SH3 domains)	CD2AP	Homo sapiens (Human)	639	34	30
Q04637	IF4G1_HUMAN	reviewed	Eukaryotic translation initiation factor 4 gamma 1 (eIF-4-gamma 1) (eIF-4G 1) (eIF-4G1) (p220)	EIF4G1 EIF4F EIF4G EIF4GI	Homo sapiens (Human)	1599	33	30
Q09666	AHNK_HUMAN	reviewed	Neuroblast differentiation-associated protein AHNAK (Desmoyokin)	AHNAK PM227	Homo sapiens (Human)	5890	30	28
P68363	TBA1B_HUMAN	reviewed	Tubulin alpha-1B chain (Alpha-tubulin ubiquitous) (Tubulin K-alpha-1) (Tubulin alpha-ubiquitous chain)	TUBA1B	Homo sapiens (Human)	451	26	28
P35606	COPB2_HUMAN	reviewed	Coatomer subunit beta' (Beta'-coat protein) (Beta'-COP) (p102)	COPB2	Homo sapiens (Human)	906	29	27
P07437	TBB5_HUMAN	reviewed	Tubulin beta chain (Tubulin beta-5 chain)	TUBB TUBB5 OK/SW-cl.56	Homo sapiens (Human)	444	28	27
Q9UBC2	EP15R_HUMAN	reviewed	Epidermal growth factor receptor substrate 15-like 1 (Eps15-related protein) (Eps15R)	EPS15L1 EPS15R	Homo sapiens (Human)	864	27	27
Q9BQE3	TBA1C_HUMAN	reviewed	Tubulin alpha-1C chain (Alpha-tubulin 6) (Tubulin alpha-6 chain)	TUBA1C TUBA6	Homo sapiens (Human)	449	23	26
Q14008	CKAP5_HUMAN	reviewed	Cytoskeleton-associated protein 5 (Colonic and hepatic tumor overexpressed gene protein) (Ch-TOG)	CKAP5 KIAA0097	Homo sapiens (Human)	2032	21	26
P05166	PCCB_HUMAN	reviewed	Propionyl-CoA carboxylase beta chain, mitochondrial (PCCase subunit beta) (EC 6.4.1.3) (Propanoyl-CoA:carbon dioxide ligase subunit beta)	PCCB	Homo sapiens (Human)	539	24	25
Q9Y490	TLN1_HUMAN	reviewed	Talin-1	TLN1 KIAA1027 TLN	Homo sapiens (Human)	2541	25	24
P68371	TBB4B_HUMAN	reviewed	Tubulin beta-4B chain (Tubulin beta-2 chain) (Tubulin beta-2C chain)	TUBB4B TUBB2C	Homo sapiens (Human)	445	0	24
P05165	PCCA_HUMAN	reviewed	Propionyl-CoA carboxylase alpha chain, mitochondrial (PCCase subunit alpha) (EC 6.4.1.3) (Propanoyl-CoA:carbon dioxide ligase subunit alpha)	PCCA	Homo sapiens (Human)	728	32	23
O00763	ACACB_HUMAN	reviewed	Acetyl-CoA carboxylase 2 (EC 6.4.1.2) (ACC-beta) [Includes: Biotin carboxylase (EC 6.3.4.14)]	ACACB ACC2 ACCB	Homo sapiens (Human)	2458	21	23
P33176	KINH_HUMAN	reviewed	Kinesin-1 heavy chain (Conventional kinesin heavy chain) (Ubiquitous kinesin heavy chain) (UKHC)	KIF5B KNS KNS1	Homo sapiens (Human)	963	20	23
P46821	MAP1B_HUMAN	reviewed	Microtubule-associated protein 1B (MAP-1B) [Cleaved into: MAP1B heavy chain; MAP1 light chain LC1]	MAP1B	Homo sapiens (Human)	2468	13	23
Q9ULH7	MKL2_HUMAN	reviewed	MKL/myocardin-like protein 2 (Megakaryoblastic leukemia 2) (Myocardin-related transcription factor B) (MRTF-B)	MKL2 KIAA1243 MRTFB	Homo sapiens (Human)	1088	23	21
P22234	PUR6_HUMAN	reviewed	Multifunctional protein ADE2 [Includes: Phosphoribosylaminoimidazole-succinocarboxamide synthase (EC 6.3.2.6) (SAICAR synthetase); Phosphoribosylaminoimidazole carboxylase (EC 4.1.1.21) (AIR carboxylase) (AIRC)]	PAICS ADE2 AIRC PAIS	Homo sapiens (Human)	425	21	20
P49792	RBP2_HUMAN	reviewed	E3 SUMO-protein ligase RanBP2 (EC 6.3.2.-) (358 kDa nucleoporin) (Nuclear pore complex protein Nup358) (Nucleoporin Nup358) (Ran-binding protein 2) (RanBP2) (p270)	RANBP2 NUP358	Homo sapiens (Human)	3224	18	20
P12270	TPR_HUMAN	reviewed	Nucleoprotein TPR (Megator) (NPC-associated intranuclear protein) (Translocated promoter region protein)	TPR	Homo sapiens (Human)	2363	11	20
P35580	MYH10_HUMAN	reviewed	Myosin-10 (Cellular myosin heavy chain, type B) (Myosin heavy chain 10) (Myosin heavy chain, non-muscle IIb) (Non-muscle myosin heavy chain B) (NMMHC-B) (Non-muscle myosin heavy chain IIb) (NMMHC II-b) (NMMHC-IIB)	MYH10	Homo sapiens (Human)	1976	19	17
P11021	GRP78_HUMAN	reviewed	78 kDa glucose-regulated protein (GRP-78) (Endoplasmic reticulum lumenal Ca(2+)-binding protein grp78) (Heat shock 70 kDa protein 5) (Immunoglobulin heavy chain-binding protein) (BiP)	HSPA5 GRP78	Homo sapiens (Human)	654	17	17
P46060	RAGP1_HUMAN	reviewed	Ran GTPase-activating protein 1 (RanGAP1)	RANGAP1 KIAA1835 SD	Homo sapiens (Human)	587	17	17
P48444	COPD_HUMAN	reviewed	Coatomer subunit delta (Archain) (Delta-coat protein) (Delta-COP)	ARCN1 COPD	Homo sapiens (Human)	511	17	17
P08670	VIME_HUMAN	reviewed	Vimentin	VIM	Homo sapiens (Human)	466	16	17
P38646	GRP75_HUMAN	reviewed	Stress-70 protein, mitochondrial (75 kDa glucose-regulated protein) (GRP-75) (Heat shock 70 kDa protein 9) (Mortalin) (MOT) (Peptide-binding protein 74) (PBP74)	HSPA9 GRP75 HSPA9B mt-HSP70	Homo sapiens (Human)	679	16	17
P55196	AFAD_HUMAN	reviewed	Afadin (ALL1-fused gene from chromosome 6 protein) (Protein AF-6)	MLLT4 AF6	Homo sapiens (Human)	1824	21	16
Q9BR76	COR1B_HUMAN	reviewed	Coronin-1B (Coronin-2)	CORO1B	Homo sapiens (Human)	489	14	16
Q9H2G2	SLK_HUMAN	reviewed	STE20-like serine/threonine-protein kinase (STE20-like kinase) (hSLK) (EC 2.7.11.1) (CTCL tumor antigen se20-9) (STE20-related serine/threonine-protein kinase) (STE20-related kinase) (Serine/threonine-protein kinase 2)	SLK KIAA0204 STK2	Homo sapiens (Human)	1235	18	15
Q13325	IFIT5_HUMAN	reviewed	Interferon-induced protein with tetratricopeptide repeats 5 (IFIT-5) (Interferon-induced 58 kDa protein) (Retinoic acid- and interferon-inducible 58 kDa protein) (P58)	IFIT5 ISG58 RI58	Homo sapiens (Human)	482	16	15
Q16555	DPYL2_HUMAN	reviewed	Dihydropyrimidinase-related protein 2 (DRP-2) (Collapsin response mediator protein 2) (CRMP-2) (N2A3) (Unc-33-like phosphoprotein 2) (ULIP-2)	DPYSL2 CRMP2 ULIP2	Homo sapiens (Human)	572	16	15
P27816	MAP4_HUMAN	reviewed	Microtubule-associated protein 4 (MAP-4)	MAP4	Homo sapiens (Human)	1152	14	15
Q9Y4E8	UBP15_HUMAN	reviewed	Ubiquitin carboxyl-terminal hydrolase 15 (EC 3.4.19.12) (Deubiquitinating enzyme 15) (Ubiquitin thioesterase 15) (Ubiquitin-specific-processing protease 15) (Unph-2) (Unph4)	USP15 KIAA0529	Homo sapiens (Human)	981	10	15
P68104	EF1A1_HUMAN	reviewed	Elongation factor 1-alpha 1 (EF-1-alpha-1) (Elongation factor Tu) (EF-Tu) (Eukaryotic elongation factor 1 A-1) (eEF1A-1) (Leukocyte receptor cluster member 7)	EEF1A1 EEF1A EF1A LENG7	Homo sapiens (Human)	462	16	14
Q92616	GCN1L_HUMAN	reviewed	Translational activator GCN1 (HsGCN1) (GCN1-like protein 1)	GCN1L1 KIAA0219	Homo sapiens (Human)	2671	14	14
Q9BZH6	WDR11_HUMAN	reviewed	WD repeat-containing protein 11 (Bromodomain and WD repeat-containing protein 2) (WD repeat-containing protein 15)	WDR11 BRWD2 KIAA1351 WDR15	Homo sapiens (Human)	1224	12	14
Q8WWM7	ATX2L_HUMAN	reviewed	Ataxin-2-like protein (Ataxin-2 domain protein) (Ataxin-2-related protein)	ATXN2L A2D A2LG A2LP A2RP	Homo sapiens (Human)	1075	11	14
P55010	IF5_HUMAN	reviewed	Eukaryotic translation initiation factor 5 (eIF-5)	EIF5	Homo sapiens (Human)	431	13	13
O14641	DVL2_HUMAN	reviewed	Segment polarity protein dishevelled homolog DVL-2 (Dishevelled-2) (DSH homolog 2)	DVL2	Homo sapiens (Human)	736	12	13
P68032	ACTC_HUMAN	reviewed	Actin, alpha cardiac muscle 1 (Alpha-cardiac actin)	ACTC1 ACTC	Homo sapiens (Human)	377	11	13
P55209	NP1L1_HUMAN	reviewed	Nucleosome assembly protein 1-like 1 (NAP-1-related protein) (hNRP)	NAP1L1 NRP	Homo sapiens (Human)	391	10	10
Q13310	PABP4_HUMAN	reviewed	Polyadenylate-binding protein 4 (PABP-4) (Poly(A)-binding protein 4) (Activated-platelet protein 1) (APP-1) (Inducible poly(A)-binding protein) (iPABP)	PABPC4 APP1 PABP4	Homo sapiens (Human)	644	10	10
Q9Y3F4	STRAP_HUMAN	reviewed	Serine-threonine kinase receptor-associated protein (MAP activator with WD repeats) (UNR-interacting protein) (WD-40 repeat protein PT-WD)	STRAP MAWD UNRIP	Homo sapiens (Human)	350	10	10
P62136	PP1A_HUMAN	reviewed	Serine/threonine-protein phosphatase PP1-alpha catalytic subunit (PP-1A) (EC 3.1.3.16)	PPP1CA PPP1A	Homo sapiens (Human)	330	9	10
Q07866	KLC1_HUMAN	reviewed	Kinesin light chain 1 (KLC 1)	KLC1 KLC KNS2	Homo sapiens (Human)	573	9	10
Q14247	SRC8_HUMAN	reviewed	Src substrate cortactin (Amplaxin) (Oncogene EMS1)	CTTN EMS1	Homo sapiens (Human)	550	9	10
O60271	JIP4_HUMAN	reviewed	C-Jun-amino-terminal kinase-interacting protein 4 (JIP-4) (JNK-interacting protein 4) (Cancer/testis antigen 89) (CT89) (Human lung cancer oncogene 6 protein) (HLC-6) (JNK-associated leucine-zipper protein) (JLP) (Mitogen-activated protein kinase 8-interacting protein 4) (Proliferation-inducing protein 6) (Protein highly expressed in testis) (PHET) (Sperm surface protein) (Sperm-associated antige…	SPAG9 HSS KIAA0516 MAPK8IP4 SYD1 HLC6	Homo sapiens (Human)	1321	8	10
Q8TEQ6	GEMI5_HUMAN	reviewed	Gem-associated protein 5 (Gemin5)	GEMIN5	Homo sapiens (Human)	1508	8	10
Q9Y266	NUDC_HUMAN	reviewed	Nuclear migration protein nudC (Nuclear distribution protein C homolog)	NUDC	Homo sapiens (Human)	331	8	10
O43491	E41L2_HUMAN	reviewed	Band 4.1-like protein 2 (Generally expressed protein 4.1) (4.1G)	EPB41L2	Homo sapiens (Human)	1005	7	10
P52907	CAZA1_HUMAN	reviewed	F-actin-capping protein subunit alpha-1 (CapZ alpha-1)	CAPZA1	Homo sapiens (Human)	286	7	10
O00512	BCL9_HUMAN	reviewed	B-cell CLL/lymphoma 9 protein (B-cell lymphoma 9 protein) (Bcl-9) (Protein legless homolog)	BCL9	Homo sapiens (Human)	1426	0	10
P23381	SYWC_HUMAN	reviewed	Tryptophan--tRNA ligase, cytoplasmic (EC 6.1.1.2) (Interferon-induced protein 53) (IFP53) (Tryptophanyl-tRNA synthetase) (TrpRS) (hWRS) [Cleaved into: T1-TrpRS; T2-TrpRS]	WARS IFI53 WRS	Homo sapiens (Human)	471	11	9
P60660	MYL6_HUMAN	reviewed	Myosin light polypeptide 6 (17 kDa myosin light chain) (LC17) (Myosin light chain 3) (MLC-3) (Myosin light chain alkali 3) (Myosin light chain A3) (Smooth muscle and nonmuscle myosin light chain alkali 6)	MYL6	Homo sapiens (Human)	151	10	9
P11182	ODB2_HUMAN	reviewed	Lipoamide acyltransferase component of branched-chain alpha-keto acid dehydrogenase complex, mitochondrial (EC 2.3.1.168) (52 kDa mitochondrial autoantigen of primary biliary cirrhosis) (Branched chain 2-oxo-acid dehydrogenase complex component E2) (BCOADC-E2) (Branched-chain alpha-keto acid dehydrogenase complex component E2) (BCKAD-E2) (BCKADE2) (Dihydrolipoamide acetyltransferase component of …	DBT BCATE2	Homo sapiens (Human)	482	9	9
Q9Y230	RUVB2_HUMAN	reviewed	RuvB-like 2 (EC 3.6.4.12) (48 kDa TATA box-binding protein-interacting protein) (48 kDa TBP-interacting protein) (51 kDa erythrocyte cytosolic protein) (ECP-51) (INO80 complex subunit J) (Repressing pontin 52) (Reptin 52) (TIP49b) (TIP60-associated protein 54-beta) (TAP54-beta)	RUVBL2 INO80J TIP48 TIP49B CGI-46	Homo sapiens (Human)	463	9	9
Q9Y265	RUVB1_HUMAN	reviewed	RuvB-like 1 (EC 3.6.4.12) (49 kDa TATA box-binding protein-interacting protein) (49 kDa TBP-interacting protein) (54 kDa erythrocyte cytosolic protein) (ECP-54) (INO80 complex subunit H) (Nuclear matrix protein 238) (NMP 238) (Pontin 52) (TIP49a) (TIP60-associated protein 54-alpha) (TAP54-alpha)	RUVBL1 INO80H NMP238 TIP49 TIP49A	Homo sapiens (Human)	456	9	9
P08238	HS90B_HUMAN	reviewed	Heat shock protein HSP 90-beta (HSP 90) (Heat shock 84 kDa) (HSP 84) (HSP84)	HSP90AB1 HSP90B HSPC2 HSPCB	Homo sapiens (Human)	724	7	9
P62258	1433E_HUMAN	reviewed	14-3-3 protein epsilon (14-3-3E)	YWHAE	Homo sapiens (Human)	255	7	9
Q5SW79	CE170_HUMAN	reviewed	Centrosomal protein of 170 kDa (Cep170) (KARP-1-binding protein) (KARP1-binding protein)	CEP170 FAM68A KAB KIAA0470	Homo sapiens (Human)	1584	7	9
P55884	EIF3B_HUMAN	reviewed	Eukaryotic translation initiation factor 3 subunit B (eIF3b) (Eukaryotic translation initiation factor 3 subunit 9) (Prt1 homolog) (hPrt1) (eIF-3-eta) (eIF3 p110) (eIF3 p116)	EIF3B EIF3S9	Homo sapiens (Human)	814	3	9
P00761	TRYP_PIG	reviewed	Trypsin (EC 3.4.21.4)		Sus scrofa (Pig)	231	10	8
P11940	PABP1_HUMAN	reviewed	Polyadenylate-binding protein 1 (PABP-1) (Poly(A)-binding protein 1)	PABPC1 PAB1 PABP1 PABPC2	Homo sapiens (Human)	636	9	8
P19105	ML12A_HUMAN	reviewed	Myosin regulatory light chain 12A (Epididymis secretory protein Li 24) (HEL-S-24) (MLC-2B) (Myosin RLC) (Myosin regulatory light chain 2, nonsarcomeric) (Myosin regulatory light chain MRLC3)	MYL12A MLCB MRLC3 RLC	Homo sapiens (Human)	171	7	8
P07814	SYEP_HUMAN	reviewed	Bifunctional glutamate/proline--tRNA ligase (Bifunctional aminoacyl-tRNA synthetase) (Cell proliferation-inducing gene 32 protein) (Glutamatyl-prolyl-tRNA synthetase) [Includes: Glutamate--tRNA ligase (EC 6.1.1.17) (Glutamyl-tRNA synthetase) (GluRS); Proline--tRNA ligase (EC 6.1.1.15) (Prolyl-tRNA synthetase)]	EPRS GLNS PARS QARS QPRS PIG32	Homo sapiens (Human)	1512	6	8
P07900	HS90A_HUMAN	reviewed	Heat shock protein HSP 90-alpha (Heat shock 86 kDa) (HSP 86) (HSP86) (Lipopolysaccharide-associated protein 2) (LAP-2) (LPS-associated protein 2) (Renal carcinoma antigen NY-REN-38)	HSP90AA1 HSP90A HSPC1 HSPCA	Homo sapiens (Human)	732	6	8
P47755	CAZA2_HUMAN	reviewed	F-actin-capping protein subunit alpha-2 (CapZ alpha-2)	CAPZA2	Homo sapiens (Human)	286	6	8
P47756	CAPZB_HUMAN	reviewed	F-actin-capping protein subunit beta (CapZ beta)	CAPZB	Homo sapiens (Human)	277	6	8
O14654	IRS4_HUMAN	reviewed	Insulin receptor substrate 4 (IRS-4) (160 kDa phosphotyrosine protein) (py160) (Phosphoprotein of 160 kDa) (pp160)	IRS4	Homo sapiens (Human)	1257	11	7
Q14974	IMB1_HUMAN	reviewed	Importin subunit beta-1 (Importin-90) (Karyopherin subunit beta-1) (Nuclear factor p97) (Pore targeting complex 97 kDa subunit) (PTAC97)	KPNB1 NTF97	Homo sapiens (Human)	876	9	7
Q00341	VIGLN_HUMAN	reviewed	Vigilin (High density lipoprotein-binding protein) (HDL-binding protein)	HDLBP HBP VGL	Homo sapiens (Human)	1268	8	7
P17812	PYRG1_HUMAN	reviewed	CTP synthase 1 (EC 6.3.4.2) (CTP synthetase 1) (UTP--ammonia ligase 1)	CTPS1 CTPS	Homo sapiens (Human)	591	7	7
P35611	ADDA_HUMAN	reviewed	Alpha-adducin (Erythrocyte adducin subunit alpha)	ADD1 ADDA	Homo sapiens (Human)	737	7	7
P50747	BPL1_HUMAN	reviewed	Biotin--protein ligase (EC 6.3.4.-) (Biotin apo-protein ligase) [Includes: Biotin--[methylmalonyl-CoA-carboxytransferase] ligase (EC 6.3.4.9); Biotin--[propionyl-CoA-carboxylase [ATP-hydrolyzing]] ligase (EC 6.3.4.10) (Holocarboxylase synthetase) (HCS); Biotin--[methylcrotonoyl-CoA-carboxylase] ligase (EC 6.3.4.11); Biotin--[acetyl-CoA-carboxylase] ligase (EC 6.3.4.15)]	HLCS	Homo sapiens (Human)	726	7	7
P54136	SYRC_HUMAN	reviewed	Arginine--tRNA ligase, cytoplasmic (EC 6.1.1.19) (Arginyl-tRNA synthetase) (ArgRS)	RARS	Homo sapiens (Human)	660	7	7
Q9H6J7	CK049_HUMAN	reviewed	UPF0705 protein C11orf49	C11orf49	Homo sapiens (Human)	331	7	7
P26641	EF1G_HUMAN	reviewed	Elongation factor 1-gamma (EF-1-gamma) (eEF-1B gamma)	EEF1G EF1G PRO1608	Homo sapiens (Human)	437	6	7
Q02952	AKA12_HUMAN	reviewed	A-kinase anchor protein 12 (AKAP-12) (A-kinase anchor protein 250 kDa) (AKAP 250) (Gravin) (Myasthenia gravis autoantigen)	AKAP12 AKAP250	Homo sapiens (Human)	1782	6	7
P35998	PRS7_HUMAN	reviewed	26S protease regulatory subunit 7 (26S proteasome AAA-ATPase subunit RPT1) (Proteasome 26S subunit ATPase 2) (Protein MSS1)	PSMC2 MSS1	Homo sapiens (Human)	433	5	7
Q8TD19	NEK9_HUMAN	reviewed	Serine/threonine-protein kinase Nek9 (EC 2.7.11.1) (Nercc1 kinase) (Never in mitosis A-related kinase 9) (NimA-related protein kinase 9) (NimA-related kinase 8) (Nek8)	NEK9 KIAA1995 NEK8 NERCC	Homo sapiens (Human)	979	5	7
Q96JH7	VCIP1_HUMAN	reviewed	Deubiquitinating protein VCIP135 (EC 3.4.19.12) (Valosin-containing protein p97/p47 complex-interacting protein 1) (Valosin-containing protein p97/p47 complex-interacting protein p135) (VCP/p47 complex-interacting 135-kDa protein)	VCPIP1 KIAA1850 VCIP135	Homo sapiens (Human)	1222	4	7
Q99460	PSMD1_HUMAN	reviewed	26S proteasome non-ATPase regulatory subunit 1 (26S proteasome regulatory subunit RPN2) (26S proteasome regulatory subunit S1) (26S proteasome subunit p112)	PSMD1	Homo sapiens (Human)	953	4	7
Q9ULV4	COR1C_HUMAN	reviewed	Coronin-1C (Coronin-3) (hCRNN4)	CORO1C CRN2 CRNN4	Homo sapiens (Human)	474	4	7
Q9NZC7	WWOX_HUMAN	reviewed	WW domain-containing oxidoreductase (EC 1.1.1.-) (Fragile site FRA16D oxidoreductase) (Short chain dehydrogenase/reductase family 41C member 1)	WWOX FOR SDR41C1 WOX1	Homo sapiens (Human)	414	8	6
P61163	ACTZ_HUMAN	reviewed	Alpha-centractin (Centractin) (ARP1) (Actin-RPV) (Centrosome-associated actin homolog)	ACTR1A CTRN1	Homo sapiens (Human)	376	7	6
P13639	EF2_HUMAN	reviewed	Elongation factor 2 (EF-2)	EEF2 EF2	Homo sapiens (Human)	858	6	6
P26196	DDX6_HUMAN	reviewed	Probable ATP-dependent RNA helicase DDX6 (EC 3.6.4.13) (ATP-dependent RNA helicase p54) (DEAD box protein 6) (Oncogene RCK)	DDX6 HLR2 RCK	Homo sapiens (Human)	483	6	6
Q8NC51	PAIRB_HUMAN	reviewed	Plasminogen activator inhibitor 1 RNA-binding protein (PAI1 RNA-binding protein 1) (PAI-RBP1) (SERPINE1 mRNA-binding protein 1)	SERBP1 PAIRBP1 CGI-55	Homo sapiens (Human)	408	5	6
Q96HC4	PDLI5_HUMAN	reviewed	PDZ and LIM domain protein 5 (Enigma homolog) (Enigma-like PDZ and LIM domains protein)	PDLIM5 ENH L9	Homo sapiens (Human)	596	5	6
P31946	1433B_HUMAN	reviewed	14-3-3 protein beta/alpha (Protein 1054) (Protein kinase C inhibitor protein 1) (KCIP-1) [Cleaved into: 14-3-3 protein beta/alpha, N-terminally processed]	YWHAB	Homo sapiens (Human)	246	4	6
Q6PKG0	LARP1_HUMAN	reviewed	La-related protein 1 (La ribonucleoprotein domain family member 1)	LARP1 KIAA0731 LARP	Homo sapiens (Human)	1096	4	6
Q9Y2J2	E41L3_HUMAN	reviewed	Band 4.1-like protein 3 (4.1B) (Differentially expressed in adenocarcinoma of the lung protein 1) (DAL-1) [Cleaved into: Band 4.1-like protein 3, N-terminally processed]	EPB41L3 DAL1 KIAA0987	Homo sapiens (Human)	1087	4	6
Q8IW35	CEP97_HUMAN	reviewed	Centrosomal protein of 97 kDa (Cep97) (Leucine-rich repeat and IQ domain-containing protein 2)	CEP97 LRRIQ2	Homo sapiens (Human)	865	1	6
O00151	PDLI1_HUMAN	reviewed	PDZ and LIM domain protein 1 (C-terminal LIM domain protein 1) (Elfin) (LIM domain protein CLP-36)	PDLIM1 CLIM1 CLP36	Homo sapiens (Human)	329	7	5
O43432	IF4G3_HUMAN	reviewed	Eukaryotic translation initiation factor 4 gamma 3 (eIF-4-gamma 3) (eIF-4G 3) (eIF4G 3) (eIF-4-gamma II) (eIF4GII)	EIF4G3	Homo sapiens (Human)	1585	7	5
P05141	ADT2_HUMAN	reviewed	ADP/ATP translocase 2 (ADP,ATP carrier protein 2) (ADP,ATP carrier protein, fibroblast isoform) (Adenine nucleotide translocator 2) (ANT 2) (Solute carrier family 25 member 5) [Cleaved into: ADP/ATP translocase 2, N-terminally processed]	SLC25A5 ANT2	Homo sapiens (Human)	298	7	5
O95372	LYPA2_HUMAN	reviewed	Acyl-protein thioesterase 2 (APT-2) (EC 3.1.2.-) (Lysophospholipase II) (LPL-II) (LysoPLA II)	LYPLA2 APT2	Homo sapiens (Human)	231	6	5
P05387	RLA2_HUMAN	reviewed	60S acidic ribosomal protein P2 (Renal carcinoma antigen NY-REN-44)	RPLP2 D11S2243E RPP2	Homo sapiens (Human)	115	6	5
P37802	TAGL2_HUMAN	reviewed	Transgelin-2 (Epididymis tissue protein Li 7e) (SM22-alpha homolog)	TAGLN2 KIAA0120 CDABP0035	Homo sapiens (Human)	199	6	5
O75534	CSDE1_HUMAN	reviewed	Cold shock domain-containing protein E1 (N-ras upstream gene protein) (Protein UNR)	CSDE1 D1S155E KIAA0885 NRU UNR	Homo sapiens (Human)	798	5	5
P16403	H12_HUMAN	reviewed	Histone H1.2 (Histone H1c) (Histone H1d) (Histone H1s-1)	HIST1H1C H1F2	Homo sapiens (Human)	213	5	5
P23588	IF4B_HUMAN	reviewed	Eukaryotic translation initiation factor 4B (eIF-4B)	EIF4B	Homo sapiens (Human)	611	5	5
P62424	RL7A_HUMAN	reviewed	60S ribosomal protein L7a (PLA-X polypeptide) (Surfeit locus protein 3)	RPL7A SURF-3 SURF3	Homo sapiens (Human)	266	5	5
Q13200	PSMD2_HUMAN	reviewed	26S proteasome non-ATPase regulatory subunit 2 (26S proteasome regulatory subunit RPN1) (26S proteasome regulatory subunit S2) (26S proteasome subunit p97) (Protein 55.11) (Tumor necrosis factor type 1 receptor-associated protein 2)	PSMD2 TRAP2	Homo sapiens (Human)	908	5	5
Q8TE02	ELP5_HUMAN	reviewed	Elongator complex protein 5 (Dermal papilla-derived protein 6) (S-phase 2 protein)	ELP5 C17orf81 DERP6 HSPC002 MSTP071	Homo sapiens (Human)	316	5	5
Q9Y520	PRC2C_HUMAN	reviewed	Protein PRRC2C (BAT2 domain-containing protein 1) (HBV X-transactivated gene 2 protein) (HBV XAg-transactivated protein 2) (HLA-B-associated transcript 2-like 2) (Proline-rich and coiled-coil-containing protein 2C)	PRRC2C BAT2D1 BAT2L2 KIAA1096 XTP2	Homo sapiens (Human)	2896	5	5
P17980	PRS6A_HUMAN	reviewed	26S protease regulatory subunit 6A (26S proteasome AAA-ATPase subunit RPT5) (Proteasome 26S subunit ATPase 3) (Proteasome subunit P50) (Tat-binding protein 1) (TBP-1)	PSMC3 TBP1	Homo sapiens (Human)	439	4	5
P22102	PUR2_HUMAN	reviewed	Trifunctional purine biosynthetic protein adenosine-3 [Includes: Phosphoribosylamine--glycine ligase (EC 6.3.4.13) (Glycinamide ribonucleotide synthetase) (GARS) (Phosphoribosylglycinamide synthetase); Phosphoribosylformylglycinamidine cyclo-ligase (EC 6.3.3.1) (AIR synthase) (AIRS) (Phosphoribosyl-aminoimidazole synthetase); Phosphoribosylglycinamide formyltransferase (EC 2.1.2.2) (5'-phosphorib…	GART PGFT PRGS	Homo sapiens (Human)	1010	4	5
Q14195	DPYL3_HUMAN	reviewed	Dihydropyrimidinase-related protein 3 (DRP-3) (Collapsin response mediator protein 4) (CRMP-4) (Unc-33-like phosphoprotein 1) (ULIP-1)	DPYSL3 CRMP4 DRP3 ULIP ULIP1	Homo sapiens (Human)	570	4	5
Q14204	DYHC1_HUMAN	reviewed	Cytoplasmic dynein 1 heavy chain 1 (Cytoplasmic dynein heavy chain 1) (Dynein heavy chain, cytosolic)	DYNC1H1 DHC1 DNCH1 DNCL DNECL DYHC KIAA0325	Homo sapiens (Human)	4646	4	5
Q15019	SEPT2_HUMAN	reviewed	Septin-2 (Neural precursor cell expressed developmentally down-regulated protein 5) (NEDD-5)	SEPT2 DIFF6 KIAA0158 NEDD5	Homo sapiens (Human)	361	4	5
Q9H6T3	RPAP3_HUMAN	reviewed	RNA polymerase II-associated protein 3	RPAP3	Homo sapiens (Human)	665	4	5
P27348	1433T_HUMAN	reviewed	14-3-3 protein theta (14-3-3 protein T-cell) (14-3-3 protein tau) (Protein HS1)	YWHAQ	Homo sapiens (Human)	245	3	5
Q9Y333	LSM2_HUMAN	reviewed	U6 snRNA-associated Sm-like protein LSm2 (Protein G7b) (Small nuclear ribonuclear protein D homolog) (snRNP core Sm-like protein Sm-x5)	LSM2 C6orf28 G7B	Homo sapiens (Human)	95	2	5
P16949	STMN1_HUMAN	reviewed	Stathmin (Leukemia-associated phosphoprotein p18) (Metablastin) (Oncoprotein 18) (Op18) (Phosphoprotein p19) (pp19) (Prosolin) (Protein Pr22) (pp17)	STMN1 C1orf215 LAP18 OP18	Homo sapiens (Human)	149	1	5
Q9NWS0	PIHD1_HUMAN	reviewed	PIH1 domain-containing protein 1 (Nucleolar protein 17 homolog)	PIH1D1 NOP17	Homo sapiens (Human)	290	1	5
P11171	41_HUMAN	reviewed	Protein 4.1 (P4.1) (4.1R) (Band 4.1) (EPB4.1)	EPB41 E41P	Homo sapiens (Human)	864	7	4
P56192	SYMC_HUMAN	reviewed	Methionine--tRNA ligase, cytoplasmic (EC 6.1.1.10) (Methionyl-tRNA synthetase) (MetRS)	MARS	Homo sapiens (Human)	900	6	4
Q06830	PRDX1_HUMAN	reviewed	Peroxiredoxin-1 (EC 1.11.1.15) (Natural killer cell-enhancing factor A) (NKEF-A) (Proliferation-associated gene protein) (PAG) (Thioredoxin peroxidase 2) (Thioredoxin-dependent peroxide reductase 2)	PRDX1 PAGA PAGB TDPX2	Homo sapiens (Human)	199	6	4
Q9UDY2	ZO2_HUMAN	reviewed	Tight junction protein ZO-2 (Tight junction protein 2) (Zona occludens protein 2) (Zonula occludens protein 2)	TJP2 X104 ZO2	Homo sapiens (Human)	1190	6	4
P04264	K2C1_HUMAN	reviewed	Keratin, type II cytoskeletal 1 (67 kDa cytokeratin) (Cytokeratin-1) (CK-1) (Hair alpha protein) (Keratin-1) (K1) (Type-II keratin Kb1)	KRT1 KRTA	Homo sapiens (Human)	644	5	4
P05388	RLA0_HUMAN	reviewed	60S acidic ribosomal protein P0 (60S ribosomal protein L10E)	RPLP0	Homo sapiens (Human)	317	5	4
Q7Z417	NUFP2_HUMAN	reviewed	Nuclear fragile X mental retardation-interacting protein 2 (82 kDa FMRP-interacting protein) (82-FIP) (Cell proliferation-inducing gene 1 protein) (FMRP-interacting protein 2)	NUFIP2 KIAA1321 PIG1	Homo sapiens (Human)	695	5	4
Q7Z569	BRAP_HUMAN	reviewed	BRCA1-associated protein (EC 6.3.2.-) (BRAP2) (Impedes mitogenic signal propagation) (IMP) (RING finger protein 52) (Renal carcinoma antigen NY-REN-63)	BRAP RNF52	Homo sapiens (Human)	592	5	4
P14868	SYDC_HUMAN	reviewed	Aspartate--tRNA ligase, cytoplasmic (EC 6.1.1.12) (Aspartyl-tRNA synthetase) (AspRS) (Cell proliferation-inducing gene 40 protein)	DARS PIG40	Homo sapiens (Human)	501	4	4
Q16181	SEPT7_HUMAN	reviewed	Septin-7 (CDC10 protein homolog)	SEPT7 CDC10	Homo sapiens (Human)	437	4	4
Q6ZTW0	TPGS1_HUMAN	reviewed	Tubulin polyglutamylase complex subunit 1 (PGs1)	TPGS1 C19orf20	Homo sapiens (Human)	290	4	4
Q92997	DVL3_HUMAN	reviewed	Segment polarity protein dishevelled homolog DVL-3 (Dishevelled-3) (DSH homolog 3)	DVL3 KIAA0208	Homo sapiens (Human)	716	4	4
O75663	TIPRL_HUMAN	reviewed	TIP41-like protein (Putative MAPK-activating protein PM10) (Type 2A-interacting protein) (TIP)	TIPRL	Homo sapiens (Human)	272	3	4
P30050	RL12_HUMAN	reviewed	60S ribosomal protein L12	RPL12	Homo sapiens (Human)	165	3	4
P32119	PRDX2_HUMAN	reviewed	Peroxiredoxin-2 (EC 1.11.1.15) (Natural killer cell-enhancing factor B) (NKEF-B) (PRP) (Thiol-specific antioxidant protein) (TSA) (Thioredoxin peroxidase 1) (Thioredoxin-dependent peroxide reductase 1)	PRDX2 NKEFB TDPX1	Homo sapiens (Human)	198	3	4
P46108	CRK_HUMAN	reviewed	Adapter molecule crk (Proto-oncogene c-Crk) (p38)	CRK	Homo sapiens (Human)	304	3	4
P49959	MRE11_HUMAN	reviewed	Double-strand break repair protein MRE11A (Meiotic recombination 11 homolog 1) (MRE11 homolog 1) (Meiotic recombination 11 homolog A) (MRE11 homolog A)	MRE11A HNGS1 MRE11	Homo sapiens (Human)	708	3	4
Q8IUZ0	LRC49_HUMAN	reviewed	Leucine-rich repeat-containing protein 49 (Tubulin polyglutamylase complex subunit 4) (PGs4)	LRRC49	Homo sapiens (Human)	686	3	4
Q96AY4	TTC28_HUMAN	reviewed	Tetratricopeptide repeat protein 28 (TPR repeat protein 28) (TPR repeat-containing big gene cloned at Keio)	TTC28 KIAA1043 TPRBK	Homo sapiens (Human)	2481	3	4
O15371	EIF3D_HUMAN	reviewed	Eukaryotic translation initiation factor 3 subunit D (eIF3d) (Eukaryotic translation initiation factor 3 subunit 7) (eIF-3-zeta) (eIF3 p66)	EIF3D EIF3S7	Homo sapiens (Human)	548	2	4
O60566	BUB1B_HUMAN	reviewed	Mitotic checkpoint serine/threonine-protein kinase BUB1 beta (EC 2.7.11.1) (MAD3/BUB1-related protein kinase) (hBUBR1) (Mitotic checkpoint kinase MAD3L) (Protein SSK1)	BUB1B BUBR1 MAD3L SSK1	Homo sapiens (Human)	1050	2	4
P30153	2AAA_HUMAN	reviewed	Serine/threonine-protein phosphatase 2A 65 kDa regulatory subunit A alpha isoform (Medium tumor antigen-associated 61 kDa protein) (PP2A subunit A isoform PR65-alpha) (PP2A subunit A isoform R1-alpha)	PPP2R1A	Homo sapiens (Human)	589	2	4
Q13625	ASPP2_HUMAN	reviewed	Apoptosis-stimulating of p53 protein 2 (Bcl2-binding protein) (Bbp) (Renal carcinoma antigen NY-REN-51) (Tumor suppressor p53-binding protein 2) (53BP2) (p53-binding protein 2) (p53BP2)	TP53BP2 ASPP2 BBP	Homo sapiens (Human)	1128	2	4
Q8N5W9	F101B_HUMAN	reviewed	Filamin-interacting protein FAM101B (Protein FAM101B) (Regulator of filamin protein B) (RefilinB)	FAM101B	Homo sapiens (Human)	214	2	4
Q8TCU4	ALMS1_HUMAN	reviewed	Alstrom syndrome protein 1	ALMS1 KIAA0328	Homo sapiens (Human)	4167	2	4
P08727	K1C19_HUMAN	reviewed	Keratin, type I cytoskeletal 19 (Cytokeratin-19) (CK-19) (Keratin-19) (K19)	KRT19	Homo sapiens (Human)	400	1	4
Q15366	PCBP2_HUMAN	reviewed	Poly(rC)-binding protein 2 (Alpha-CP2) (Heterogeneous nuclear ribonucleoprotein E2) (hnRNP E2)	PCBP2	Homo sapiens (Human)	365	1	4
Q8N6T3	ARFG1_HUMAN	reviewed	ADP-ribosylation factor GTPase-activating protein 1 (ARF GAP 1) (ADP-ribosylation factor 1 GTPase-activating protein) (ARF1 GAP) (ARF1-directed GTPase-activating protein)	ARFGAP1 ARF1GAP	Homo sapiens (Human)	406	1	4
O60749	SNX2_HUMAN	reviewed	Sorting nexin-2 (Transformation-related gene 9 protein) (TRG-9)	SNX2 TRG9	Homo sapiens (Human)	519	0	4
O75179	ANR17_HUMAN	reviewed	Ankyrin repeat domain-containing protein 17 (Gene trap ankyrin repeat protein) (Serologically defined breast cancer antigen NY-BR-16)	ANKRD17 GTAR KIAA0697	Homo sapiens (Human)	2603	0	4
Q04917	1433F_HUMAN	reviewed	14-3-3 protein eta (Protein AS1)	YWHAH YWHA1	Homo sapiens (Human)	246	0	4
Q92609	TBCD5_HUMAN	reviewed	TBC1 domain family member 5	TBC1D5 KIAA0210	Homo sapiens (Human)	795	0	4
Q8N3C0	ASCC3_HUMAN	reviewed	Activating signal cointegrator 1 complex subunit 3 (EC 3.6.4.12) (ASC-1 complex subunit p200) (ASC1p200) (Helicase, ATP binding 1) (Trip4 complex subunit p200)	ASCC3 HELIC1	Homo sapiens (Human)	2202	6	3
Q9BPU6	DPYL5_HUMAN	reviewed	Dihydropyrimidinase-related protein 5 (DRP-5) (CRMP3-associated molecule) (CRAM) (Collapsin response mediator protein 5) (CRMP-5) (UNC33-like phosphoprotein 6) (ULIP-6)	DPYSL5 CRMP5 ULIP6	Homo sapiens (Human)	564	6	3
P62158	CALM_HUMAN	reviewed	Calmodulin (CaM)	CALM1 CALM CAM CAM1; CALM2 CAM2 CAMB; CALM3 CALML2 CAM3 CAMC CAMIII	Homo sapiens (Human)	149	5	3
Q658Y4	F91A1_HUMAN	reviewed	Protein FAM91A1	FAM91A1	Homo sapiens (Human)	838	5	3
Q9Y262	EIF3L_HUMAN	reviewed	Eukaryotic translation initiation factor 3 subunit L (eIF3l) (Eukaryotic translation initiation factor 3 subunit 6-interacting protein) (Eukaryotic translation initiation factor 3 subunit E-interacting protein)	EIF3L EIF3EIP EIF3S6IP HSPC021 HSPC025 MSTP005	Homo sapiens (Human)	564	5	3
P07355	ANXA2_HUMAN	reviewed	Annexin A2 (Annexin II) (Annexin-2) (Calpactin I heavy chain) (Calpactin-1 heavy chain) (Chromobindin-8) (Lipocortin II) (Placental anticoagulant protein IV) (PAP-IV) (Protein I) (p36)	ANXA2 ANX2 ANX2L4 CAL1H LPC2D	Homo sapiens (Human)	339	4	3
P19338	NUCL_HUMAN	reviewed	Nucleolin (Protein C23)	NCL	Homo sapiens (Human)	710	4	3
P43487	RANG_HUMAN	reviewed	Ran-specific GTPase-activating protein (Ran-binding protein 1) (RanBP1)	RANBP1	Homo sapiens (Human)	201	4	3
P62241	RS8_HUMAN	reviewed	40S ribosomal protein S8	RPS8 OK/SW-cl.83	Homo sapiens (Human)	208	4	3
Q07157	ZO1_HUMAN	reviewed	Tight junction protein ZO-1 (Tight junction protein 1) (Zona occludens protein 1) (Zonula occludens protein 1)	TJP1 ZO1	Homo sapiens (Human)	1748	4	3
Q9NVA2	SEP11_HUMAN	reviewed	Septin-11	2011-09-01	Homo sapiens (Human)	429	4	3
Q9P2J5	SYLC_HUMAN	reviewed	Leucine--tRNA ligase, cytoplasmic (EC 6.1.1.4) (Leucyl-tRNA synthetase) (LeuRS)	LARS KIAA1352	Homo sapiens (Human)	1176	4	3
P35658	NU214_HUMAN	reviewed	Nuclear pore complex protein Nup214 (214 kDa nucleoporin) (Nucleoporin Nup214) (Protein CAN)	NUP214 CAIN CAN KIAA0023	Homo sapiens (Human)	2090	3	3
P62304	RUXE_HUMAN	reviewed	Small nuclear ribonucleoprotein E (snRNP-E) (Sm protein E) (Sm-E) (SmE)	SNRPE	Homo sapiens (Human)	92	3	3
P62333	PRS10_HUMAN	reviewed	26S protease regulatory subunit 10B (26S proteasome AAA-ATPase subunit RPT4) (Proteasome 26S subunit ATPase 6) (Proteasome subunit p42)	PSMC6 SUG2	Homo sapiens (Human)	389	3	3
Q15417	CNN3_HUMAN	reviewed	Calponin-3 (Calponin, acidic isoform)	CNN3	Homo sapiens (Human)	329	3	3
Q9H3U1	UN45A_HUMAN	reviewed	Protein unc-45 homolog A (Unc-45A) (GCUNC-45) (Smooth muscle cell-associated protein 1) (SMAP-1)	UNC45A SMAP1	Homo sapiens (Human)	944	3	3
Q9NR30	DDX21_HUMAN	reviewed	Nucleolar RNA helicase 2 (EC 3.6.4.13) (DEAD box protein 21) (Gu-alpha) (Nucleolar RNA helicase Gu) (Nucleolar RNA helicase II) (RH II/Gu)	DDX21	Homo sapiens (Human)	783	3	3
Q9UNM6	PSD13_HUMAN	reviewed	26S proteasome non-ATPase regulatory subunit 13 (26S proteasome regulatory subunit RPN9) (26S proteasome regulatory subunit S11) (26S proteasome regulatory subunit p40.5)	PSMD13	Homo sapiens (Human)	376	3	3
P36578	RL4_HUMAN	reviewed	60S ribosomal protein L4 (60S ribosomal protein L1)	RPL4 RPL1	Homo sapiens (Human)	427	2	3
P43686	PRS6B_HUMAN	reviewed	26S protease regulatory subunit 6B (26S proteasome AAA-ATPase subunit RPT3) (MB67-interacting protein) (MIP224) (Proteasome 26S subunit ATPase 4) (Tat-binding protein 7) (TBP-7)	PSMC4 MIP224 TBP7	Homo sapiens (Human)	418	2	3
P50542	PEX5_HUMAN	reviewed	Peroxisomal targeting signal 1 receptor (PTS1 receptor) (PTS1R) (PTS1-BP) (Peroxin-5) (Peroxisomal C-terminal targeting signal import receptor) (Peroxisome receptor 1)	PEX5 PXR1	Homo sapiens (Human)	639	2	3
P60842	IF4A1_HUMAN	reviewed	Eukaryotic initiation factor 4A-I (eIF-4A-I) (eIF4A-I) (EC 3.6.4.13) (ATP-dependent RNA helicase eIF4A-1)	EIF4A1 DDX2A EIF4A	Homo sapiens (Human)	406	2	3
P62917	RL8_HUMAN	reviewed	60S ribosomal protein L8	RPL8	Homo sapiens (Human)	257	2	3
P63279	UBC9_HUMAN	reviewed	SUMO-conjugating enzyme UBC9 (EC 6.3.2.-) (SUMO-protein ligase) (Ubiquitin carrier protein 9) (Ubiquitin carrier protein I) (Ubiquitin-conjugating enzyme E2 I) (Ubiquitin-protein ligase I) (p18)	UBE2I UBC9 UBCE9	Homo sapiens (Human)	158	2	3
Q02878	RL6_HUMAN	reviewed	60S ribosomal protein L6 (Neoplasm-related protein C140) (Tax-responsive enhancer element-binding protein 107) (TaxREB107)	RPL6 TXREB1	Homo sapiens (Human)	288	2	3
Q14152	EIF3A_HUMAN	reviewed	Eukaryotic translation initiation factor 3 subunit A (eIF3a) (Eukaryotic translation initiation factor 3 subunit 10) (eIF-3-theta) (eIF3 p167) (eIF3 p180) (eIF3 p185)	EIF3A EIF3S10 KIAA0139	Homo sapiens (Human)	1382	2	3
Q14157	UBP2L_HUMAN	reviewed	Ubiquitin-associated protein 2-like (Protein NICE-4)	UBAP2L KIAA0144 NICE4	Homo sapiens (Human)	1087	2	3
Q14677	EPN4_HUMAN	reviewed	Clathrin interactor 1 (Clathrin-interacting protein localized in the trans-Golgi region) (Clint) (Enthoprotin) (Epsin-4) (Epsin-related protein) (EpsinR)	CLINT1 ENTH EPN4 EPNR KIAA0171	Homo sapiens (Human)	625	2	3
Q7L2H7	EIF3M_HUMAN	reviewed	Eukaryotic translation initiation factor 3 subunit M (eIF3m) (Fetal lung protein B5) (hFL-B5) (PCI domain-containing protein 1)	EIF3M HFLB5 PCID1 GA17 PNAS-125	Homo sapiens (Human)	374	2	3
Q86T24	KAISO_HUMAN	reviewed	Transcriptional regulator Kaiso (Zinc finger and BTB domain-containing protein 33)	ZBTB33 KAISO ZNF348	Homo sapiens (Human)	672	2	3
Q99613	EIF3C_HUMAN	reviewed	Eukaryotic translation initiation factor 3 subunit C (eIF3c) (Eukaryotic translation initiation factor 3 subunit 8) (eIF3 p110)	EIF3C EIF3S8	Homo sapiens (Human)	913	2	3
Q9NZZ3	CHMP5_HUMAN	reviewed	Charged multivesicular body protein 5 (Chromatin-modifying protein 5) (SNF7 domain-containing protein 2) (Vacuolar protein sorting-associated protein 60) (Vps60) (hVps60)	CHMP5 C9orf83 SNF7DC2 CGI-34 HSPC177 PNAS-114 PNAS-2	Homo sapiens (Human)	219	2	3
Q9UHD1	CHRD1_HUMAN	reviewed	Cysteine and histidine-rich domain-containing protein 1 (CHORD domain-containing protein 1) (CHORD-containing protein 1) (CHP-1) (Protein morgana)	CHORDC1 CHP1	Homo sapiens (Human)	332	2	3
Q9UQ80	PA2G4_HUMAN	reviewed	Proliferation-associated protein 2G4 (Cell cycle protein p38-2G4 homolog) (hG4-1) (ErbB3-binding protein 1)	PA2G4 EBP1	Homo sapiens (Human)	394	2	3
P23258	TBG1_HUMAN	reviewed	Tubulin gamma-1 chain (Gamma-1-tubulin) (Gamma-tubulin complex component 1) (GCP-1)	TUBG1 TUBG	Homo sapiens (Human)	451	1	3
P25685	DNJB1_HUMAN	reviewed	DnaJ homolog subfamily B member 1 (DnaJ protein homolog 1) (Heat shock 40 kDa protein 1) (HSP40) (Heat shock protein 40) (Human DnaJ protein 1) (hDj-1)	DNAJB1 DNAJ1 HDJ1 HSPF1	Homo sapiens (Human)	340	1	3
P60228	EIF3E_HUMAN	reviewed	Eukaryotic translation initiation factor 3 subunit E (eIF3e) (Eukaryotic translation initiation factor 3 subunit 6) (Viral integration site protein INT-6 homolog) (eIF-3 p48)	EIF3E EIF3S6 INT6	Homo sapiens (Human)	445	1	3
Q14257	RCN2_HUMAN	reviewed	Reticulocalbin-2 (Calcium-binding protein ERC-55) (E6-binding protein) (E6BP)	RCN2 ERC55	Homo sapiens (Human)	317	1	3
Q8IWZ3	ANKH1_HUMAN	reviewed	Ankyrin repeat and KH domain-containing protein 1 (HIV-1 Vpr-binding ankyrin repeat protein) (Multiple ankyrin repeats single KH domain) (hMASK)	ANKHD1 KIAA1085 MASK VBARP PP2500	Homo sapiens (Human)	2542	1	3
Q9NQY0	BIN3_HUMAN	reviewed	Bridging integrator 3	BIN3	Homo sapiens (Human)	253	1	3
P0DJD0	RGPD1_HUMAN	reviewed	RANBP2-like and GRIP domain-containing protein 1 (Ran-binding protein 2-like 6) (RanBP2-like 6) (RanBP2L6)	RGPD1 RANBP2L6 RGP1	Homo sapiens (Human)	1748	0	3
P35241	RADI_HUMAN	reviewed	Radixin	RDX	Homo sapiens (Human)	583	0	3
Q6ZWJ1	STXB4_HUMAN	reviewed	Syntaxin-binding protein 4 (Syntaxin 4-interacting protein) (STX4-interacting protein) (Synip)	STXBP4	Homo sapiens (Human)	553	0	3
Q96RT1	LAP2_HUMAN	reviewed	Protein LAP2 (Densin-180-like protein) (Erbb2-interacting protein) (Erbin)	ERBB2IP ERBIN KIAA1225 LAP2	Homo sapiens (Human)	1412	0	3
P51665	PSMD7_HUMAN	reviewed	26S proteasome non-ATPase regulatory subunit 7 (26S proteasome regulatory subunit RPN8) (26S proteasome regulatory subunit S12) (Mov34 protein homolog) (Proteasome subunit p40)	PSMD7 MOV34L	Homo sapiens (Human)	324	5	2
P18124	RL7_HUMAN	reviewed	60S ribosomal protein L7	RPL7	Homo sapiens (Human)	248	4	2
P21281	VATB2_HUMAN	reviewed	V-type proton ATPase subunit B, brain isoform (V-ATPase subunit B 2) (Endomembrane proton pump 58 kDa subunit) (HO57) (Vacuolar proton pump subunit B 2)	ATP6V1B2 ATP6B2 VPP3	Homo sapiens (Human)	511	4	2
Q07021	C1QBP_HUMAN	reviewed	Complement component 1 Q subcomponent-binding protein, mitochondrial (ASF/SF2-associated protein p32) (Glycoprotein gC1qBP) (C1qBP) (Hyaluronan-binding protein 1) (Mitochondrial matrix protein p32) (gC1q-R protein) (p33)	C1QBP GC1QBP HABP1 SF2P32	Homo sapiens (Human)	282	4	2
Q14203	DCTN1_HUMAN	reviewed	Dynactin subunit 1 (150 kDa dynein-associated polypeptide) (DAP-150) (DP-150) (p135) (p150-glued)	DCTN1	Homo sapiens (Human)	1278	4	2
Q96HS1	PGAM5_HUMAN	reviewed	Serine/threonine-protein phosphatase PGAM5, mitochondrial (EC 3.1.3.16) (Bcl-XL-binding protein v68) (Phosphoglycerate mutase family member 5)	PGAM5	Homo sapiens (Human)	289	4	2
Q9H6Z4	RANB3_HUMAN	reviewed	Ran-binding protein 3 (RanBP3)	RANBP3	Homo sapiens (Human)	567	4	2
O76094	SRP72_HUMAN	reviewed	Signal recognition particle subunit SRP72 (SRP72) (Signal recognition particle 72 kDa protein)	SRP72	Homo sapiens (Human)	671	3	2
O95816	BAG2_HUMAN	reviewed	BAG family molecular chaperone regulator 2 (BAG-2) (Bcl-2-associated athanogene 2)	BAG2	Homo sapiens (Human)	211	3	2
O95905	ECD_HUMAN	reviewed	Protein ecdysoneless homolog (Human suppressor of GCR two) (hSGT1)	ECD	Homo sapiens (Human)	644	3	2
P06733	ENOA_HUMAN	reviewed	Alpha-enolase (EC 4.2.1.11) (2-phospho-D-glycerate hydro-lyase) (C-myc promoter-binding protein) (Enolase 1) (MBP-1) (MPB-1) (Non-neural enolase) (NNE) (Phosphopyruvate hydratase) (Plasminogen-binding protein)	ENO1 ENO1L1 MBPB1 MPB1	Homo sapiens (Human)	434	3	2
P41252	SYIC_HUMAN	reviewed	Isoleucine--tRNA ligase, cytoplasmic (EC 6.1.1.5) (Isoleucyl-tRNA synthetase) (IRS) (IleRS)	IARS	Homo sapiens (Human)	1262	3	2
Q5JSH3	WDR44_HUMAN	reviewed	WD repeat-containing protein 44 (Rabphilin-11)	WDR44	Homo sapiens (Human)	913	3	2
Q8IZH2	XRN1_HUMAN	reviewed	5'-3' exoribonuclease 1 (EC 3.1.13.-) (Strand-exchange protein 1 homolog)	XRN1 SEP1	Homo sapiens (Human)	1706	3	2
Q9UHD8	SEPT9_HUMAN	reviewed	Septin-9 (MLL septin-like fusion protein MSF-A) (MLL septin-like fusion protein) (Ovarian/Breast septin) (Ov/Br septin) (Septin D1)	SEPT9 KIAA0991 MSF	Homo sapiens (Human)	586	3	2
Q9UJU6	DBNL_HUMAN	reviewed	Drebrin-like protein (Cervical SH3P7) (Cervical mucin-associated protein) (Drebrin-F) (HPK1-interacting protein of 55 kDa) (HIP-55) (SH3 domain-containing protein 7)	DBNL CMAP SH3P7 PP5423	Homo sapiens (Human)	430	3	2
O43242	PSMD3_HUMAN	reviewed	26S proteasome non-ATPase regulatory subunit 3 (26S proteasome regulatory subunit RPN3) (26S proteasome regulatory subunit S3) (Proteasome subunit p58)	PSMD3	Homo sapiens (Human)	534	2	2
O43324	MCA3_HUMAN	reviewed	Eukaryotic translation elongation factor 1 epsilon-1 (Aminoacyl tRNA synthetase complex-interacting multifunctional protein 3) (Elongation factor p18) (Multisynthase complex auxiliary component p18)	EEF1E1 AIMP3 P18	Homo sapiens (Human)	174	2	2
O75381	PEX14_HUMAN	reviewed	Peroxisomal membrane protein PEX14 (PTS1 receptor-docking protein) (Peroxin-14) (Peroxisomal membrane anchor protein PEX14)	PEX14	Homo sapiens (Human)	377	2	2
O75821	EIF3G_HUMAN	reviewed	Eukaryotic translation initiation factor 3 subunit G (eIF3g) (Eukaryotic translation initiation factor 3 RNA-binding subunit) (eIF-3 RNA-binding subunit) (Eukaryotic translation initiation factor 3 subunit 4) (eIF-3-delta) (eIF3 p42) (eIF3 p44)	EIF3G EIF3S4	Homo sapiens (Human)	320	2	2
P05386	RLA1_HUMAN	reviewed	60S acidic ribosomal protein P1	RPLP1 RRP1	Homo sapiens (Human)	114	2	2
P05787	K2C8_HUMAN	reviewed	Keratin, type II cytoskeletal 8 (Cytokeratin-8) (CK-8) (Keratin-8) (K8) (Type-II keratin Kb8)	KRT8 CYK8	Homo sapiens (Human)	483	2	2
P06576	ATPB_HUMAN	reviewed	ATP synthase subunit beta, mitochondrial (EC 3.6.3.14)	ATP5B ATPMB ATPSB	Homo sapiens (Human)	529	2	2
P25705	ATPA_HUMAN	reviewed	ATP synthase subunit alpha, mitochondrial	ATP5A1 ATP5A ATP5AL2 ATPM	Homo sapiens (Human)	553	2	2
P26373	RL13_HUMAN	reviewed	60S ribosomal protein L13 (Breast basic conserved protein 1)	RPL13 BBC1 OK/SW-cl.46	Homo sapiens (Human)	211	2	2
P35527	K1C9_HUMAN	reviewed	Keratin, type I cytoskeletal 9 (Cytokeratin-9) (CK-9) (Keratin-9) (K9)	KRT9	Homo sapiens (Human)	623	2	2
P51610	HCFC1_HUMAN	reviewed	Host cell factor 1 (HCF) (HCF-1) (C1 factor) (CFF) (VCAF) (VP16 accessory protein) [Cleaved into: HCF N-terminal chain 1; HCF N-terminal chain 2; HCF N-terminal chain 3; HCF N-terminal chain 4; HCF N-terminal chain 5; HCF N-terminal chain 6; HCF C-terminal chain 1; HCF C-terminal chain 2; HCF C-terminal chain 3; HCF C-terminal chain 4; HCF C-terminal chain 5; HCF C-terminal chain 6]	HCFC1 HCF1 HFC1	Homo sapiens (Human)	2035	2	2
P62195	PRS8_HUMAN	reviewed	26S protease regulatory subunit 8 (26S proteasome AAA-ATPase subunit RPT6) (Proteasome 26S subunit ATPase 5) (Proteasome subunit p45) (Thyroid hormone receptor-interacting protein 1) (TRIP1) (p45/SUG)	PSMC5 SUG1	Homo sapiens (Human)	406	2	2
P62826	RAN_HUMAN	reviewed	GTP-binding nuclear protein Ran (Androgen receptor-associated protein 24) (GTPase Ran) (Ras-like protein TC4) (Ras-related nuclear protein)	RAN ARA24 OK/SW-cl.81	Homo sapiens (Human)	216	2	2
Q08AD1	CAMP2_HUMAN	reviewed	Calmodulin-regulated spectrin-associated protein 2 (Calmodulin-regulated spectrin-associated protein 1-like protein 1)	CAMSAP2 CAMSAP1L1 KIAA1078	Homo sapiens (Human)	1489	2	2
Q13442	HAP28_HUMAN	reviewed	28 kDa heat- and acid-stable phosphoprotein (PDGF-associated protein) (PAP) (PDGFA-associated protein 1) (PAP1)	PDAP1 HASPP28	Homo sapiens (Human)	181	2	2
Q15811	ITSN1_HUMAN	reviewed	Intersectin-1 (SH3 domain-containing protein 1A) (SH3P17)	ITSN1 ITSN SH3D1A	Homo sapiens (Human)	1721	2	2
Q5VIR6	VPS53_HUMAN	reviewed	Vacuolar protein sorting-associated protein 53 homolog	VPS53 PP13624	Homo sapiens (Human)	699	2	2
Q86X10	RLGPB_HUMAN	reviewed	Ral GTPase-activating protein subunit beta (p170)	RALGAPB KIAA1219	Homo sapiens (Human)	1494	2	2
Q99733	NP1L4_HUMAN	reviewed	Nucleosome assembly protein 1-like 4 (Nucleosome assembly protein 2) (NAP-2)	NAP1L4 NAP2	Homo sapiens (Human)	375	2	2
Q9BRS2	RIOK1_HUMAN	reviewed	Serine/threonine-protein kinase RIO1 (EC 2.7.11.1) (RIO kinase 1)	RIOK1	Homo sapiens (Human)	568	2	2
Q9H2J7	S6A15_HUMAN	reviewed	Sodium-dependent neutral amino acid transporter B(0)AT2 (Sodium- and chloride-dependent neurotransmitter transporter NTT73) (Sodium-coupled branched-chain amino-acid transporter 1) (Solute carrier family 6 member 15) (Transporter v7-3)	SLC6A15 B0AT2 NTT73 SBAT1	Homo sapiens (Human)	730	2	2
Q9H910	HN1L_HUMAN	reviewed	Hematological and neurological expressed 1-like protein (HN1-like protein)	HN1L C16orf34 L11	Homo sapiens (Human)	190	2	2
Q9P2D6	F135A_HUMAN	reviewed	Protein FAM135A	FAM135A KIAA1411	Homo sapiens (Human)	1515	2	2
Q9UHV9	PFD2_HUMAN	reviewed	Prefoldin subunit 2	PFDN2 PFD2 HSPC231	Homo sapiens (Human)	154	2	2
Q9UKF6	CPSF3_HUMAN	reviewed	Cleavage and polyadenylation specificity factor subunit 3 (EC 3.1.27.-) (Cleavage and polyadenylation specificity factor 73 kDa subunit) (CPSF 73 kDa subunit) (mRNA 3'-end-processing endonuclease CPSF-73)	CPSF3 CPSF73	Homo sapiens (Human)	684	2	2
Q9UPU7	TBD2B_HUMAN	reviewed	TBC1 domain family member 2B	TBC1D2B KIAA1055	Homo sapiens (Human)	963	2	2
Q9Y3A3	PHOCN_HUMAN	reviewed	MOB-like protein phocein (2C4D) (Class II mMOB1) (Mob1 homolog 3) (Mob3) (Mps one binder kinase activator-like 3) (Preimplantation protein 3)	MOB4 MOB3 MOBKL3 PHOCN PREI3 CGI-95	Homo sapiens (Human)	225	2	2
A6NEL2	SWAHB_HUMAN	reviewed	Ankyrin repeat domain-containing protein SOWAHB (Ankyrin repeat domain-containing protein 56) (Protein sosondowah homolog B)	SOWAHB ANKRD56	Homo sapiens (Human)	793	1	2
O00232	PSD12_HUMAN	reviewed	26S proteasome non-ATPase regulatory subunit 12 (26S proteasome regulatory subunit RPN5) (26S proteasome regulatory subunit p55)	PSMD12	Homo sapiens (Human)	456	1	2
O00571	DDX3X_HUMAN	reviewed	ATP-dependent RNA helicase DDX3X (EC 3.6.4.13) (DEAD box protein 3, X-chromosomal) (DEAD box, X isoform) (Helicase-like protein 2) (HLP2)	DDX3X DBX DDX3	Homo sapiens (Human)	662	1	2
O43684	BUB3_HUMAN	reviewed	Mitotic checkpoint protein BUB3	BUB3	Homo sapiens (Human)	328	1	2
O94763	RMP_HUMAN	reviewed	Unconventional prefoldin RPB5 interactor 1 (Protein NNX3) (Protein phosphatase 1 regulatory subunit 19) (RNA polymerase II subunit 5-mediating protein) (RPB5-mediating protein)	URI1 C19orf2 NNX3 PPP1R19 RMP URI	Homo sapiens (Human)	535	1	2
P05783	K1C18_HUMAN	reviewed	Keratin, type I cytoskeletal 18 (Cell proliferation-inducing gene 46 protein) (Cytokeratin-18) (CK-18) (Keratin-18) (K18)	KRT18 CYK18 PIG46	Homo sapiens (Human)	430	1	2
P06730	IF4E_HUMAN	reviewed	Eukaryotic translation initiation factor 4E (eIF-4E) (eIF4E) (eIF-4F 25 kDa subunit) (mRNA cap-binding protein)	EIF4E EIF4EL1 EIF4F	Homo sapiens (Human)	217	1	2
P11717	MPRI_HUMAN	reviewed	Cation-independent mannose-6-phosphate receptor (CI Man-6-P receptor) (CI-MPR) (M6PR) (300 kDa mannose 6-phosphate receptor) (MPR 300) (Insulin-like growth factor 2 receptor) (Insulin-like growth factor II receptor) (IGF-II receptor) (M6P/IGF2 receptor) (M6P/IGF2R) (CD antigen CD222)	IGF2R MPRI	Homo sapiens (Human)	2491	1	2
P25398	RS12_HUMAN	reviewed	40S ribosomal protein S12	RPS12	Homo sapiens (Human)	132	1	2
P42167	LAP2B_HUMAN	reviewed	Lamina-associated polypeptide 2, isoforms beta/gamma (Thymopoietin, isoforms beta/gamma) (TP beta/gamma) (Thymopoietin-related peptide isoforms beta/gamma) (TPRP isoforms beta/gamma) [Cleaved into: Thymopoietin (TP) (Splenin); Thymopentin (TP5)]	TMPO LAP2	Homo sapiens (Human)	454	1	2
P62847	RS24_HUMAN	reviewed	40S ribosomal protein S24	RPS24	Homo sapiens (Human)	133	1	2
P62888	RL30_HUMAN	reviewed	60S ribosomal protein L30	RPL30	Homo sapiens (Human)	115	1	2
Q00325	MPCP_HUMAN	reviewed	Phosphate carrier protein, mitochondrial (Phosphate transport protein) (PTP) (Solute carrier family 25 member 3)	SLC25A3 PHC OK/SW-cl.48	Homo sapiens (Human)	362	1	2
Q12904	AIMP1_HUMAN	reviewed	Aminoacyl tRNA synthase complex-interacting multifunctional protein 1 (Multisynthase complex auxiliary component p43) [Cleaved into: Endothelial monocyte-activating polypeptide 2 (EMAP-2) (Endothelial monocyte-activating polypeptide II) (EMAP-II) (Small inducible cytokine subfamily E member 1)]	AIMP1 EMAP2 SCYE1	Homo sapiens (Human)	312	1	2
Q13347	EIF3I_HUMAN	reviewed	Eukaryotic translation initiation factor 3 subunit I (eIF3i) (Eukaryotic translation initiation factor 3 subunit 2) (TGF-beta receptor-interacting protein 1) (TRIP-1) (eIF-3-beta) (eIF3 p36)	EIF3I EIF3S2 TRIP1	Homo sapiens (Human)	325	1	2
Q15154	PCM1_HUMAN	reviewed	Pericentriolar material 1 protein (PCM-1) (hPCM-1)	PCM1	Homo sapiens (Human)	2024	1	2
Q15836	VAMP3_HUMAN	reviewed	Vesicle-associated membrane protein 3 (VAMP-3) (Cellubrevin) (CEB) (Synaptobrevin-3)	VAMP3 SYB3	Homo sapiens (Human)	100	1	2
Q8WVM8	SCFD1_HUMAN	reviewed	Sec1 family domain-containing protein 1 (SLY1 homolog) (Sly1p) (Syntaxin-binding protein 1-like 2)	SCFD1 C14orf163 KIAA0917 STXBP1L2 FKSG23	Homo sapiens (Human)	642	1	2
Q96BD8	SKA1_HUMAN	reviewed	Spindle and kinetochore-associated protein 1	SKA1 C18orf24	Homo sapiens (Human)	255	1	2
Q96SU4	OSBL9_HUMAN	reviewed	Oxysterol-binding protein-related protein 9 (ORP-9) (OSBP-related protein 9)	OSBPL9 ORP9 OSBP4	Homo sapiens (Human)	736	1	2
Q99426	TBCB_HUMAN	reviewed	Tubulin-folding cofactor B (Cytoskeleton-associated protein 1) (Cytoskeleton-associated protein CKAPI) (Tubulin-specific chaperone B)	TBCB CG22 CKAP1	Homo sapiens (Human)	244	1	2
Q9NYL9	TMOD3_HUMAN	reviewed	Tropomodulin-3 (Ubiquitous tropomodulin) (U-Tmod)	TMOD3	Homo sapiens (Human)	352	1	2
Q9P2D3	HTR5B_HUMAN	reviewed	HEAT repeat-containing protein 5B	HEATR5B KIAA1414	Homo sapiens (Human)	2071	1	2
Q9UHI6	DDX20_HUMAN	reviewed	Probable ATP-dependent RNA helicase DDX20 (EC 3.6.4.13) (Component of gems 3) (DEAD box protein 20) (DEAD box protein DP 103) (Gemin-3)	DDX20 DP103 GEMIN3	Homo sapiens (Human)	824	1	2
Q9UI15	TAGL3_HUMAN	reviewed	Transgelin-3 (Neuronal protein 22) (NP22) (Neuronal protein NP25)	TAGLN3 NP25	Homo sapiens (Human)	199	1	2
Q9UK76	HN1_HUMAN	reviewed	Hematological and neurological expressed 1 protein (Androgen-regulated protein 2) [Cleaved into: Hematological and neurological expressed 1 protein, N-terminally processed]	HN1 ARM2	Homo sapiens (Human)	154	1	2
Q9UKY7	CDV3_HUMAN	reviewed	Protein CDV3 homolog	CDV3 H41	Homo sapiens (Human)	258	1	2
Q9Y4P8	WIPI2_HUMAN	reviewed	WD repeat domain phosphoinositide-interacting protein 2 (WIPI-2) (WIPI49-like protein 2)	WIPI2 CGI-50	Homo sapiens (Human)	454	1	2
O00303	EIF3F_HUMAN	reviewed	Eukaryotic translation initiation factor 3 subunit F (eIF3f) (Deubiquitinating enzyme eIF3f) (EC 3.4.19.12) (Eukaryotic translation initiation factor 3 subunit 5) (eIF-3-epsilon) (eIF3 p47)	EIF3F EIF3S5	Homo sapiens (Human)	357	0	2
O43264	ZW10_HUMAN	reviewed	Centromere/kinetochore protein zw10 homolog	ZW10	Homo sapiens (Human)	779	0	2
O75962	TRIO_HUMAN	reviewed	Triple functional domain protein (EC 2.7.11.1) (PTPRF-interacting protein)	TRIO	Homo sapiens (Human)	3097	0	2
P04150	GCR_HUMAN	reviewed	Glucocorticoid receptor (GR) (Nuclear receptor subfamily 3 group C member 1)	NR3C1 GRL	Homo sapiens (Human)	777	0	2
P22392	NDKB_HUMAN	reviewed	Nucleoside diphosphate kinase B (NDK B) (NDP kinase B) (EC 2.7.4.6) (C-myc purine-binding transcription factor PUF) (Histidine protein kinase NDKB) (EC 2.7.13.3) (nm23-H2)	NME2 NM23B	Homo sapiens (Human)	152	0	2
P23246	SFPQ_HUMAN	reviewed	Splicing factor, proline- and glutamine-rich (100 kDa DNA-pairing protein) (hPOMp100) (DNA-binding p52/p100 complex, 100 kDa subunit) (Polypyrimidine tract-binding protein-associated-splicing factor) (PSF) (PTB-associated-splicing factor)	SFPQ PSF	Homo sapiens (Human)	707	0	2
P23396	RS3_HUMAN	reviewed	40S ribosomal protein S3 (EC 4.2.99.18)	RPS3 OK/SW-cl.26	Homo sapiens (Human)	243	0	2
P33981	TTK_HUMAN	reviewed	Dual specificity protein kinase TTK (EC 2.7.12.1) (Phosphotyrosine picked threonine-protein kinase) (PYT)	TTK MPS1 MPS1L1	Homo sapiens (Human)	857	0	2
P48634	PRC2A_HUMAN	reviewed	Protein PRRC2A (HLA-B-associated transcript 2) (Large proline-rich protein BAT2) (Proline-rich and coiled-coil-containing protein 2A) (Protein G2)	PRRC2A BAT2 G2	Homo sapiens (Human)	2157	0	2
P80723	BASP1_HUMAN	reviewed	Brain acid soluble protein 1 (22 kDa neuronal tissue-enriched acidic protein) (Neuronal axonal membrane protein NAP-22)	BASP1 NAP22	Homo sapiens (Human)	227	0	2
Q13813	SPTN1_HUMAN	reviewed	Spectrin alpha chain, non-erythrocytic 1 (Alpha-II spectrin) (Fodrin alpha chain) (Spectrin, non-erythroid alpha subunit)	SPTAN1 NEAS SPTA2	Homo sapiens (Human)	2472	0	2
Q15029	U5S1_HUMAN	reviewed	116 kDa U5 small nuclear ribonucleoprotein component (Elongation factor Tu GTP-binding domain-containing protein 2) (SNU114 homolog) (hSNU114) (U5 snRNP-specific protein, 116 kDa) (U5-116 kDa)	EFTUD2 KIAA0031 SNRP116	Homo sapiens (Human)	972	0	2
Q15750	TAB1_HUMAN	reviewed	TGF-beta-activated kinase 1 and MAP3K7-binding protein 1 (Mitogen-activated protein kinase kinase kinase 7-interacting protein 1) (TGF-beta-activated kinase 1-binding protein 1) (TAK1-binding protein 1)	TAB1 MAP3K7IP1	Homo sapiens (Human)	504	0	2
Q16099	GRIK4_HUMAN	reviewed	Glutamate receptor ionotropic, kainate 4 (GluK4) (Excitatory amino acid receptor 1) (EAA1) (Glutamate receptor KA-1) (KA1)	GRIK4 GRIK	Homo sapiens (Human)	956	0	2
Q16576	RBBP7_HUMAN	reviewed	Histone-binding protein RBBP7 (Histone acetyltransferase type B subunit 2) (Nucleosome-remodeling factor subunit RBAP46) (Retinoblastoma-binding protein 7) (RBBP-7) (Retinoblastoma-binding protein p46)	RBBP7 RBAP46	Homo sapiens (Human)	425	0	2
Q2M2I8	AAK1_HUMAN	reviewed	AP2-associated protein kinase 1 (EC 2.7.11.1) (Adaptor-associated kinase 1)	AAK1 KIAA1048	Homo sapiens (Human)	961	0	2
Q6P996	PDXD1_HUMAN	reviewed	Pyridoxal-dependent decarboxylase domain-containing protein 1 (EC 4.1.1.-)	PDXDC1 KIAA0251	Homo sapiens (Human)	788	0	2
Q86V48	LUZP1_HUMAN	reviewed	Leucine zipper protein 1	LUZP1	Homo sapiens (Human)	1076	0	2
Q8N8Y2	VA0D2_HUMAN	reviewed	V-type proton ATPase subunit d 2 (V-ATPase subunit d 2) (Vacuolar proton pump subunit d 2)	ATP6V0D2	Homo sapiens (Human)	350	0	2
Q96D71	REPS1_HUMAN	reviewed	RalBP1-associated Eps domain-containing protein 1 (RalBP1-interacting protein 1)	REPS1	Homo sapiens (Human)	796	0	2
Q9BRG1	VPS25_HUMAN	reviewed	Vacuolar protein-sorting-associated protein 25 (hVps25) (Dermal papilla-derived protein 9) (ELL-associated protein of 20 kDa) (ESCRT-II complex subunit VPS25)	VPS25 DERP9 EAP20	Homo sapiens (Human)	176	0	2
Q9H4A3	WNK1_HUMAN	reviewed	Serine/threonine-protein kinase WNK1 (EC 2.7.11.1) (Erythrocyte 65 kDa protein) (p65) (Kinase deficient protein) (Protein kinase lysine-deficient 1) (Protein kinase with no lysine 1) (hWNK1)	WNK1 HSN2 KDP KIAA0344 PRKWNK1	Homo sapiens (Human)	2382	0	2
Q9NQC7	CYLD_HUMAN	reviewed	Ubiquitin carboxyl-terminal hydrolase CYLD (EC 3.4.19.12) (Deubiquitinating enzyme CYLD) (Ubiquitin thioesterase CYLD) (Ubiquitin-specific-processing protease CYLD)	CYLD CYLD1 KIAA0849 HSPC057	Homo sapiens (Human)	956	0	2
Q9NV70	EXOC1_HUMAN	reviewed	Exocyst complex component 1 (Exocyst complex component Sec3)	EXOC1 SEC3 SEC3L1 BM-012	Homo sapiens (Human)	894	0	2
Q9P2D0	IBTK_HUMAN	reviewed	Inhibitor of Bruton tyrosine kinase (IBtk)	IBTK BTKI KIAA1417	Homo sapiens (Human)	1353	0	2
Q9UGP4	LIMD1_HUMAN	reviewed	LIM domain-containing protein 1	LIMD1	Homo sapiens (Human)	676	0	2
Q9UIQ6	LCAP_HUMAN	reviewed	Leucyl-cystinyl aminopeptidase (Cystinyl aminopeptidase) (EC 3.4.11.3) (Insulin-regulated membrane aminopeptidase) (Insulin-responsive aminopeptidase) (IRAP) (Oxytocinase) (OTase) (Placental leucine aminopeptidase) (P-LAP) [Cleaved into: Leucyl-cystinyl aminopeptidase, pregnancy serum form]	LNPEP OTASE	Homo sapiens (Human)	1025	0	2
Q9UJT2	TSKS_HUMAN	reviewed	Testis-specific serine kinase substrate (Testis-specific kinase substrate) (STK22 substrate 1)	TSKS STK22S1 TSKS1	Homo sapiens (Human)	592	0	2
Q96EB1	ELP4_HUMAN	reviewed	Elongator complex protein 4 (hELP4) (PAX6 neighbor gene protein)	ELP4 C11orf19 PAXNEB	Homo sapiens (Human)	424	4	1
P19388	RPAB1_HUMAN	reviewed	DNA-directed RNA polymerases I, II, and III subunit RPABC1 (RNA polymerases I, II, and III subunit ABC1) (DNA-directed RNA polymerase II 23 kDa polypeptide) (DNA-directed RNA polymerase II subunit E) (RPB5 homolog) (XAP4)	POLR2E	Homo sapiens (Human)	210	3	1
P37198	NUP62_HUMAN	reviewed	Nuclear pore glycoprotein p62 (62 kDa nucleoporin) (Nucleoporin Nup62)	NUP62	Homo sapiens (Human)	522	3	1
P61353	RL27_HUMAN	reviewed	60S ribosomal protein L27	RPL27	Homo sapiens (Human)	136	3	1
P67809	YBOX1_HUMAN	reviewed	Nuclease-sensitive element-binding protein 1 (CCAAT-binding transcription factor I subunit A) (CBF-A) (DNA-binding protein B) (DBPB) (Enhancer factor I subunit A) (EFI-A) (Y-box transcription factor) (Y-box-binding protein 1) (YB-1)	YBX1 NSEP1 YB1	Homo sapiens (Human)	324	3	1
P98170	XIAP_HUMAN	reviewed	E3 ubiquitin-protein ligase XIAP (EC 6.3.2.-) (Baculoviral IAP repeat-containing protein 4) (IAP-like protein) (ILP) (hILP) (Inhibitor of apoptosis protein 3) (IAP-3) (hIAP-3) (hIAP3) (X-linked inhibitor of apoptosis protein) (X-linked IAP)	XIAP API3 BIRC4 IAP3	Homo sapiens (Human)	497	3	1
Q14258	TRI25_HUMAN	reviewed	E3 ubiquitin/ISG15 ligase TRIM25 (EC 6.3.2.n3) (Estrogen-responsive finger protein) (RING finger protein 147) (RING-type E3 ubiquitin transferase) (EC 2.3.2.27) (Tripartite motif-containing protein 25) (Ubiquitin/ISG15-conjugating enzyme TRIM25) (Zinc finger protein 147)	TRIM25 EFP RNF147 ZNF147	Homo sapiens (Human)	630	3	1
Q96KK5	H2A1H_HUMAN	reviewed	Histone H2A type 1-H (Histone H2A/s)	HIST1H2AH HIST1H2AI	Homo sapiens (Human)	128	3	1
Q9UNH7	SNX6_HUMAN	reviewed	Sorting nexin-6 (TRAF4-associated factor 2) [Cleaved into: Sorting nexin-6, N-terminally processed]	SNX6	Homo sapiens (Human)	406	3	1
C9JLW8	F195B_HUMAN	reviewed	Mapk-regulated corepressor-interacting protein 1 (Protein FAM195B)	FAM195B MCRIP1	Homo sapiens (Human)	97	2	1
O00231	PSD11_HUMAN	reviewed	26S proteasome non-ATPase regulatory subunit 11 (26S proteasome regulatory subunit RPN6) (26S proteasome regulatory subunit S9) (26S proteasome regulatory subunit p44.5)	PSMD11	Homo sapiens (Human)	422	2	1
O00487	PSDE_HUMAN	reviewed	26S proteasome non-ATPase regulatory subunit 14 (EC 3.4.19.-) (26S proteasome regulatory subunit RPN11) (26S proteasome-associated PAD1 homolog 1)	PSMD14 POH1	Homo sapiens (Human)	310	2	1
O43795	MYO1B_HUMAN	reviewed	Unconventional myosin-Ib (MYH-1c) (Myosin I alpha) (MMI-alpha) (MMIa)	MYO1B	Homo sapiens (Human)	1136	2	1
O60573	IF4E2_HUMAN	reviewed	Eukaryotic translation initiation factor 4E type 2 (eIF-4E type 2) (eIF4E type 2) (Eukaryotic translation initiation factor 4E homologous protein) (Eukaryotic translation initiation factor 4E-like 3) (eIF4E-like protein 4E-LP) (mRNA cap-binding protein 4EHP) (mRNA cap-binding protein type 3)	EIF4E2 EIF4EL3	Homo sapiens (Human)	245	2	1
P12931	SRC_HUMAN	reviewed	Proto-oncogene tyrosine-protein kinase Src (EC 2.7.10.2) (Proto-oncogene c-Src) (pp60c-src) (p60-Src)	SRC SRC1	Homo sapiens (Human)	536	2	1
P24534	EF1B_HUMAN	reviewed	Elongation factor 1-beta (EF-1-beta)	EEF1B2 EEF1B EF1B	Homo sapiens (Human)	225	2	1
P40763	STAT3_HUMAN	reviewed	Signal transducer and activator of transcription 3 (Acute-phase response factor)	STAT3 APRF	Homo sapiens (Human)	770	2	1
P55036	PSMD4_HUMAN	reviewed	26S proteasome non-ATPase regulatory subunit 4 (26S proteasome regulatory subunit RPN10) (26S proteasome regulatory subunit S5A) (Antisecretory factor 1) (AF) (ASF) (Multiubiquitin chain-binding protein)	PSMD4 MCB1	Homo sapiens (Human)	377	2	1
P61923	COPZ1_HUMAN	reviewed	Coatomer subunit zeta-1 (Zeta-1-coat protein) (Zeta-1 COP)	COPZ1 COPZ CGI-120 HSPC181	Homo sapiens (Human)	177	2	1
P62714	PP2AB_HUMAN	reviewed	Serine/threonine-protein phosphatase 2A catalytic subunit beta isoform (PP2A-beta) (EC 3.1.3.16)	PPP2CB	Homo sapiens (Human)	309	2	1
P62829	RL23_HUMAN	reviewed	60S ribosomal protein L23 (60S ribosomal protein L17)	RPL23	Homo sapiens (Human)	140	2	1
P84098	RL19_HUMAN	reviewed	60S ribosomal protein L19	RPL19	Homo sapiens (Human)	196	2	1
Q05682	CALD1_HUMAN	reviewed	Caldesmon (CDM)	CALD1 CAD CDM	Homo sapiens (Human)	793	2	1
Q0PNE2	ELP6_HUMAN	reviewed	Elongator complex protein 6 (Angiotonin-transactivated protein 1) (Protein TMEM103)	ELP6 ATP1 C3orf75 TMEM103	Homo sapiens (Human)	266	2	1
Q13155	AIMP2_HUMAN	reviewed	Aminoacyl tRNA synthase complex-interacting multifunctional protein 2 (Multisynthase complex auxiliary component p38) (Protein JTV-1)	AIMP2 JTV1 PRO0992	Homo sapiens (Human)	320	2	1
Q13561	DCTN2_HUMAN	reviewed	Dynactin subunit 2 (50 kDa dynein-associated polypeptide) (Dynactin complex 50 kDa subunit) (DCTN-50) (p50 dynamitin)	DCTN2 DCTN50	Homo sapiens (Human)	401	2	1
Q14331	FRG1_HUMAN	reviewed	Protein FRG1 (FSHD region gene 1 protein)	FRG1	Homo sapiens (Human)	258	2	1
Q15398	DLGP5_HUMAN	reviewed	Disks large-associated protein 5 (DAP-5) (Discs large homolog 7) (Disks large-associated protein DLG7) (Hepatoma up-regulated protein) (HURP)	DLGAP5 DLG7 KIAA0008	Homo sapiens (Human)	846	2	1
Q15942	ZYX_HUMAN	reviewed	Zyxin (Zyxin-2)	ZYX	Homo sapiens (Human)	572	2	1
Q6FI81	CPIN1_HUMAN	reviewed	Anamorsin (Cytokine-induced apoptosis inhibitor 1) (Fe-S cluster assembly protein DRE2 homolog)	CIAPIN1 CUA001 PRO0915	Homo sapiens (Human)	312	2	1
Q6P2E9	EDC4_HUMAN	reviewed	Enhancer of mRNA-decapping protein 4 (Autoantigen Ge-1) (Autoantigen RCD-8) (Human enhancer of decapping large subunit) (Hedls)	EDC4 HEDLS	Homo sapiens (Human)	1401	2	1
Q99439	CNN2_HUMAN	reviewed	Calponin-2 (Calponin H2, smooth muscle) (Neutral calponin)	CNN2	Homo sapiens (Human)	309	2	1
Q99623	PHB2_HUMAN	reviewed	Prohibitin-2 (B-cell receptor-associated protein BAP37) (D-prohibitin) (Repressor of estrogen receptor activity)	PHB2 BAP REA	Homo sapiens (Human)	299	2	1
Q99871	HAUS7_HUMAN	reviewed	HAUS augmin-like complex subunit 7 (26S proteasome-associated UCH37-interacting protein 1) (UCHL5-interacting protein) (X-linked protein STS1769)	HAUS7 UCHL5IP UIP1	Homo sapiens (Human)	368	2	1
Q9H1A4	APC1_HUMAN	reviewed	Anaphase-promoting complex subunit 1 (APC1) (Cyclosome subunit 1) (Mitotic checkpoint regulator) (Testis-specific gene 24 protein)	ANAPC1 TSG24	Homo sapiens (Human)	1944	2	1
Q9NQC3	RTN4_HUMAN	reviewed	Reticulon-4 (Foocen) (Neurite outgrowth inhibitor) (Nogo protein) (Neuroendocrine-specific protein) (NSP) (Neuroendocrine-specific protein C homolog) (RTN-x) (Reticulon-5)	RTN4 KIAA0886 NOGO My043 SP1507	Homo sapiens (Human)	1192	2	1
Q9UJX2	CDC23_HUMAN	reviewed	Cell division cycle protein 23 homolog (Anaphase-promoting complex subunit 8) (APC8) (Cyclosome subunit 8)	CDC23 ANAPC8	Homo sapiens (Human)	597	2	1
Q9ULE6	PALD_HUMAN	reviewed	Paladin	PALD1 KIAA1274 PALD	Homo sapiens (Human)	856	2	1
Q9Y6U3	ADSV_HUMAN	reviewed	Adseverin (Scinderin)	SCIN KIAA1905	Homo sapiens (Human)	715	2	1
A6NM62	LRC53_HUMAN	reviewed	Leucine-rich repeat-containing protein 53	LRRC53	Homo sapiens (Human)	1247	1	1
O00425	IF2B3_HUMAN	reviewed	Insulin-like growth factor 2 mRNA-binding protein 3 (IGF2 mRNA-binding protein 3) (IMP-3) (IGF-II mRNA-binding protein 3) (KH domain-containing protein overexpressed in cancer) (hKOC) (VICKZ family member 3)	IGF2BP3 IMP3 KOC1 VICKZ3	Homo sapiens (Human)	579	1	1
O00560	SDCB1_HUMAN	reviewed	Syntenin-1 (Melanoma differentiation-associated protein 9) (MDA-9) (Pro-TGF-alpha cytoplasmic domain-interacting protein 18) (TACIP18) (Scaffold protein Pbp1) (Syndecan-binding protein 1)	SDCBP MDA9 SYCL	Homo sapiens (Human)	298	1	1
O00743	PPP6_HUMAN	reviewed	Serine/threonine-protein phosphatase 6 catalytic subunit (PP6C) (EC 3.1.3.16) [Cleaved into: Serine/threonine-protein phosphatase 6 catalytic subunit, N-terminally processed]	PPP6C PPP6	Homo sapiens (Human)	305	1	1
O14530	TXND9_HUMAN	reviewed	Thioredoxin domain-containing protein 9 (ATP-binding protein associated with cell differentiation) (Protein 1-4)	TXNDC9 APACD	Homo sapiens (Human)	226	1	1
O14531	DPYL4_HUMAN	reviewed	Dihydropyrimidinase-related protein 4 (DRP-4) (Collapsin response mediator protein 3) (CRMP-3) (UNC33-like phosphoprotein 4) (ULIP-4)	DPYSL4 CRMP3 ULIP4	Homo sapiens (Human)	572	1	1
O14737	PDCD5_HUMAN	reviewed	Programmed cell death protein 5 (TF-1 cell apoptosis-related protein 19) (Protein TFAR19)	PDCD5 TFAR19	Homo sapiens (Human)	125	1	1
O14964	HGS_HUMAN	reviewed	Hepatocyte growth factor-regulated tyrosine kinase substrate (Hrs) (Protein pp110)	HGS HRS	Homo sapiens (Human)	777	1	1
O15400	STX7_HUMAN	reviewed	Syntaxin-7	STX7	Homo sapiens (Human)	261	1	1
O43396	TXNL1_HUMAN	reviewed	Thioredoxin-like protein 1 (32 kDa thioredoxin-related protein)	TXNL1 TRP32 TXL TXNL	Homo sapiens (Human)	289	1	1
O43399	TPD54_HUMAN	reviewed	Tumor protein D54 (hD54) (Tumor protein D52-like 2)	TPD52L2	Homo sapiens (Human)	206	1	1
O43426	SYNJ1_HUMAN	reviewed	Synaptojanin-1 (EC 3.1.3.36) (Synaptic inositol 1,4,5-trisphosphate 5-phosphatase 1)	SYNJ1 KIAA0910	Homo sapiens (Human)	1573	1	1
O60610	DIAP1_HUMAN	reviewed	Protein diaphanous homolog 1 (Diaphanous-related formin-1) (DRF1)	DIAPH1 DIAP1	Homo sapiens (Human)	1272	1	1
O94842	TOX4_HUMAN	reviewed	TOX high mobility group box family member 4 (Epidermal Langerhans cell protein LCP1)	TOX4 C14orf92 KIAA0737	Homo sapiens (Human)	621	1	1
O95721	SNP29_HUMAN	reviewed	Synaptosomal-associated protein 29 (SNAP-29) (Soluble 29 kDa NSF attachment protein) (Vesicle-membrane fusion protein SNAP-29)	SNAP29	Homo sapiens (Human)	258	1	1
P00451	FA8_HUMAN	reviewed	Coagulation factor VIII (Antihemophilic factor) (AHF) (Procoagulant component) [Cleaved into: Factor VIIIa heavy chain, 200 kDa isoform; Factor VIIIa heavy chain, 92 kDa isoform; Factor VIII B chain; Factor VIIIa light chain]	F8 F8C	Homo sapiens (Human)	2351	1	1
P14618	KPYM_HUMAN	reviewed	Pyruvate kinase PKM (EC 2.7.1.40) (Cytosolic thyroid hormone-binding protein) (CTHBP) (Opa-interacting protein 3) (OIP-3) (Pyruvate kinase 2/3) (Pyruvate kinase muscle isozyme) (Thyroid hormone-binding protein 1) (THBP1) (Tumor M2-PK) (p58)	PKM OIP3 PK2 PK3 PKM2	Homo sapiens (Human)	531	1	1
P15259	PGAM2_HUMAN	reviewed	Phosphoglycerate mutase 2 (EC 3.1.3.13) (EC 5.4.2.11) (EC 5.4.2.4) (BPG-dependent PGAM 2) (Muscle-specific phosphoglycerate mutase) (Phosphoglycerate mutase isozyme M) (PGAM-M)	PGAM2 PGAMM	Homo sapiens (Human)	253	1	1
P15880	RS2_HUMAN	reviewed	40S ribosomal protein S2 (40S ribosomal protein S4) (Protein LLRep3)	RPS2 RPS4	Homo sapiens (Human)	293	1	1
P16615	AT2A2_HUMAN	reviewed	Sarcoplasmic/endoplasmic reticulum calcium ATPase 2 (SERCA2) (SR Ca(2+)-ATPase 2) (EC 3.6.3.8) (Calcium pump 2) (Calcium-transporting ATPase sarcoplasmic reticulum type, slow twitch skeletal muscle isoform) (Endoplasmic reticulum class 1/2 Ca(2+) ATPase)	ATP2A2 ATP2B	Homo sapiens (Human)	1042	1	1
P17480	UBF1_HUMAN	reviewed	Nucleolar transcription factor 1 (Autoantigen NOR-90) (Upstream-binding factor 1) (UBF-1)	UBTF UBF UBF1	Homo sapiens (Human)	764	1	1
P26639	SYTC_HUMAN	reviewed	Threonine--tRNA ligase, cytoplasmic (EC 6.1.1.3) (Threonyl-tRNA synthetase) (ThrRS)	TARS	Homo sapiens (Human)	723	1	1
P29317	EPHA2_HUMAN	reviewed	Ephrin type-A receptor 2 (EC 2.7.10.1) (Epithelial cell kinase) (Tyrosine-protein kinase receptor ECK)	EPHA2 ECK	Homo sapiens (Human)	976	1	1
P31689	DNJA1_HUMAN	reviewed	DnaJ homolog subfamily A member 1 (DnaJ protein homolog 2) (HSDJ) (Heat shock 40 kDa protein 4) (Heat shock protein J2) (HSJ-2) (Human DnaJ protein 2) (hDj-2)	DNAJA1 DNAJ2 HDJ2 HSJ2 HSPF4	Homo sapiens (Human)	397	1	1
P34995	PE2R1_HUMAN	reviewed	Prostaglandin E2 receptor EP1 subtype (PGE receptor EP1 subtype) (PGE2 receptor EP1 subtype) (Prostanoid EP1 receptor)	PTGER1	Homo sapiens (Human)	402	1	1
P38606	VATA_HUMAN	reviewed	V-type proton ATPase catalytic subunit A (V-ATPase subunit A) (EC 3.6.3.14) (V-ATPase 69 kDa subunit) (Vacuolar ATPase isoform VA68) (Vacuolar proton pump subunit alpha)	ATP6V1A ATP6A1 ATP6V1A1 VPP2	Homo sapiens (Human)	617	1	1
P39023	RL3_HUMAN	reviewed	60S ribosomal protein L3 (HIV-1 TAR RNA-binding protein B) (TARBP-B)	RPL3 OK/SW-cl.32	Homo sapiens (Human)	403	1	1
P42224	STAT1_HUMAN	reviewed	Signal transducer and activator of transcription 1-alpha/beta (Transcription factor ISGF-3 components p91/p84)	STAT1	Homo sapiens (Human)	750	1	1
P46776	RL27A_HUMAN	reviewed	60S ribosomal protein L27a	RPL27A	Homo sapiens (Human)	148	1	1
P46939	UTRO_HUMAN	reviewed	Utrophin (Dystrophin-related protein 1) (DRP-1)	UTRN DMDL DRP1	Homo sapiens (Human)	3433	1	1
P48556	PSMD8_HUMAN	reviewed	26S proteasome non-ATPase regulatory subunit 8 (26S proteasome regulatory subunit RPN12) (26S proteasome regulatory subunit S14) (p31)	PSMD8	Homo sapiens (Human)	350	1	1
P49773	HINT1_HUMAN	reviewed	Histidine triad nucleotide-binding protein 1 (EC 3.-.-.-) (Adenosine 5'-monophosphoramidase) (Protein kinase C inhibitor 1) (Protein kinase C-interacting protein 1) (PKCI-1)	HINT1 HINT PKCI1 PRKCNH1	Homo sapiens (Human)	126	1	1
P51648	AL3A2_HUMAN	reviewed	Fatty aldehyde dehydrogenase (EC 1.2.1.3) (Aldehyde dehydrogenase 10) (Aldehyde dehydrogenase family 3 member A2) (Microsomal aldehyde dehydrogenase)	ALDH3A2 ALDH10 FALDH	Homo sapiens (Human)	485	1	1
P52732	KIF11_HUMAN	reviewed	Kinesin-like protein KIF11 (Kinesin-like protein 1) (Kinesin-like spindle protein HKSP) (Kinesin-related motor protein Eg5) (Thyroid receptor-interacting protein 5) (TR-interacting protein 5) (TRIP-5)	KIF11 EG5 KNSL1 TRIP5	Homo sapiens (Human)	1056	1	1
P62191	PRS4_HUMAN	reviewed	26S protease regulatory subunit 4 (P26s4) (26S proteasome AAA-ATPase subunit RPT2) (Proteasome 26S subunit ATPase 1)	PSMC1	Homo sapiens (Human)	440	1	1
P62263	RS14_HUMAN	reviewed	40S ribosomal protein S14	RPS14 PRO2640	Homo sapiens (Human)	151	1	1
P62269	RS18_HUMAN	reviewed	40S ribosomal protein S18 (Ke-3) (Ke3)	RPS18 D6S218E	Homo sapiens (Human)	152	1	1
P62306	RUXF_HUMAN	reviewed	Small nuclear ribonucleoprotein F (snRNP-F) (Sm protein F) (Sm-F) (SmF)	SNRPF PBSCF	Homo sapiens (Human)	86	1	1
P62310	LSM3_HUMAN	reviewed	U6 snRNA-associated Sm-like protein LSm3	LSM3 MDS017	Homo sapiens (Human)	102	1	1
P62750	RL23A_HUMAN	reviewed	60S ribosomal protein L23a	RPL23A	Homo sapiens (Human)	156	1	1
P62899	RL31_HUMAN	reviewed	60S ribosomal protein L31	RPL31	Homo sapiens (Human)	125	1	1
P62906	RL10A_HUMAN	reviewed	60S ribosomal protein L10a (CSA-19) (Neural precursor cell expressed developmentally down-regulated protein 6) (NEDD-6)	RPL10A NEDD6	Homo sapiens (Human)	217	1	1
P63010	AP2B1_HUMAN	reviewed	AP-2 complex subunit beta (AP105B) (Adaptor protein complex AP-2 subunit beta) (Adaptor-related protein complex 2 subunit beta) (Beta-2-adaptin) (Beta-adaptin) (Clathrin assembly protein complex 2 beta large chain) (Plasma membrane adaptor HA2/AP2 adaptin beta subunit)	AP2B1 ADTB2 CLAPB1	Homo sapiens (Human)	937	1	1
P83731	RL24_HUMAN	reviewed	60S ribosomal protein L24 (60S ribosomal protein L30)	RPL24	Homo sapiens (Human)	157	1	1
Q00839	HNRPU_HUMAN	reviewed	Heterogeneous nuclear ribonucleoprotein U (hnRNP U) (Scaffold attachment factor A) (SAF-A) (p120) (pp120)	HNRNPU HNRPU SAFA U21.1	Homo sapiens (Human)	825	1	1
Q07020	RL18_HUMAN	reviewed	60S ribosomal protein L18	RPL18	Homo sapiens (Human)	188	1	1
Q07960	RHG01_HUMAN	reviewed	Rho GTPase-activating protein 1 (CDC42 GTPase-activating protein) (GTPase-activating protein rhoOGAP) (Rho-related small GTPase protein activator) (Rho-type GTPase-activating protein 1) (p50-RhoGAP)	ARHGAP1 CDC42GAP RHOGAP1	Homo sapiens (Human)	439	1	1
Q13123	RED_HUMAN	reviewed	Protein Red (Cytokine IK) (IK factor) (Protein RER)	IK RED RER	Homo sapiens (Human)	557	1	1
Q13765	NACA_HUMAN	reviewed	Nascent polypeptide-associated complex subunit alpha (NAC-alpha) (Alpha-NAC) (allergen Hom s 2)	NACA HSD48	Homo sapiens (Human)	215	1	1
Q14126	DSG2_HUMAN	reviewed	Desmoglein-2 (Cadherin family member 5) (HDGC)	DSG2 CDHF5	Homo sapiens (Human)	1118	1	1
Q15008	PSMD6_HUMAN	reviewed	26S proteasome non-ATPase regulatory subunit 6 (26S proteasome regulatory subunit RPN7) (26S proteasome regulatory subunit S10) (Breast cancer-associated protein SGA-113M) (Phosphonoformate immuno-associated protein 4) (Proteasome regulatory particle subunit p44S10) (p42A)	PSMD6 KIAA0107 PFAAP4	Homo sapiens (Human)	389	1	1
Q15046	SYK_HUMAN	reviewed	Lysine--tRNA ligase (EC 6.1.1.6) (Lysyl-tRNA synthetase) (LysRS)	KARS KIAA0070	Homo sapiens (Human)	597	1	1
Q15056	IF4H_HUMAN	reviewed	Eukaryotic translation initiation factor 4H (eIF-4H) (Williams-Beuren syndrome chromosomal region 1 protein)	EIF4H KIAA0038 WBSCR1 WSCR1	Homo sapiens (Human)	248	1	1
Q15233	NONO_HUMAN	reviewed	Non-POU domain-containing octamer-binding protein (NonO protein) (54 kDa nuclear RNA- and DNA-binding protein) (55 kDa nuclear protein) (DNA-binding p52/p100 complex, 52 kDa subunit) (NMT55) (p54(nrb)) (p54nrb)	NONO NRB54	Homo sapiens (Human)	471	1	1
Q15365	PCBP1_HUMAN	reviewed	Poly(rC)-binding protein 1 (Alpha-CP1) (Heterogeneous nuclear ribonucleoprotein E1) (hnRNP E1) (Nucleic acid-binding protein SUB2.3)	PCBP1	Homo sapiens (Human)	356	1	1
Q15393	SF3B3_HUMAN	reviewed	Splicing factor 3B subunit 3 (Pre-mRNA-splicing factor SF3b 130 kDa subunit) (SF3b130) (STAF130) (Spliceosome-associated protein 130) (SAP 130)	SF3B3 KIAA0017 SAP130	Homo sapiens (Human)	1217	1	1
Q15545	TAF7_HUMAN	reviewed	Transcription initiation factor TFIID subunit 7 (RNA polymerase II TBP-associated factor subunit F) (Transcription initiation factor TFIID 55 kDa subunit) (TAF(II)55) (TAFII-55) (TAFII55)	TAF7 TAF2F TAFII55	Homo sapiens (Human)	349	1	1
Q15555	MARE2_HUMAN	reviewed	Microtubule-associated protein RP/EB family member 2 (APC-binding protein EB2) (End-binding protein 2) (EB2)	MAPRE2 RP1	Homo sapiens (Human)	327	1	1
Q16637	SMN_HUMAN	reviewed	Survival motor neuron protein (Component of gems 1) (Gemin-1)	SMN1 SMN SMNT; SMN2 SMNC	Homo sapiens (Human)	294	1	1
Q3B820	F161A_HUMAN	reviewed	Protein FAM161A	FAM161A	Homo sapiens (Human)	660	1	1
Q3MHD2	LSM12_HUMAN	reviewed	Protein LSM12 homolog	LSM12	Homo sapiens (Human)	195	1	1
Q4KMP7	TB10B_HUMAN	reviewed	TBC1 domain family member 10B (Rab27A-GAP-beta)	TBC1D10B FP2461	Homo sapiens (Human)	808	1	1
Q5T5Y3	CAMP1_HUMAN	reviewed	Calmodulin-regulated spectrin-associated protein 1	CAMSAP1	Homo sapiens (Human)	1602	1	1
Q5T6F2	UBAP2_HUMAN	reviewed	Ubiquitin-associated protein 2 (UBAP-2)	UBAP2 KIAA1491	Homo sapiens (Human)	1119	1	1
Q5VZ89	DEN4C_HUMAN	reviewed	DENN domain-containing protein 4C	DENND4C C9orf55 C9orf55B	Homo sapiens (Human)	1673	1	1
Q6P2Q9	PRP8_HUMAN	reviewed	Pre-mRNA-processing-splicing factor 8 (220 kDa U5 snRNP-specific protein) (PRP8 homolog) (Splicing factor Prp8) (p220)	PRPF8 PRPC8	Homo sapiens (Human)	2335	1	1
Q6ZSR9	YJ005_HUMAN	reviewed	Uncharacterized protein FLJ45252		Homo sapiens (Human)	355	1	1
Q7Z2W4	ZCCHV_HUMAN	reviewed	Zinc finger CCCH-type antiviral protein 1 (ADP-ribosyltransferase diphtheria toxin-like 13) (ARTD13) (Zinc finger CCCH domain-containing protein 2) (Zinc finger antiviral protein) (ZAP)	ZC3HAV1 ZC3HDC2 PRO1677	Homo sapiens (Human)	902	1	1
Q7Z6K5	ARPIN_HUMAN	reviewed	Arpin (Arp2/3 inhibition protein)	ARPIN C15orf38	Homo sapiens (Human)	226	1	1
Q8IWF6	DEN6A_HUMAN	reviewed	Protein DENND6A (DENN domain-containing protein 6A)	DENND6A FAM116A	Homo sapiens (Human)	608	1	1
Q8N1B4	VPS52_HUMAN	reviewed	Vacuolar protein sorting-associated protein 52 homolog (SAC2 suppressor of actin mutations 2-like protein)	VPS52 SACM2L	Homo sapiens (Human)	723	1	1
Q8N8S7	ENAH_HUMAN	reviewed	Protein enabled homolog	ENAH MENA	Homo sapiens (Human)	591	1	1
Q8NG31	CASC5_HUMAN	reviewed	Protein CASC5 (ALL1-fused gene from chromosome 15q14 protein) (AF15q14) (Bub-linking kinetochore protein) (Blinkin) (Cancer susceptibility candidate gene 5 protein) (Cancer/testis antigen 29) (CT29) (Kinetochore-null protein 1) (Protein D40/AF15q14)	CASC5 KIAA1570 KNL1	Homo sapiens (Human)	2342	1	1
Q92540	SMG7_HUMAN	reviewed	Protein SMG7 (EST1-like protein C) (SMG-7 homolog) (hSMG-7)	SMG7 C1orf16 EST1C KIAA0250	Homo sapiens (Human)	1137	1	1
Q92667	AKAP1_HUMAN	reviewed	A-kinase anchor protein 1, mitochondrial (A-kinase anchor protein 149 kDa) (AKAP 149) (Dual specificity A-kinase-anchoring protein 1) (D-AKAP-1) (Protein kinase A-anchoring protein 1) (PRKA1) (Spermatid A-kinase anchor protein 84) (S-AKAP84)	AKAP1 AKAP149 PRKA1	Homo sapiens (Human)	903	1	1
Q96F86	EDC3_HUMAN	reviewed	Enhancer of mRNA-decapping protein 3 (LSM16 homolog) (YjeF N-terminal domain-containing protein 2) (YjeF_N2) (hYjeF_N2) (YjeF domain-containing protein 1)	EDC3 LSM16 YJDC YJEFN2 PP844	Homo sapiens (Human)	508	1	1
Q96QC0	PP1RA_HUMAN	reviewed	Serine/threonine-protein phosphatase 1 regulatory subunit 10 (MHC class I region proline-rich protein CAT53) (PP1-binding protein of 114 kDa) (Phosphatase 1 nuclear targeting subunit) (Protein FB19) (p99)	PPP1R10 CAT53 FB19 PNUTS	Homo sapiens (Human)	940	1	1
Q96RG2	PASK_HUMAN	reviewed	PAS domain-containing serine/threonine-protein kinase (PAS-kinase) (PASKIN) (hPASK) (EC 2.7.11.1)	PASK KIAA0135	Homo sapiens (Human)	1323	1	1
Q96S38	KS6C1_HUMAN	reviewed	Ribosomal protein S6 kinase delta-1 (S6K-delta-1) (EC 2.7.11.1) (52 kDa ribosomal protein S6 kinase) (Ribosomal S6 kinase-like protein with two PSK domains 118 kDa protein) (SPHK1-binding protein)	RPS6KC1 RPK118	Homo sapiens (Human)	1066	1	1
Q9H0W8	SMG9_HUMAN	reviewed	Protein SMG9 (Protein smg-9 homolog)	SMG9 C19orf61	Homo sapiens (Human)	520	1	1
Q9H425	CA198_HUMAN	reviewed	Uncharacterized protein C1orf198	C1orf198	Homo sapiens (Human)	327	1	1
Q9H900	ZWILC_HUMAN	reviewed	Protein zwilch homolog (hZwilch)	ZWILCH	Homo sapiens (Human)	591	1	1
Q9HCK1	ZDBF2_HUMAN	reviewed	DBF4-type zinc finger-containing protein 2	ZDBF2 KIAA1571	Homo sapiens (Human)	2354	1	1
Q9NQA3	WASH6_HUMAN	reviewed	WAS protein family homolog 6 (Protein FAM39A)	WASH6P CXYorf1 FAM39A	Homo sapiens (Human)	447	1	1
Q9NYP9	MS18A_HUMAN	reviewed	Protein Mis18-alpha (FAPP1-associated protein 1)	MIS18A C21orf45 C21orf46 FASP1	Homo sapiens (Human)	233	1	1
Q9P260	K1468_HUMAN	reviewed	LisH domain and HEAT repeat-containing protein KIAA1468	KIAA1468	Homo sapiens (Human)	1216	1	1
Q9UBI6	GBG12_HUMAN	reviewed	Guanine nucleotide-binding protein G(I)/G(S)/G(O) subunit gamma-12	GNG12	Homo sapiens (Human)	72	1	1
Q9UID3	VPS51_HUMAN	reviewed	Vacuolar protein sorting-associated protein 51 homolog (Another new gene 2 protein) (Protein fat-free homolog)	VPS51 ANG2 C11orf2 C11orf3 FFR PP5382	Homo sapiens (Human)	782	1	1
Q9UMS4	PRP19_HUMAN	reviewed	Pre-mRNA-processing factor 19 (EC 6.3.2.-) (Nuclear matrix protein 200) (PRP19/PSO4 homolog) (hPso4) (Senescence evasion factor)	PRPF19 NMP200 PRP19 SNEV	Homo sapiens (Human)	504	1	1
Q9Y4K4	M4K5_HUMAN	reviewed	Mitogen-activated protein kinase kinase kinase kinase 5 (EC 2.7.11.1) (Kinase homologous to SPS1/STE20) (KHS) (MAPK/ERK kinase kinase kinase 5) (MEK kinase kinase 5) (MEKKK 5)	MAP4K5	Homo sapiens (Human)	846	1	1
Q9Y587	AP4S1_HUMAN	reviewed	AP-4 complex subunit sigma-1 (AP-4 adaptor complex subunit sigma-1) (Adaptor-related protein complex 4 subunit sigma-1) (Sigma-1 subunit of AP-4) (Sigma-4-adaptin) (Sigma4-adaptin)	AP4S1	Homo sapiens (Human)	144	1	1
Q9Y5X3	SNX5_HUMAN	reviewed	Sorting nexin-5	SNX5	Homo sapiens (Human)	404	1	1
Q9Y6Y8	S23IP_HUMAN	reviewed	SEC23-interacting protein (p125)	SEC23IP MSTP053	Homo sapiens (Human)	1000	1	1
A6NP11	ZN716_HUMAN	reviewed	Zinc finger protein 716	ZNF716	Homo sapiens (Human)	495	0	1
O14594	NCAN_HUMAN	reviewed	Neurocan core protein (Chondroitin sulfate proteoglycan 3)	NCAN CSPG3 NEUR	Homo sapiens (Human)	1321	0	1
O14745	NHRF1_HUMAN	reviewed	Na(+)/H(+) exchange regulatory cofactor NHE-RF1 (NHERF-1) (Ezrin-radixin-moesin-binding phosphoprotein 50) (EBP50) (Regulatory cofactor of Na(+)/H(+) exchanger) (Sodium-hydrogen exchanger regulatory factor 1) (Solute carrier family 9 isoform A3 regulatory factor 1)	SLC9A3R1 NHERF NHERF1	Homo sapiens (Human)	358	0	1
O14764	GBRD_HUMAN	reviewed	Gamma-aminobutyric acid receptor subunit delta (GABA(A) receptor subunit delta)	GABRD	Homo sapiens (Human)	452	0	1
O14777	NDC80_HUMAN	reviewed	Kinetochore protein NDC80 homolog (Highly expressed in cancer protein) (Kinetochore protein Hec1) (HsHec1) (Kinetochore-associated protein 2) (Retinoblastoma-associated protein HEC)	NDC80 HEC HEC1 KNTC2	Homo sapiens (Human)	642	0	1
O15294	OGT1_HUMAN	reviewed	UDP-N-acetylglucosamine--peptide N-acetylglucosaminyltransferase 110 kDa subunit (EC 2.4.1.255) (O-GlcNAc transferase subunit p110) (O-linked N-acetylglucosamine transferase 110 kDa subunit) (OGT)	OGT	Homo sapiens (Human)	1046	0	1
O15372	EIF3H_HUMAN	reviewed	Eukaryotic translation initiation factor 3 subunit H (eIF3h) (Eukaryotic translation initiation factor 3 subunit 3) (eIF-3-gamma) (eIF3 p40 subunit)	EIF3H EIF3S3	Homo sapiens (Human)	352	0	1
O15440	MRP5_HUMAN	reviewed	Multidrug resistance-associated protein 5 (ATP-binding cassette sub-family C member 5) (Multi-specific organic anion transporter C) (MOAT-C) (SMRP) (pABC11)	ABCC5 MRP5	Homo sapiens (Human)	1437	0	1
O15498	YKT6_HUMAN	reviewed	Synaptobrevin homolog YKT6 (EC 2.3.1.-)	YKT6	Homo sapiens (Human)	198	0	1
O43822	CU002_HUMAN	reviewed	Protein C21orf2 (C21orf-HUMF09G8.5) (YF5/A2)	C21orf2	Homo sapiens (Human)	256	0	1
O43909	EXTL3_HUMAN	reviewed	Exostosin-like 3 (EC 2.4.1.223) (EXT-related protein 1) (Glucuronyl-galactosyl-proteoglycan 4-alpha-N-acetylglucosaminyltransferase) (Hereditary multiple exostoses gene isolog) (Multiple exostosis-like protein 3) (Putative tumor suppressor protein EXTL3)	EXTL3 EXTL1L EXTR1 KIAA0519	Homo sapiens (Human)	919	0	1
O60312	AT10A_HUMAN	reviewed	Probable phospholipid-transporting ATPase VA (EC 3.6.3.1) (ATPase class V type 10A) (Aminophospholipid translocase VA) (P4-ATPase flippase complex alpha subunit ATP10A)	ATP10A ATP10C ATPVA ATPVC KIAA0566	Homo sapiens (Human)	1499	0	1
O75348	VATG1_HUMAN	reviewed	V-type proton ATPase subunit G 1 (V-ATPase subunit G 1) (V-ATPase 13 kDa subunit 1) (Vacuolar proton pump subunit G 1) (Vacuolar proton pump subunit M16)	ATP6V1G1 ATP6G ATP6G1 ATP6J	Homo sapiens (Human)	118	0	1
O75489	NDUS3_HUMAN	reviewed	NADH dehydrogenase [ubiquinone] iron-sulfur protein 3, mitochondrial (EC 1.6.5.3) (EC 1.6.99.3) (Complex I-30kD) (CI-30kD) (NADH-ubiquinone oxidoreductase 30 kDa subunit)	NDUFS3	Homo sapiens (Human)	264	0	1
O75665	OFD1_HUMAN	reviewed	Oral-facial-digital syndrome 1 protein (Protein 71-7A)	OFD1 CXorf5	Homo sapiens (Human)	1012	0	1
O95235	KI20A_HUMAN	reviewed	Kinesin-like protein KIF20A (GG10_2) (Mitotic kinesin-like protein 2) (MKlp2) (Rab6-interacting kinesin-like protein) (Rabkinesin-6)	KIF20A MKLP2 RAB6KIFL	Homo sapiens (Human)	890	0	1
O95757	HS74L_HUMAN	reviewed	Heat shock 70 kDa protein 4L (Heat shock 70-related protein APG-1) (Osmotic stress protein 94)	HSPA4L APG1 OSP94	Homo sapiens (Human)	839	0	1
O95819	M4K4_HUMAN	reviewed	Mitogen-activated protein kinase kinase kinase kinase 4 (EC 2.7.11.1) (HPK/GCK-like kinase HGK) (MAPK/ERK kinase kinase kinase 4) (MEK kinase kinase 4) (MEKKK 4) (Nck-interacting kinase)	MAP4K4 HGK KIAA0687 NIK	Homo sapiens (Human)	1239	0	1
O95922	TTLL1_HUMAN	reviewed	Probable tubulin polyglutamylase TTLL1 (EC 6.-.-.-) (Tubulin polyglutamylase complex subunit 3) (PGs3) (Tubulin--tyrosine ligase-like protein 1)	TTLL1 C22orf7	Homo sapiens (Human)	423	0	1
P08123	CO1A2_HUMAN	reviewed	Collagen alpha-2(I) chain (Alpha-2 type I collagen)	COL1A2	Homo sapiens (Human)	1366	0	1
P08243	ASNS_HUMAN	reviewed	Asparagine synthetase [glutamine-hydrolyzing] (EC 6.3.5.4) (Cell cycle control protein TS11) (Glutamine-dependent asparagine synthetase)	ASNS TS11	Homo sapiens (Human)	561	0	1
P12277	KCRB_HUMAN	reviewed	Creatine kinase B-type (EC 2.7.3.2) (B-CK) (Creatine kinase B chain)	CKB CKBB	Homo sapiens (Human)	381	0	1
P13645	K1C10_HUMAN	reviewed	Keratin, type I cytoskeletal 10 (Cytokeratin-10) (CK-10) (Keratin-10) (K10)	KRT10 KPP	Homo sapiens (Human)	584	0	1
P15735	PHKG2_HUMAN	reviewed	Phosphorylase b kinase gamma catalytic chain, liver/testis isoform (PHK-gamma-LT) (PHK-gamma-T) (EC 2.7.11.19) (PSK-C3) (Phosphorylase kinase subunit gamma-2)	PHKG2	Homo sapiens (Human)	406	0	1
P15924	DESP_HUMAN	reviewed	Desmoplakin (DP) (250/210 kDa paraneoplastic pemphigus antigen)	DSP	Homo sapiens (Human)	2871	0	1
P16333	NCK1_HUMAN	reviewed	Cytoplasmic protein NCK1 (NCK adaptor protein 1) (Nck-1) (SH2/SH3 adaptor protein NCK-alpha)	NCK1 NCK	Homo sapiens (Human)	377	0	1
P22760	AAAD_HUMAN	reviewed	Arylacetamide deacetylase (EC 3.1.1.3)	AADAC DAC	Homo sapiens (Human)	399	0	1
P23468	PTPRD_HUMAN	reviewed	Receptor-type tyrosine-protein phosphatase delta (Protein-tyrosine phosphatase delta) (R-PTP-delta) (EC 3.1.3.48)	PTPRD	Homo sapiens (Human)	1912	0	1
P25786	PSA1_HUMAN	reviewed	Proteasome subunit alpha type-1 (EC 3.4.25.1) (30 kDa prosomal protein) (PROS-30) (Macropain subunit C2) (Multicatalytic endopeptidase complex subunit C2) (Proteasome component C2) (Proteasome nu chain)	PSMA1 HC2 NU PROS30 PSC2	Homo sapiens (Human)	263	0	1
P28072	PSB6_HUMAN	reviewed	Proteasome subunit beta type-6 (EC 3.4.25.1) (Macropain delta chain) (Multicatalytic endopeptidase complex delta chain) (Proteasome delta chain) (Proteasome subunit Y)	PSMB6 LMPY Y	Homo sapiens (Human)	239	0	1
P29459	IL12A_HUMAN	reviewed	Interleukin-12 subunit alpha (IL-12A) (Cytotoxic lymphocyte maturation factor 35 kDa subunit) (CLMF p35) (IL-12 subunit p35) (NK cell stimulatory factor chain 1) (NKSF1)	IL12A NKSF1	Homo sapiens (Human)	219	0	1
P29692	EF1D_HUMAN	reviewed	Elongation factor 1-delta (EF-1-delta) (Antigen NY-CO-4)	EEF1D EF1D	Homo sapiens (Human)	281	0	1
P30838	AL3A1_HUMAN	reviewed	Aldehyde dehydrogenase, dimeric NADP-preferring (EC 1.2.1.5) (ALDHIII) (Aldehyde dehydrogenase 3) (Aldehyde dehydrogenase family 3 member A1)	ALDH3A1 ALDH3	Homo sapiens (Human)	453	0	1
P31629	ZEP2_HUMAN	reviewed	Transcription factor HIVEP2 (Human immunodeficiency virus type I enhancer-binding protein 2) (HIV-EP2) (MHC-binding protein 2) (MBP-2)	HIVEP2	Homo sapiens (Human)	2446	0	1
P40939	ECHA_HUMAN	reviewed	Trifunctional enzyme subunit alpha, mitochondrial (78 kDa gastrin-binding protein) (TP-alpha) [Includes: Long-chain enoyl-CoA hydratase (EC 4.2.1.17); Long chain 3-hydroxyacyl-CoA dehydrogenase (EC 1.1.1.211)]	HADHA HADH	Homo sapiens (Human)	763	0	1
P41226	UBA7_HUMAN	reviewed	Ubiquitin-like modifier-activating enzyme 7 (Ubiquitin-activating enzyme 7) (D8) (Ubiquitin-activating enzyme E1 homolog)	UBA7 UBE1L UBE2	Homo sapiens (Human)	1012	0	1
P50416	CPT1A_HUMAN	reviewed	Carnitine O-palmitoyltransferase 1, liver isoform (CPT1-L) (EC 2.3.1.21) (Carnitine O-palmitoyltransferase I, liver isoform) (CPT I) (CPTI-L) (Carnitine palmitoyltransferase 1A)	CPT1A CPT1	Homo sapiens (Human)	773	0	1
P52597	HNRPF_HUMAN	reviewed	Heterogeneous nuclear ribonucleoprotein F (hnRNP F) (Nucleolin-like protein mcs94-1) [Cleaved into: Heterogeneous nuclear ribonucleoprotein F, N-terminally processed]	HNRNPF HNRPF	Homo sapiens (Human)	415	0	1
P53365	ARFP2_HUMAN	reviewed	Arfaptin-2 (ADP-ribosylation factor-interacting protein 2) (Partner of RAC1) (Protein POR1)	ARFIP2 POR1	Homo sapiens (Human)	341	0	1
P53677	AP3M2_HUMAN	reviewed	AP-3 complex subunit mu-2 (Adaptor-related protein complex 3 subunit mu-2) (Clathrin assembly protein assembly protein complex 3 mu-2 medium chain) (Clathrin coat assembly protein AP47 homolog 2) (Clathrin coat-associated protein AP47 homolog 2) (Golgi adaptor AP-1 47 kDa protein homolog 2) (HA1 47 kDa subunit homolog 2) (Mu3B-adaptin) (P47B)	AP3M2	Homo sapiens (Human)	418	0	1
P55039	DRG2_HUMAN	reviewed	Developmentally-regulated GTP-binding protein 2 (DRG-2)	DRG2	Homo sapiens (Human)	364	0	1
P61313	RL15_HUMAN	reviewed	60S ribosomal protein L15	RPL15 EC45 TCBAP0781	Homo sapiens (Human)	204	0	1
P62249	RS16_HUMAN	reviewed	40S ribosomal protein S16	RPS16	Homo sapiens (Human)	146	0	1
P62753	RS6_HUMAN	reviewed	40S ribosomal protein S6 (Phosphoprotein NP33)	RPS6 OK/SW-cl.2	Homo sapiens (Human)	249	0	1
P62851	RS25_HUMAN	reviewed	40S ribosomal protein S25	RPS25	Homo sapiens (Human)	125	0	1
P63241	IF5A1_HUMAN	reviewed	Eukaryotic translation initiation factor 5A-1 (eIF-5A-1) (eIF-5A1) (Eukaryotic initiation factor 5A isoform 1) (eIF-5A) (Rev-binding factor) (eIF-4D)	EIF5A	Homo sapiens (Human)	154	0	1
Q01484	ANK2_HUMAN	reviewed	Ankyrin-2 (ANK-2) (Ankyrin-B) (Brain ankyrin) (Non-erythroid ankyrin)	ANK2	Homo sapiens (Human)	3957	0	1
Q02880	TOP2B_HUMAN	reviewed	DNA topoisomerase 2-beta (EC 5.99.1.3) (DNA topoisomerase II, beta isozyme)	TOP2B	Homo sapiens (Human)	1626	0	1
Q12802	AKP13_HUMAN	reviewed	A-kinase anchor protein 13 (AKAP-13) (AKAP-Lbc) (Breast cancer nuclear receptor-binding auxiliary protein) (Guanine nucleotide exchange factor Lbc) (Human thyroid-anchoring protein 31) (Lymphoid blast crisis oncogene) (LBC oncogene) (Non-oncogenic Rho GTPase-specific GTP exchange factor) (Protein kinase A-anchoring protein 13) (PRKA13) (p47)	AKAP13 BRX HT31 LBC	Homo sapiens (Human)	2813	0	1
Q13033	STRN3_HUMAN	reviewed	Striatin-3 (Cell cycle autoantigen SG2NA) (S/G2 antigen)	STRN3 GS2NA SG2NA	Homo sapiens (Human)	797	0	1
Q13042	CDC16_HUMAN	reviewed	Cell division cycle protein 16 homolog (Anaphase-promoting complex subunit 6) (APC6) (CDC16 homolog) (CDC16Hs) (Cyclosome subunit 6)	CDC16 ANAPC6	Homo sapiens (Human)	620	0	1
Q13480	GAB1_HUMAN	reviewed	GRB2-associated-binding protein 1 (GRB2-associated binder 1) (Growth factor receptor bound protein 2-associated protein 1)	GAB1	Homo sapiens (Human)	694	0	1
Q13822	ENPP2_HUMAN	reviewed	Ectonucleotide pyrophosphatase/phosphodiesterase family member 2 (E-NPP 2) (EC 3.1.4.39) (Autotaxin) (Extracellular lysophospholipase D) (LysoPLD)	ENPP2 ATX PDNP2	Homo sapiens (Human)	863	0	1
Q14114	LRP8_HUMAN	reviewed	Low-density lipoprotein receptor-related protein 8 (LRP-8) (Apolipoprotein E receptor 2)	LRP8 APOER2	Homo sapiens (Human)	963	0	1
Q14457	BECN1_HUMAN	reviewed	Beclin-1 (Coiled-coil myosin-like BCL2-interacting protein) (Protein GT197)	BECN1 GT197	Homo sapiens (Human)	450	0	1
Q15418	KS6A1_HUMAN	reviewed	Ribosomal protein S6 kinase alpha-1 (S6K-alpha-1) (EC 2.7.11.1) (90 kDa ribosomal protein S6 kinase 1) (p90-RSK 1) (p90RSK1) (p90S6K) (MAP kinase-activated protein kinase 1a) (MAPK-activated protein kinase 1a) (MAPKAP kinase 1a) (MAPKAPK-1a) (Ribosomal S6 kinase 1) (RSK-1)	RPS6KA1 MAPKAPK1A RSK1	Homo sapiens (Human)	735	0	1
Q15691	MARE1_HUMAN	reviewed	Microtubule-associated protein RP/EB family member 1 (APC-binding protein EB1) (End-binding protein 1) (EB1)	MAPRE1	Homo sapiens (Human)	268	0	1
Q15858	SCN9A_HUMAN	reviewed	Sodium channel protein type 9 subunit alpha (Neuroendocrine sodium channel) (hNE-Na) (Peripheral sodium channel 1) (PN1) (Sodium channel protein type IX subunit alpha) (Voltage-gated sodium channel subunit alpha Nav1.7)	SCN9A NENA	Homo sapiens (Human)	1988	0	1
Q16186	ADRM1_HUMAN	reviewed	Proteasomal ubiquitin receptor ADRM1 (110 kDa cell membrane glycoprotein) (Gp110) (Adhesion-regulating molecule 1) (ARM-1) (Proteasome regulatory particle non-ATPase 13) (hRpn13) (Rpn13 homolog)	ADRM1 GP110	Homo sapiens (Human)	407	0	1
Q16445	GBRA6_HUMAN	reviewed	Gamma-aminobutyric acid receptor subunit alpha-6 (GABA(A) receptor subunit alpha-6)	GABRA6	Homo sapiens (Human)	453	0	1
Q16513	PKN2_HUMAN	reviewed	Serine/threonine-protein kinase N2 (EC 2.7.11.13) (PKN gamma) (Protein kinase C-like 2) (Protein-kinase C-related kinase 2)	PKN2 PRK2 PRKCL2	Homo sapiens (Human)	984	0	1
Q32MZ4	LRRF1_HUMAN	reviewed	Leucine-rich repeat flightless-interacting protein 1 (LRR FLII-interacting protein 1) (GC-binding factor 2) (TAR RNA-interacting protein)	LRRFIP1 GCF2 TRIP	Homo sapiens (Human)	808	0	1
Q3ZCQ8	TIM50_HUMAN	reviewed	Mitochondrial import inner membrane translocase subunit TIM50	TIMM50 TIM50 PRO1512	Homo sapiens (Human)	353	0	1
Q53EL9	SEZ6_HUMAN	reviewed	Seizure protein 6 homolog (SEZ-6) (hSEZ-6)	SEZ6	Homo sapiens (Human)	994	0	1
Q5JU67	CI117_HUMAN	reviewed	Uncharacterized protein C9orf117	C9orf117	Homo sapiens (Human)	520	0	1
Q5QP74	CJ115_HUMAN	reviewed	Putative uncharacterized protein encoded by LINC01552	LINC01552 C10orf115	Homo sapiens (Human)	94	0	1
Q5SNT6	FA21A_HUMAN	reviewed	WASH complex subunit FAM21A	FAM21A FAM21B	Homo sapiens (Human)	1341	0	1
Q5VWZ2	LYPL1_HUMAN	reviewed	Lysophospholipase-like protein 1 (EC 3.1.2.-)	LYPLAL1	Homo sapiens (Human)	237	0	1
Q6N022	TEN4_HUMAN	reviewed	Teneurin-4 (Ten-4) (Protein Odd Oz/ten-m homolog 4) (Tenascin-M4) (Ten-m4) (Teneurin transmembrane protein 4)	TENM4 KIAA1302 ODZ4 TNM4	Homo sapiens (Human)	2769	0	1
Q6PCB0	VWA1_HUMAN	reviewed	von Willebrand factor A domain-containing protein 1	VWA1	Homo sapiens (Human)	445	0	1
Q6ULP2	AFTIN_HUMAN	reviewed	Aftiphilin	AFTPH AFTH	Homo sapiens (Human)	937	0	1
Q6UY11	DLK2_HUMAN	reviewed	Protein delta homolog 2 (DLK-2) (Epidermal growth factor-like protein 9) (EGF-like protein 9)	DLK2 EGFL9 UNQ2903/PRO28633	Homo sapiens (Human)	383	0	1
Q6VMQ6	MCAF1_HUMAN	reviewed	Activating transcription factor 7-interacting protein 1 (ATF-interacting protein) (ATF-IP) (ATF7-interacting protein) (ATFa-associated modulator) (hAM) (MBD1-containing chromatin-associated factor 1) (P621)	ATF7IP MCAF MCAF1	Homo sapiens (Human)	1270	0	1
Q6ZSJ9	SHSA6_HUMAN	reviewed	Protein shisa-6 homolog	SHISA6	Homo sapiens (Human)	500	0	1
Q6ZSR3	YO027_HUMAN	reviewed	Putative uncharacterized protein FLJ45275, mitochondrial		Homo sapiens (Human)	168	0	1
Q7KZF4	SND1_HUMAN	reviewed	Staphylococcal nuclease domain-containing protein 1 (100 kDa coactivator) (EBNA2 coactivator p100) (Tudor domain-containing protein 11) (p100 co-activator)	SND1 TDRD11	Homo sapiens (Human)	910	0	1
Q7L266	ASGL1_HUMAN	reviewed	Isoaspartyl peptidase/L-asparaginase (EC 3.4.19.5) (EC 3.5.1.1) (Asparaginase-like protein 1) (Beta-aspartyl-peptidase) (Isoaspartyl dipeptidase) (L-asparagine amidohydrolase) [Cleaved into: Isoaspartyl peptidase/L-asparaginase alpha chain; Isoaspartyl peptidase/L-asparaginase beta chain]	ASRGL1 ALP CRASH	Homo sapiens (Human)	308	0	1
Q7L576	CYFP1_HUMAN	reviewed	Cytoplasmic FMR1-interacting protein 1 (Specifically Rac1-associated protein 1) (Sra-1) (p140sra-1)	CYFIP1 KIAA0068	Homo sapiens (Human)	1253	0	1
Q7Z6Z7	HUWE1_HUMAN	reviewed	E3 ubiquitin-protein ligase HUWE1 (EC 6.3.2.-) (ARF-binding protein 1) (ARF-BP1) (HECT, UBA and WWE domain-containing protein 1) (Homologous to E6AP carboxyl terminus homologous protein 9) (HectH9) (Large structure of UREB1) (LASU1) (Mcl-1 ubiquitin ligase E3) (Mule) (Upstream regulatory element-binding protein 1) (URE-B1) (URE-binding protein 1)	HUWE1 KIAA0312 KIAA1578 UREB1 HSPC272	Homo sapiens (Human)	4374	0	1
Q86VF7	NRAP_HUMAN	reviewed	Nebulin-related-anchoring protein (N-RAP)	NRAP	Homo sapiens (Human)	1730	0	1
Q86Y82	STX12_HUMAN	reviewed	Syntaxin-12	STX12	Homo sapiens (Human)	276	0	1
Q8IV53	DEN1C_HUMAN	reviewed	DENN domain-containing protein 1C (Connecdenn 3) (Protein FAM31C)	DENND1C FAM31C	Homo sapiens (Human)	801	0	1
Q8IVD9	NUDC3_HUMAN	reviewed	NudC domain-containing protein 3	NUDCD3 KIAA1068	Homo sapiens (Human)	361	0	1
Q8IVH4	MMAA_HUMAN	reviewed	Methylmalonic aciduria type A protein, mitochondrial (EC 3.6.-.-)	MMAA	Homo sapiens (Human)	418	0	1
Q8IYF3	TEX11_HUMAN	reviewed	Testis-expressed sequence 11 protein	TEX11	Homo sapiens (Human)	940	0	1
Q8IZP0	ABI1_HUMAN	reviewed	Abl interactor 1 (Abelson interactor 1) (Abi-1) (Abl-binding protein 4) (AblBP4) (Eps8 SH3 domain-binding protein) (Eps8-binding protein) (Nap1-binding protein) (Nap1BP) (Spectrin SH3 domain-binding protein 1) (e3B1)	ABI1 SSH3BP1	Homo sapiens (Human)	508	0	1
Q8IZW8	TENS4_HUMAN	reviewed	Tensin-4 (C-terminal tensin-like protein)	TNS4 CTEN PP14434	Homo sapiens (Human)	715	0	1
Q8N4C7	STX19_HUMAN	reviewed	Syntaxin-19	STX19	Homo sapiens (Human)	294	0	1
Q8N4F0	BPIB2_HUMAN	reviewed	BPI fold-containing family B member 2 (Bactericidal/permeability-increasing protein-like 1) (BPI-like 1) (Long palate, lung and nasal epithelium carcinoma-associated protein 2) (RYSR)	BPIFB2 BPIL1 C20orf184 LPLUNC2 UNQ2489/PRO5776	Homo sapiens (Human)	458	0	1
Q8NBT2	SPC24_HUMAN	reviewed	Kinetochore protein Spc24 (hSpc24)	SPC24 SPBC24	Homo sapiens (Human)	197	0	1
Q8NDV7	TNR6A_HUMAN	reviewed	Trinucleotide repeat-containing gene 6A protein (CAG repeat protein 26) (EMSY interactor protein) (GW182 autoantigen) (Protein GW1) (Glycine-tryptophan protein of 182 kDa)	TNRC6A CAGH26 KIAA1460 TNRC6	Homo sapiens (Human)	1962	0	1
Q8NE71	ABCF1_HUMAN	reviewed	ATP-binding cassette sub-family F member 1 (ATP-binding cassette 50) (TNF-alpha-stimulated ABC protein)	ABCF1 ABC50	Homo sapiens (Human)	845	0	1
Q8NHP6	MSPD2_HUMAN	reviewed	Motile sperm domain-containing protein 2	MOSPD2	Homo sapiens (Human)	518	0	1
Q8NHZ8	CDC26_HUMAN	reviewed	Anaphase-promoting complex subunit CDC26 (Anaphase-promoting complex subunit 12) (APC12) (Cell division cycle protein 26 homolog)	CDC26 ANAPC12 C9orf17	Homo sapiens (Human)	85	0	1
Q8TBG4	AT2L1_HUMAN	reviewed	Ethanolamine-phosphate phospho-lyase (EC 4.2.3.2) (Alanine--glyoxylate aminotransferase 2-like 1)	ETNPPL AGXT2L1	Homo sapiens (Human)	499	0	1
Q8TDJ6	DMXL2_HUMAN	reviewed	DmX-like protein 2 (Rabconnectin-3)	DMXL2 KIAA0856	Homo sapiens (Human)	3036	0	1
Q8WVK7	SKA2_HUMAN	reviewed	Spindle and kinetochore-associated protein 2 (Protein FAM33A)	SKA2 FAM33A	Homo sapiens (Human)	121	0	1
Q92597	NDRG1_HUMAN	reviewed	Protein NDRG1 (Differentiation-related gene 1 protein) (DRG-1) (N-myc downstream-regulated gene 1 protein) (Nickel-specific induction protein Cap43) (Reducing agents and tunicamycin-responsive protein) (RTP) (Rit42)	NDRG1 CAP43 DRG1 RTP	Homo sapiens (Human)	394	0	1
Q93052	LPP_HUMAN	reviewed	Lipoma-preferred partner (LIM domain-containing preferred translocation partner in lipoma)	LPP	Homo sapiens (Human)	612	0	1
Q96B97	SH3K1_HUMAN	reviewed	SH3 domain-containing kinase-binding protein 1 (CD2-binding protein 3) (CD2BP3) (Cbl-interacting protein of 85 kDa) (Human Src family kinase-binding protein 1) (HSB-1)	SH3KBP1 CIN85	Homo sapiens (Human)	665	0	1
Q96CS2	HAUS1_HUMAN	reviewed	HAUS augmin-like complex subunit 1 (Coiled-coil domain-containing protein 5) (Enhancer of invasion-cluster) (HEI-C)	HAUS1 CCDC5 HEIC	Homo sapiens (Human)	278	0	1
Q96EN9	CS060_HUMAN	reviewed	Uncharacterized protein C19orf60	C19orf60	Homo sapiens (Human)	201	0	1
Q96H15	TIMD4_HUMAN	reviewed	T-cell immunoglobulin and mucin domain-containing protein 4 (TIMD-4) (T-cell immunoglobulin mucin receptor 4) (TIM-4) (T-cell membrane protein 4)	TIMD4 TIM4	Homo sapiens (Human)	378	0	1
Q96QU8	XPO6_HUMAN	reviewed	Exportin-6 (Exp6) (Ran-binding protein 20)	XPO6 KIAA0370 RANBP20	Homo sapiens (Human)	1125	0	1
Q99471	PFD5_HUMAN	reviewed	Prefoldin subunit 5 (C-Myc-binding protein Mm-1) (Myc modulator 1)	PFDN5 MM1 PFD5	Homo sapiens (Human)	154	0	1
Q99590	SCAFB_HUMAN	reviewed	Protein SCAF11 (CTD-associated SR protein 11) (Renal carcinoma antigen NY-REN-40) (SC35-interacting protein 1) (SR-related and CTD-associated factor 11) (SRSF2-interacting protein) (Serine/arginine-rich splicing factor 2-interacting protein) (Splicing factor, arginine/serine-rich 2-interacting protein) (Splicing regulatory protein 129) (SRrp129)	SCAF11 CASP11 SFRS2IP SIP1 SRSF2IP	Homo sapiens (Human)	1463	0	1
Q9BSH3	NICN1_HUMAN	reviewed	Nicolin-1 (NPCEDRG) (Tubulin polyglutamylase complex subunit 5) (PGs5)	NICN1	Homo sapiens (Human)	213	0	1
Q9BSU1	CP070_HUMAN	reviewed	UPF0183 protein C16orf70	C16orf70 C16orf6	Homo sapiens (Human)	422	0	1
Q9BW62	KATL1_HUMAN	reviewed	Katanin p60 ATPase-containing subunit A-like 1 (Katanin p60 subunit A-like 1) (EC 3.6.4.3) (p60 katanin-like 1)	KATNAL1	Homo sapiens (Human)	490	0	1
Q9BZF1	OSBL8_HUMAN	reviewed	Oxysterol-binding protein-related protein 8 (ORP-8) (OSBP-related protein 8)	OSBPL8 KIAA1451 ORP8 OSBP10	Homo sapiens (Human)	889	0	1
Q9GZM8	NDEL1_HUMAN	reviewed	Nuclear distribution protein nudE-like 1 (Protein Nudel) (Mitosin-associated protein 1)	NDEL1 EOPA MITAP1 NUDEL	Homo sapiens (Human)	345	0	1
Q9H251	CAD23_HUMAN	reviewed	Cadherin-23 (Otocadherin)	CDH23 KIAA1774 KIAA1812 UNQ1894/PRO4340	Homo sapiens (Human)	3354	0	1
Q9H3P7	GCP60_HUMAN	reviewed	Golgi resident protein GCP60 (Acyl-CoA-binding domain-containing protein 3) (Golgi complex-associated protein 1) (GOCAP1) (Golgi phosphoprotein 1) (GOLPH1) (PBR- and PKA-associated protein 7) (Peripheral benzodiazepine receptor-associated protein PAP7)	ACBD3 GCP60 GOCAP1 GOLPH1	Homo sapiens (Human)	528	0	1
Q9H3S7	PTN23_HUMAN	reviewed	Tyrosine-protein phosphatase non-receptor type 23 (EC 3.1.3.48) (His domain-containing protein tyrosine phosphatase) (HD-PTP) (Protein tyrosine phosphatase TD14) (PTP-TD14)	PTPN23 KIAA1471	Homo sapiens (Human)	1636	0	1
Q9HBH9	MKNK2_HUMAN	reviewed	MAP kinase-interacting serine/threonine-protein kinase 2 (EC 2.7.11.1) (MAP kinase signal-integrating kinase 2) (MAPK signal-integrating kinase 2) (Mnk2)	MKNK2 GPRK7 MNK2	Homo sapiens (Human)	465	0	1
Q9HC84	MUC5B_HUMAN	reviewed	Mucin-5B (MUC-5B) (Cervical mucin) (High molecular weight salivary mucin MG1) (Mucin-5 subtype B, tracheobronchial) (Sublingual gland mucin)	MUC5B MUC5	Homo sapiens (Human)	5762	0	1
Q9NPH5	NOX4_HUMAN	reviewed	NADPH oxidase 4 (EC 1.6.3.-) (Kidney oxidase-1) (KOX-1) (Kidney superoxide-producing NADPH oxidase) (Renal NAD(P)H-oxidase)	NOX4 RENOX	Homo sapiens (Human)	578	0	1
Q9NPI6	DCP1A_HUMAN	reviewed	mRNA-decapping enzyme 1A (EC 3.-.-.-) (Smad4-interacting transcriptional co-activator) (Transcription factor SMIF)	DCP1A SMIF	Homo sapiens (Human)	582	0	1
Q9NS00	C1GLT_HUMAN	reviewed	Glycoprotein-N-acetylgalactosamine 3-beta-galactosyltransferase 1 (EC 2.4.1.122) (B3Gal-T8) (Core 1 O-glycan T-synthase) (Core 1 UDP-galactose:N-acetylgalactosamine-alpha-R beta 1,3-galactosyltransferase 1) (Beta-1,3-galactosyltransferase) (Core 1 beta1,3-galactosyltransferase 1) (C1GalT1) (Core 1 beta3-Gal-T1)	C1GALT1	Homo sapiens (Human)	363	0	1
Q9NVM9	ASUN_HUMAN	reviewed	Protein asunder homolog (Cell cycle regulator Mat89Bb homolog) (Germ cell tumor 1) (Sarcoma antigen NY-SAR-95)	ASUN C12orf11 GCT1	Homo sapiens (Human)	706	0	1
Q9NZM3	ITSN2_HUMAN	reviewed	Intersectin-2 (SH3 domain-containing protein 1B) (SH3P18) (SH3P18-like WASP-associated protein)	ITSN2 KIAA1256 SH3D1B SWAP	Homo sapiens (Human)	1697	0	1
Q9P0K7	RAI14_HUMAN	reviewed	Ankycorbin (Ankyrin repeat and coiled-coil structure-containing protein) (Novel retinal pigment epithelial cell protein) (Retinoic acid-induced protein 14)	RAI14 KIAA1334 NORPEG	Homo sapiens (Human)	980	0	1
Q9P2D7	DYH1_HUMAN	reviewed	Dynein heavy chain 1, axonemal (Axonemal beta dynein heavy chain 1) (Ciliary dynein heavy chain 1) (Heat shock regulated protein 1) (HSRF-1) (hDHC7)	DNAH1 DHC7 DNAHC1 KIAA1410	Homo sapiens (Human)	4330	0	1
Q9UFH2	DYH17_HUMAN	reviewed	Dynein heavy chain 17, axonemal (Axonemal beta dynein heavy chain 17) (Axonemal dynein heavy chain-like protein 1) (Ciliary dynein heavy chain 17) (Ciliary dynein heavy chain-like protein 1) (Dynein light chain 2, axonemal)	DNAH17 DNAHL1 DNEL2	Homo sapiens (Human)	4485	0	1
Q9UJX5	APC4_HUMAN	reviewed	Anaphase-promoting complex subunit 4 (APC4) (Cyclosome subunit 4)	ANAPC4 APC4	Homo sapiens (Human)	808	0	1
Q9ULI0	ATD2B_HUMAN	reviewed	ATPase family AAA domain-containing protein 2B	ATAD2B KIAA1240	Homo sapiens (Human)	1458	0	1
Q9UNF1	MAGD2_HUMAN	reviewed	Melanoma-associated antigen D2 (11B6) (Breast cancer-associated gene 1 protein) (BCG-1) (Hepatocellular carcinoma-associated protein JCL-1) (MAGE-D2 antigen)	MAGED2 BCG1	Homo sapiens (Human)	606	0	1
Q9UNS2	CSN3_HUMAN	reviewed	COP9 signalosome complex subunit 3 (SGN3) (Signalosome subunit 3) (JAB1-containing signalosome subunit 3)	COPS3 CSN3	Homo sapiens (Human)	423	0	1
Q9UPQ9	TNR6B_HUMAN	reviewed	Trinucleotide repeat-containing gene 6B protein	TNRC6B KIAA1093	Homo sapiens (Human)	1833	0	1
Q9UPS6	SET1B_HUMAN	reviewed	Histone-lysine N-methyltransferase SETD1B (EC 2.1.1.43) (Lysine N-methyltransferase 2G) (SET domain-containing protein 1B) (hSET1B)	SETD1B KIAA1076 KMT2G SET1B	Homo sapiens (Human)	1966	0	1
Q9UQ88	CD11A_HUMAN	reviewed	Cyclin-dependent kinase 11A (EC 2.7.11.22) (Cell division cycle 2-like protein kinase 2) (Cell division protein kinase 11A) (Galactosyltransferase-associated protein kinase p58/GTA) (PITSLRE serine/threonine-protein kinase CDC2L2)	CDK11A CDC2L2 CDC2L3 PITSLREB	Homo sapiens (Human)	783	0	1
Q9Y2I6	NINL_HUMAN	reviewed	Ninein-like protein	NINL KIAA0980 NLP	Homo sapiens (Human)	1382	0	1
Q9Y4J8	DTNA_HUMAN	reviewed	Dystrobrevin alpha (DTN-A) (Alpha-dystrobrevin) (Dystrophin-related protein 3)	DTNA DRP3	Homo sapiens (Human)	743	0	1
Q9Y5T5	UBP16_HUMAN	reviewed	Ubiquitin carboxyl-terminal hydrolase 16 (EC 3.4.19.12) (Deubiquitinating enzyme 16) (Ubiquitin thioesterase 16) (Ubiquitin-processing protease UBP-M) (Ubiquitin-specific-processing protease 16)	USP16 MSTP039	Homo sapiens (Human)	823	0	1
Q9Y6B7	AP4B1_HUMAN	reviewed	AP-4 complex subunit beta-1 (AP-4 adaptor complex subunit beta) (Adaptor-related protein complex 4 subunit beta-1) (Beta subunit of AP-4) (Beta4-adaptin)	AP4B1	Homo sapiens (Human)	739	0	1
Q9H0B6	KLC2_HUMAN	reviewed	Kinesin light chain 2 (KLC 2)	KLC2	Homo sapiens (Human)	622	6	0
Q9Y6A5	TACC3_HUMAN	reviewed	Transforming acidic coiled-coil-containing protein 3 (ERIC-1)	TACC3 ERIC1	Homo sapiens (Human)	838	6	0
Q9Y2T2	AP3M1_HUMAN	reviewed	AP-3 complex subunit mu-1 (AP-3 adaptor complex mu3A subunit) (Adaptor-related protein complex 3 subunit mu-1) (Mu-adaptin 3A) (Mu3A-adaptin)	AP3M1	Homo sapiens (Human)	418	4	0
Q09028	RBBP4_HUMAN	reviewed	Histone-binding protein RBBP4 (Chromatin assembly factor 1 subunit C) (CAF-1 subunit C) (Chromatin assembly factor I p48 subunit) (CAF-I 48 kDa subunit) (CAF-I p48) (Nucleosome-remodeling factor subunit RBAP48) (Retinoblastoma-binding protein 4) (RBBP-4) (Retinoblastoma-binding protein p48)	RBBP4 RBAP48	Homo sapiens (Human)	425	3	0
O00213	APBB1_HUMAN	reviewed	Amyloid beta A4 precursor protein-binding family B member 1 (Protein Fe65)	APBB1 FE65 RIR	Homo sapiens (Human)	710	2	0
O43175	SERA_HUMAN	reviewed	D-3-phosphoglycerate dehydrogenase (3-PGDH) (EC 1.1.1.95)	PHGDH PGDH3	Homo sapiens (Human)	533	2	0
O75643	U520_HUMAN	reviewed	U5 small nuclear ribonucleoprotein 200 kDa helicase (EC 3.6.4.13) (Activating signal cointegrator 1 complex subunit 3-like 1) (BRR2 homolog) (U5 snRNP-specific 200 kDa protein) (U5-200KD)	SNRNP200 ASCC3L1 HELIC2 KIAA0788	Homo sapiens (Human)	2136	2	0
P34932	HSP74_HUMAN	reviewed	Heat shock 70 kDa protein 4 (HSP70RY) (Heat shock 70-related protein APG-2)	HSPA4 APG2	Homo sapiens (Human)	840	2	0
P47897	SYQ_HUMAN	reviewed	Glutamine--tRNA ligase (EC 6.1.1.18) (Glutaminyl-tRNA synthetase) (GlnRS)	QARS	Homo sapiens (Human)	775	2	0
P61247	RS3A_HUMAN	reviewed	40S ribosomal protein S3a (v-fos transformation effector protein) (Fte-1)	RPS3A FTE1 MFTL	Homo sapiens (Human)	264	2	0
P61978	HNRPK_HUMAN	reviewed	Heterogeneous nuclear ribonucleoprotein K (hnRNP K) (Transformation up-regulated nuclear protein) (TUNP)	HNRNPK HNRPK	Homo sapiens (Human)	463	2	0
Q13283	G3BP1_HUMAN	reviewed	Ras GTPase-activating protein-binding protein 1 (G3BP-1) (EC 3.6.4.12) (EC 3.6.4.13) (ATP-dependent DNA helicase VIII) (hDH VIII) (GAP SH3 domain-binding protein 1)	G3BP1 G3BP	Homo sapiens (Human)	466	2	0
Q15021	CND1_HUMAN	reviewed	Condensin complex subunit 1 (Chromosome condensation-related SMC-associated protein 1) (Chromosome-associated protein D2) (hCAP-D2) (Non-SMC condensin I complex subunit D2) (XCAP-D2 homolog)	NCAPD2 CAPD2 CNAP1 KIAA0159	Homo sapiens (Human)	1401	2	0
Q16543	CDC37_HUMAN	reviewed	Hsp90 co-chaperone Cdc37 (Hsp90 chaperone protein kinase-targeting subunit) (p50Cdc37) [Cleaved into: Hsp90 co-chaperone Cdc37, N-terminally processed]	CDC37 CDC37A	Homo sapiens (Human)	378	2	0
Q16625	OCLN_HUMAN	reviewed	Occludin	OCLN	Homo sapiens (Human)	522	2	0
Q658P3	STEA3_HUMAN	reviewed	Metalloreductase STEAP3 (EC 1.16.1.-) (Dudulin-2) (Six-transmembrane epithelial antigen of prostate 3) (Tumor suppressor-activated pathway protein 6) (hTSAP6) (pHyde) (hpHyde)	STEAP3 TSAP6	Homo sapiens (Human)	488	2	0
Q6P474	PDXD2_HUMAN	reviewed	Putative pyridoxal-dependent decarboxylase domain-containing protein 2 (EC 4.1.1.-) (pyridoxal-dependent decarboxylase domain-containing 2 pseudogene)	PDXDC2P PDXDC2	Homo sapiens (Human)	469	2	0
Q8TBA6	GOGA5_HUMAN	reviewed	Golgin subfamily A member 5 (Cell proliferation-inducing gene 31 protein) (Golgin-84) (Protein Ret-II) (RET-fused gene 5 protein)	GOLGA5 RETII RFG5 PIG31	Homo sapiens (Human)	731	2	0
Q8TCG1	CIP2A_HUMAN	reviewed	Protein CIP2A (Cancerous inhibitor of PP2A) (p90 autoantigen)	KIAA1524 CIP2A	Homo sapiens (Human)	905	2	0
Q92625	ANS1A_HUMAN	reviewed	Ankyrin repeat and SAM domain-containing protein 1A (Odin)	ANKS1A ANKS1 KIAA0229 ODIN	Homo sapiens (Human)	1134	2	0
Q96AC1	FERM2_HUMAN	reviewed	Fermitin family homolog 2 (Kindlin-2) (Mitogen-inducible gene 2 protein) (MIG-2) (Pleckstrin homology domain-containing family C member 1) (PH domain-containing family C member 1)	FERMT2 KIND2 MIG2 PLEKHC1	Homo sapiens (Human)	680	2	0
Q99961	SH3G1_HUMAN	reviewed	Endophilin-A2 (EEN fusion partner of MLL) (Endophilin-2) (Extra eleven-nineteen leukemia fusion gene protein) (EEN) (SH3 domain protein 2B) (SH3 domain-containing GRB2-like protein 1)	SH3GL1 CNSA1 SH3D2B	Homo sapiens (Human)	368	2	0
Q9NQX3	GEPH_HUMAN	reviewed	Gephyrin [Includes: Molybdopterin adenylyltransferase (MPT adenylyltransferase) (EC 2.7.7.75) (Domain G); Molybdopterin molybdenumtransferase (MPT Mo-transferase) (EC 2.10.1.1) (Domain E)]	GPHN GPH KIAA1385	Homo sapiens (Human)	736	2	0
A1A519	F170A_HUMAN	reviewed	Protein FAM170A (Zinc finger domain-containing protein) (Zinc finger protein ZNFD)	FAM170A ZNFD	Homo sapiens (Human)	330	1	0
O00159	MYO1C_HUMAN	reviewed	Unconventional myosin-Ic (Myosin I beta) (MMI-beta) (MMIb)	MYO1C	Homo sapiens (Human)	1063	1	0
O14802	RPC1_HUMAN	reviewed	DNA-directed RNA polymerase III subunit RPC1 (RNA polymerase III subunit C1) (EC 2.7.7.6) (DNA-directed RNA polymerase III largest subunit) (DNA-directed RNA polymerase III subunit A) (RNA polymerase III 155 kDa subunit) (RPC155) (RNA polymerase III subunit C160)	POLR3A	Homo sapiens (Human)	1390	1	0
O14867	BACH1_HUMAN	reviewed	Transcription regulator protein BACH1 (BTB and CNC homolog 1) (HA2303)	BACH1	Homo sapiens (Human)	736	1	0
O43379	WDR62_HUMAN	reviewed	WD repeat-containing protein 62	WDR62 C19orf14	Homo sapiens (Human)	1518	1	0
O43482	MS18B_HUMAN	reviewed	Protein Mis18-beta (Cancer/testis antigen 86) (CT86) (Opa-interacting protein 5) (OIP-5)	OIP5 MIS18B	Homo sapiens (Human)	229	1	0
O60664	PLIN3_HUMAN	reviewed	Perilipin-3 (47 kDa mannose 6-phosphate receptor-binding protein) (47 kDa MPR-binding protein) (Cargo selection protein TIP47) (Mannose-6-phosphate receptor-binding protein 1) (Placental protein 17) (PP17)	PLIN3 M6PRBP1 TIP47	Homo sapiens (Human)	434	1	0
O60921	HUS1_HUMAN	reviewed	Checkpoint protein HUS1 (hHUS1)	HUS1	Homo sapiens (Human)	280	1	0
O75694	NU155_HUMAN	reviewed	Nuclear pore complex protein Nup155 (155 kDa nucleoporin) (Nucleoporin Nup155)	NUP155 KIAA0791	Homo sapiens (Human)	1391	1	0
O95347	SMC2_HUMAN	reviewed	Structural maintenance of chromosomes protein 2 (SMC protein 2) (SMC-2) (Chromosome-associated protein E) (hCAP-E) (XCAP-E homolog)	SMC2 CAPE SMC2L1 PRO0324	Homo sapiens (Human)	1197	1	0
P00533	EGFR_HUMAN	reviewed	Epidermal growth factor receptor (EC 2.7.10.1) (Proto-oncogene c-ErbB-1) (Receptor tyrosine-protein kinase erbB-1)	EGFR ERBB ERBB1 HER1	Homo sapiens (Human)	1210	1	0
P10599	THIO_HUMAN	reviewed	Thioredoxin (Trx) (ATL-derived factor) (ADF) (Surface-associated sulphydryl protein) (SASP)	TXN TRDX TRX TRX1	Homo sapiens (Human)	105	1	0
P10644	KAP0_HUMAN	reviewed	cAMP-dependent protein kinase type I-alpha regulatory subunit (Tissue-specific extinguisher 1) (TSE1) [Cleaved into: cAMP-dependent protein kinase type I-alpha regulatory subunit, N-terminally processed]	PRKAR1A PKR1 PRKAR1 TSE1	Homo sapiens (Human)	381	1	0
P13797	PLST_HUMAN	reviewed	Plastin-3 (T-plastin)	PLS3	Homo sapiens (Human)	630	1	0
P15531	NDKA_HUMAN	reviewed	Nucleoside diphosphate kinase A (NDK A) (NDP kinase A) (EC 2.7.4.6) (Granzyme A-activated DNase) (GAAD) (Metastasis inhibition factor nm23) (NM23-H1) (Tumor metastatic process-associated protein)	NME1 NDPKA NM23	Homo sapiens (Human)	152	1	0
P17612	KAPCA_HUMAN	reviewed	cAMP-dependent protein kinase catalytic subunit alpha (PKA C-alpha) (EC 2.7.11.11)	PRKACA PKACA	Homo sapiens (Human)	351	1	0
P23528	COF1_HUMAN	reviewed	Cofilin-1 (18 kDa phosphoprotein) (p18) (Cofilin, non-muscle isoform)	CFL1 CFL	Homo sapiens (Human)	166	1	0
P28074	PSB5_HUMAN	reviewed	Proteasome subunit beta type-5 (EC 3.4.25.1) (Macropain epsilon chain) (Multicatalytic endopeptidase complex epsilon chain) (Proteasome chain 6) (Proteasome epsilon chain) (Proteasome subunit MB1) (Proteasome subunit X)	PSMB5 LMPX MB1 X	Homo sapiens (Human)	263	1	0
P30876	RPB2_HUMAN	reviewed	DNA-directed RNA polymerase II subunit RPB2 (EC 2.7.7.6) (DNA-directed RNA polymerase II 140 kDa polypeptide) (DNA-directed RNA polymerase II subunit B) (RNA polymerase II subunit 2) (RNA polymerase II subunit B2)	POLR2B	Homo sapiens (Human)	1174	1	0
P35232	PHB_HUMAN	reviewed	Prohibitin	PHB	Homo sapiens (Human)	272	1	0
P43115	PE2R3_HUMAN	reviewed	Prostaglandin E2 receptor EP3 subtype (PGE receptor EP3 subtype) (PGE2 receptor EP3 subtype) (PGE2-R) (Prostanoid EP3 receptor)	PTGER3	Homo sapiens (Human)	390	1	0
P43356	MAGA2_HUMAN	reviewed	Melanoma-associated antigen 2 (Cancer/testis antigen 1.2) (CT1.2) (MAGE-2 antigen)	MAGEA2 MAGE2 MAGEA2A; MAGEA2B MAGE2 MAGEA2	Homo sapiens (Human)	314	1	0
P46013	KI67_HUMAN	reviewed	Antigen KI-67	MKI67	Homo sapiens (Human)	3256	1	0
P46779	RL28_HUMAN	reviewed	60S ribosomal protein L28	RPL28	Homo sapiens (Human)	137	1	0
P49023	PAXI_HUMAN	reviewed	Paxillin	PXN	Homo sapiens (Human)	591	1	0
P49757	NUMB_HUMAN	reviewed	Protein numb homolog (h-Numb) (Protein S171)	NUMB	Homo sapiens (Human)	651	1	0
P53396	ACLY_HUMAN	reviewed	ATP-citrate synthase (EC 2.3.3.8) (ATP-citrate (pro-S-)-lyase) (ACL) (Citrate cleavage enzyme)	ACLY	Homo sapiens (Human)	1101	1	0
P54709	AT1B3_HUMAN	reviewed	Sodium/potassium-transporting ATPase subunit beta-3 (Sodium/potassium-dependent ATPase subunit beta-3) (ATPB-3) (CD antigen CD298)	ATP1B3	Homo sapiens (Human)	279	1	0
P54727	RD23B_HUMAN	reviewed	UV excision repair protein RAD23 homolog B (HR23B) (hHR23B) (XP-C repair-complementing complex 58 kDa protein) (p58)	RAD23B	Homo sapiens (Human)	409	1	0
P55072	TERA_HUMAN	reviewed	Transitional endoplasmic reticulum ATPase (TER ATPase) (EC 3.6.4.6) (15S Mg(2+)-ATPase p97 subunit) (Valosin-containing protein) (VCP)	VCP	Homo sapiens (Human)	806	1	0
P56377	AP1S2_HUMAN	reviewed	AP-1 complex subunit sigma-2 (Adaptor protein complex AP-1 subunit sigma-1B) (Adaptor-related protein complex 1 subunit sigma-1B) (Clathrin assembly protein complex 1 sigma-1B small chain) (Golgi adaptor HA1/AP1 adaptin sigma-1B subunit) (Sigma 1B subunit of AP-1 clathrin) (Sigma-adaptin 1B) (Sigma1B-adaptin)	AP1S2 DC22	Homo sapiens (Human)	157	1	0
P57678	GEMI4_HUMAN	reviewed	Gem-associated protein 4 (Gemin-4) (Component of gems 4) (p97)	GEMIN4	Homo sapiens (Human)	1058	1	0
P61758	PFD3_HUMAN	reviewed	Prefoldin subunit 3 (HIBBJ46) (Von Hippel-Lindau-binding protein 1) (VBP-1) (VHL-binding protein 1)	VBP1 PFDN3	Homo sapiens (Human)	197	1	0
P62318	SMD3_HUMAN	reviewed	Small nuclear ribonucleoprotein Sm D3 (Sm-D3) (snRNP core protein D3)	SNRPD3	Homo sapiens (Human)	126	1	0
P62701	RS4X_HUMAN	reviewed	40S ribosomal protein S4, X isoform (SCR10) (Single copy abundant mRNA protein)	RPS4X CCG2 RPS4 SCAR	Homo sapiens (Human)	263	1	0
P63316	TNNC1_HUMAN	reviewed	Troponin C, slow skeletal and cardiac muscles (TN-C)	TNNC1 TNNC	Homo sapiens (Human)	161	1	0
P67936	TPM4_HUMAN	reviewed	Tropomyosin alpha-4 chain (TM30p1) (Tropomyosin-4)	TPM4	Homo sapiens (Human)	248	1	0
Q00610	CLH1_HUMAN	reviewed	Clathrin heavy chain 1 (Clathrin heavy chain on chromosome 17) (CLH-17)	CLTC CLH17 CLTCL2 KIAA0034	Homo sapiens (Human)	1675	1	0
Q00G26	PLIN5_HUMAN	reviewed	Perilipin-5 (Lipid storage droplet protein 5)	PLIN5 LSDP5 OXPAT PAT-1	Homo sapiens (Human)	463	1	0
Q05397	FAK1_HUMAN	reviewed	Focal adhesion kinase 1 (FADK 1) (EC 2.7.10.2) (Focal adhesion kinase-related nonkinase) (FRNK) (Protein phosphatase 1 regulatory subunit 71) (PPP1R71) (Protein-tyrosine kinase 2) (p125FAK) (pp125FAK)	PTK2 FAK FAK1	Homo sapiens (Human)	1052	1	0
Q06124	PTN11_HUMAN	reviewed	Tyrosine-protein phosphatase non-receptor type 11 (EC 3.1.3.48) (Protein-tyrosine phosphatase 1D) (PTP-1D) (Protein-tyrosine phosphatase 2C) (PTP-2C) (SH-PTP2) (SHP-2) (Shp2) (SH-PTP3)	PTPN11 PTP2C SHPTP2	Homo sapiens (Human)	597	1	0
Q12815	TROAP_HUMAN	reviewed	Tastin (Trophinin-assisting protein) (Trophinin-associated protein)	TROAP	Homo sapiens (Human)	778	1	0
Q12923	PTN13_HUMAN	reviewed	Tyrosine-protein phosphatase non-receptor type 13 (EC 3.1.3.48) (Fas-associated protein-tyrosine phosphatase 1) (FAP-1) (PTP-BAS) (Protein-tyrosine phosphatase 1E) (PTP-E1) (hPTPE1) (Protein-tyrosine phosphatase PTPL1)	PTPN13 PNP1 PTP1E PTPL1	Homo sapiens (Human)	2485	1	0
Q13043	STK4_HUMAN	reviewed	Serine/threonine-protein kinase 4 (EC 2.7.11.1) (Mammalian STE20-like protein kinase 1) (MST-1) (STE20-like kinase MST1) (Serine/threonine-protein kinase Krs-2) [Cleaved into: Serine/threonine-protein kinase 4 37kDa subunit (MST1/N); Serine/threonine-protein kinase 4 18kDa subunit (MST1/C)]	STK4 KRS2 MST1	Homo sapiens (Human)	487	1	0
Q13884	SNTB1_HUMAN	reviewed	Beta-1-syntrophin (59 kDa dystrophin-associated protein A1 basic component 1) (DAPA1B) (BSYN2) (Syntrophin-2) (Tax interaction protein 43) (TIP-43)	SNTB1 SNT2B1	Homo sapiens (Human)	538	1	0
Q14119	VEZF1_HUMAN	reviewed	Vascular endothelial zinc finger 1 (Putative transcription factor DB1) (Zinc finger protein 161)	VEZF1 DB1 ZNF161	Homo sapiens (Human)	521	1	0
Q14155	ARHG7_HUMAN	reviewed	Rho guanine nucleotide exchange factor 7 (Beta-Pix) (COOL-1) (PAK-interacting exchange factor beta) (p85)	ARHGEF7 COOL1 KIAA0142 P85SPR PAK3BP PIXB Nbla10314	Homo sapiens (Human)	803	1	0
Q14164	IKKE_HUMAN	reviewed	Inhibitor of nuclear factor kappa-B kinase subunit epsilon (I-kappa-B kinase epsilon) (IKK-E) (IKK-epsilon) (IkBKE) (EC 2.7.11.10) (Inducible I kappa-B kinase) (IKK-i)	IKBKE IKKE IKKI KIAA0151	Homo sapiens (Human)	716	1	0
Q14980	NUMA1_HUMAN	reviewed	Nuclear mitotic apparatus protein 1 (NuMA protein) (Nuclear matrix protein-22) (NMP-22) (SP-H antigen)	NUMA1 NMP22 NUMA	Homo sapiens (Human)	2115	1	0
Q14995	NR1D2_HUMAN	reviewed	Nuclear receptor subfamily 1 group D member 2 (Orphan nuclear hormone receptor BD73) (Rev-erb alpha-related receptor) (RVR) (Rev-erb-beta) (V-erbA-related protein 1-related) (EAR-1R)	NR1D2	Homo sapiens (Human)	579	1	0
Q15390	MTFR1_HUMAN	reviewed	Mitochondrial fission regulator 1 (Chondrocyte protein with a poly-proline region)	MTFR1 CHPPR FAM54A2 KIAA0009	Homo sapiens (Human)	333	1	0
Q16653	MOG_HUMAN	reviewed	Myelin-oligodendrocyte glycoprotein	MOG	Homo sapiens (Human)	247	1	0
Q2NKX8	ERC6L_HUMAN	reviewed	DNA excision repair protein ERCC-6-like (EC 3.6.4.12) (ATP-dependent helicase ERCC6-like) (PLK1-interacting checkpoint helicase) (Tumor antigen BJ-HCC-15)	ERCC6L PICH	Homo sapiens (Human)	1250	1	0
Q5R372	RBG1L_HUMAN	reviewed	Rab GTPase-activating protein 1-like	RABGAP1L HHL KIAA0471	Homo sapiens (Human)	815	1	0
Q5TZA2	CROCC_HUMAN	reviewed	Rootletin (Ciliary rootlet coiled-coil protein)	CROCC KIAA0445	Homo sapiens (Human)	2017	1	0
Q68CL5	TPGS2_HUMAN	reviewed	Tubulin polyglutamylase complex subunit 2 (PGs2)	TPGS2 C18orf10 HMFN0601 L17	Homo sapiens (Human)	300	1	0
Q68CP4	HGNAT_HUMAN	reviewed	Heparan-alpha-glucosaminide N-acetyltransferase (EC 2.3.1.78) (Transmembrane protein 76)	HGSNAT TMEM76	Homo sapiens (Human)	663	1	0
Q68DQ2	CRBG3_HUMAN	reviewed	Very large A-kinase anchor protein (vlAKAP) (Beta/gamma crystallin domain-containing protein 3)	CRYBG3	Homo sapiens (Human)	2970	1	0
Q6NUQ1	RINT1_HUMAN	reviewed	RAD50-interacting protein 1 (RAD50 interactor 1) (HsRINT-1) (RINT-1)	RINT1	Homo sapiens (Human)	792	1	0
Q6NZ67	MZT2B_HUMAN	reviewed	Mitotic-spindle organizing protein 2B (Mitotic-spindle organizing protein associated with a ring of gamma-tubulin 2B)	MZT2B FAM128B MOZART2B	Homo sapiens (Human)	158	1	0
Q6P3X3	TTC27_HUMAN	reviewed	Tetratricopeptide repeat protein 27 (TPR repeat protein 27)	TTC27	Homo sapiens (Human)	843	1	0
Q6UXN9	WDR82_HUMAN	reviewed	WD repeat-containing protein 82 (Protein TMEM113) (Swd2)	WDR82 TMEM113 WDR82A UNQ9342/PRO34047	Homo sapiens (Human)	313	1	0
Q6W2J9	BCOR_HUMAN	reviewed	BCL-6 corepressor (BCoR)	BCOR KIAA1575	Homo sapiens (Human)	1755	1	0
Q6ZN44	UNC5A_HUMAN	reviewed	Netrin receptor UNC5A (Protein unc-5 homolog 1) (Protein unc-5 homolog A)	UNC5A KIAA1976 UNC5H1	Homo sapiens (Human)	842	1	0
Q6ZSZ5	ARHGI_HUMAN	reviewed	Rho guanine nucleotide exchange factor 18 (114 kDa Rho-specific guanine nucleotide exchange factor) (p114-Rho-GEF) (p114RhoGEF) (Septin-associated RhoGEF) (SA-RhoGEF)	ARHGEF18 KIAA0521	Homo sapiens (Human)	1173	1	0
Q70E73	RAPH1_HUMAN	reviewed	Ras-associated and pleckstrin homology domains-containing protein 1 (RAPH1) (Amyotrophic lateral sclerosis 2 chromosomal region candidate gene 18 protein) (Amyotrophic lateral sclerosis 2 chromosomal region candidate gene 9 protein) (Lamellipodin) (Proline-rich EVH1 ligand 2) (PREL-2) (Protein RMO1)	RAPH1 ALS2CR18 ALS2CR9 KIAA1681 LPD PREL2 RMO1	Homo sapiens (Human)	1250	1	0
Q7Z745	MRO2B_HUMAN	reviewed	Maestro heat-like repeat-containing protein family member 2B (HEAT repeat-containing protein 7B2)	MROH2B HEATR7B2	Homo sapiens (Human)	1585	1	0
Q7Z7G8	VP13B_HUMAN	reviewed	Vacuolar protein sorting-associated protein 13B (Cohen syndrome protein 1)	VPS13B CHS1 COH1 KIAA0532	Homo sapiens (Human)	4022	1	0
Q86T82	UBP37_HUMAN	reviewed	Ubiquitin carboxyl-terminal hydrolase 37 (EC 3.4.19.12) (Deubiquitinating enzyme 37) (Ubiquitin thioesterase 37) (Ubiquitin-specific-processing protease 37)	USP37 KIAA1594	Homo sapiens (Human)	979	1	0
Q86T96	RN180_HUMAN	reviewed	E3 ubiquitin-protein ligase RNF180 (EC 6.3.2.-) (RING finger protein 180)	RNF180	Homo sapiens (Human)	592	1	0
Q86XL3	ANKL2_HUMAN	reviewed	Ankyrin repeat and LEM domain-containing protein 2 (LEM domain-containing protein 4)	ANKLE2 KIAA0692 LEM4	Homo sapiens (Human)	938	1	0
Q86XX4	FRAS1_HUMAN	reviewed	Extracellular matrix protein FRAS1	FRAS1 KIAA1500	Homo sapiens (Human)	4008	1	0
Q8IVE3	PKHH2_HUMAN	reviewed	Pleckstrin homology domain-containing family H member 2	PLEKHH2 KIAA2028	Homo sapiens (Human)	1493	1	0
Q8IVL1	NAV2_HUMAN	reviewed	Neuron navigator 2 (EC 3.6.4.12) (Helicase APC down-regulated 1) (Pore membrane and/or filament-interacting-like protein 2) (Retinoic acid inducible in neuroblastoma 1) (Steerin-2) (Unc-53 homolog 2) (unc53H2)	NAV2 HELAD1 KIAA1419 POMFIL2 RAINB1 STEERIN2	Homo sapiens (Human)	2488	1	0
Q8IWJ2	GCC2_HUMAN	reviewed	GRIP and coiled-coil domain-containing protein 2 (185 kDa Golgi coiled-coil protein) (GCC185) (CLL-associated antigen KW-11) (CTCL tumor antigen se1-1) (Ran-binding protein 2-like 4) (RanBP2L4) (Renal carcinoma antigen NY-REN-53)	GCC2 KIAA0336 RANBP2L4	Homo sapiens (Human)	1684	1	0
Q8N4C6	NIN_HUMAN	reviewed	Ninein (hNinein) (Glycogen synthase kinase 3 beta-interacting protein) (GSK3B-interacting protein)	NIN KIAA1565	Homo sapiens (Human)	2090	1	0
Q8N4L1	T151A_HUMAN	reviewed	Transmembrane protein 151A	TMEM151A TMEM151	Homo sapiens (Human)	468	1	0
Q8N5T2	TBC19_HUMAN	reviewed	TBC1 domain family member 19	TBC1D19	Homo sapiens (Human)	526	1	0
Q8NDI1	EHBP1_HUMAN	reviewed	EH domain-binding protein 1	EHBP1 KIAA0903 NACSIN	Homo sapiens (Human)	1231	1	0
Q8TAG9	EXOC6_HUMAN	reviewed	Exocyst complex component 6 (Exocyst complex component Sec15A) (SEC15-like protein 1)	EXOC6 SEC15A SEC15L SEC15L1	Homo sapiens (Human)	804	1	0
Q8TD16	BICD2_HUMAN	reviewed	Protein bicaudal D homolog 2 (Bic-D 2)	BICD2 KIAA0699	Homo sapiens (Human)	824	1	0
Q8TE96	DQX1_HUMAN	reviewed	ATP-dependent RNA helicase DQX1 (EC 3.6.4.12) (DEAQ box polypeptide 1)	DQX1	Homo sapiens (Human)	717	1	0
Q8TF46	DI3L1_HUMAN	reviewed	DIS3-like exonuclease 1 (EC 3.1.13.-)	DIS3L DIS3L1 KIAA1955	Homo sapiens (Human)	1054	1	0
Q8TF72	SHRM3_HUMAN	reviewed	Protein Shroom3 (Shroom-related protein) (hShrmL)	SHROOM3 KIAA1481 SHRML MSTP013	Homo sapiens (Human)	1996	1	0
Q92870	APBB2_HUMAN	reviewed	Amyloid beta A4 precursor protein-binding family B member 2 (Protein Fe65-like 1)	APBB2 FE65L FE65L1	Homo sapiens (Human)	758	1	0
Q96A29	FUCT1_HUMAN	reviewed	GDP-fucose transporter 1 (Solute carrier family 35 member C1)	SLC35C1 FUCT1	Homo sapiens (Human)	364	1	0
Q96A49	SYAP1_HUMAN	reviewed	Synapse-associated protein 1	SYAP1 PRO3113	Homo sapiens (Human)	352	1	0
Q96CT7	CC124_HUMAN	reviewed	Coiled-coil domain-containing protein 124	CCDC124	Homo sapiens (Human)	223	1	0
Q96GW7	PGCB_HUMAN	reviewed	Brevican core protein (Brain-enriched hyaluronan-binding protein) (BEHAB) (Chondroitin sulfate proteoglycan 7)	BCAN BEHAB CSPG7 UNQ2525/PRO6018	Homo sapiens (Human)	911	1	0
Q96II8	LRCH3_HUMAN	reviewed	Leucine-rich repeat and calponin homology domain-containing protein 3	LRCH3	Homo sapiens (Human)	777	1	0
Q96JG6	VPS50_HUMAN	reviewed	Syndetin (Coiled-coil domain-containing protein 132) (EARP/GARPII complex subunit VPS50)	VPS50 CCDC132 KIAA1861	Homo sapiens (Human)	964	1	0
Q96R06	SPAG5_HUMAN	reviewed	Sperm-associated antigen 5 (Astrin) (Deepest) (Mitotic spindle-associated protein p126) (MAP126)	SPAG5	Homo sapiens (Human)	1193	1	0
Q96S94	CCNL2_HUMAN	reviewed	Cyclin-L2 (Paneth cell-enhanced expression protein)	CCNL2 SB138	Homo sapiens (Human)	520	1	0
Q99417	MYCBP_HUMAN	reviewed	C-Myc-binding protein (Associate of Myc 1) (AMY-1)	MYCBP AMY1	Homo sapiens (Human)	103	1	0
Q99567	NUP88_HUMAN	reviewed	Nuclear pore complex protein Nup88 (88 kDa nucleoporin) (Nucleoporin Nup88)	NUP88	Homo sapiens (Human)	741	1	0
Q9BUP0	EFHD1_HUMAN	reviewed	EF-hand domain-containing protein D1 (EF-hand domain-containing protein 1) (Swiprosin-2)	EFHD1 SWS2 PP3051	Homo sapiens (Human)	239	1	0
Q9BXB4	OSB11_HUMAN	reviewed	Oxysterol-binding protein-related protein 11 (ORP-11) (OSBP-related protein 11)	OSBPL11 ORP11 OSBP12	Homo sapiens (Human)	747	1	0
Q9BXW6	OSBL1_HUMAN	reviewed	Oxysterol-binding protein-related protein 1 (ORP-1) (OSBP-related protein 1)	OSBPL1A ORP1 OSBP8 OSBPL1 OSBPL1B	Homo sapiens (Human)	950	1	0
Q9BZ71	PITM3_HUMAN	reviewed	Membrane-associated phosphatidylinositol transfer protein 3 (Phosphatidylinositol transfer protein, membrane-associated 3) (PITPnm 3) (Pyk2 N-terminal domain-interacting receptor 1) (NIR-1)	PITPNM3 NIR1	Homo sapiens (Human)	974	1	0
Q9C026	TRIM9_HUMAN	reviewed	E3 ubiquitin-protein ligase TRIM9 (EC 6.3.2.-) (RING finger protein 91) (Tripartite motif-containing protein 9)	TRIM9 KIAA0282 RNF91	Homo sapiens (Human)	710	1	0
Q9H444	CHM4B_HUMAN	reviewed	Charged multivesicular body protein 4b (Chromatin-modifying protein 4b) (CHMP4b) (SNF7 homolog associated with Alix 1) (SNF7-2) (hSnf7-2) (Vacuolar protein sorting-associated protein 32-2) (Vps32-2) (hVps32-2)	CHMP4B C20orf178 SHAX1	Homo sapiens (Human)	224	1	0
Q9H6D7	HAUS4_HUMAN	reviewed	HAUS augmin-like complex subunit 4	HAUS4 C14orf94	Homo sapiens (Human)	363	1	0
Q9H840	GEMI7_HUMAN	reviewed	Gem-associated protein 7 (Gemin-7) (SIP3)	GEMIN7	Homo sapiens (Human)	131	1	0
Q9HB21	PKHA1_HUMAN	reviewed	Pleckstrin homology domain-containing family A member 1 (PH domain-containing family A member 1) (Tandem PH domain-containing protein 1) (TAPP-1)	PLEKHA1 TAPP1	Homo sapiens (Human)	404	1	0
Q9NR28	DBLOH_HUMAN	reviewed	Diablo homolog, mitochondrial (Direct IAP-binding protein with low pI) (Second mitochondria-derived activator of caspase) (Smac)	DIABLO SMAC	Homo sapiens (Human)	239	1	0
Q9NRL3	STRN4_HUMAN	reviewed	Striatin-4 (Zinedin)	STRN4 ZIN	Homo sapiens (Human)	753	1	0
Q9NRY4	RHG35_HUMAN	reviewed	Rho GTPase-activating protein 35 (Glucocorticoid receptor DNA-binding factor 1) (Glucocorticoid receptor repression factor 1) (GRF-1) (Rho GAP p190A) (p190-A)	ARHGAP35 GRF1 GRLF1 KIAA1722	Homo sapiens (Human)	1499	1	0
Q9NVH2	INT7_HUMAN	reviewed	Integrator complex subunit 7 (Int7)	INTS7 C1orf73	Homo sapiens (Human)	962	1	0
Q9NVI7	ATD3A_HUMAN	reviewed	ATPase family AAA domain-containing protein 3A	ATAD3A	Homo sapiens (Human)	634	1	0
Q9NVX0	HAUS2_HUMAN	reviewed	HAUS augmin-like complex subunit 2 (Centrosomal protein of 27 kDa) (Cep27)	HAUS2 C15orf25 CEP27	Homo sapiens (Human)	235	1	0
Q9NYC9	DYH9_HUMAN	reviewed	Dynein heavy chain 9, axonemal (Axonemal beta dynein heavy chain 9) (Ciliary dynein heavy chain 9)	DNAH9 DNAH17L DNAL1 KIAA0357	Homo sapiens (Human)	4486	1	0
Q9NZI8	IF2B1_HUMAN	reviewed	Insulin-like growth factor 2 mRNA-binding protein 1 (IGF2 mRNA-binding protein 1) (IMP-1) (IMP1) (Coding region determinant-binding protein) (CRD-BP) (IGF-II mRNA-binding protein 1) (VICKZ family member 1) (Zipcode-binding protein 1) (ZBP-1)	IGF2BP1 CRDBP VICKZ1 ZBP1	Homo sapiens (Human)	577	1	0
Q9P2H3	IFT80_HUMAN	reviewed	Intraflagellar transport protein 80 homolog (WD repeat-containing protein 56)	IFT80 KIAA1374 WDR56	Homo sapiens (Human)	777	1	0
Q9UHB6	LIMA1_HUMAN	reviewed	LIM domain and actin-binding protein 1 (Epithelial protein lost in neoplasm)	LIMA1 EPLIN SREBP3 PP624	Homo sapiens (Human)	759	1	0
Q9UHL9	GT2D1_HUMAN	reviewed	General transcription factor II-I repeat domain-containing protein 1 (GTF2I repeat domain-containing protein 1) (General transcription factor III) (MusTRD1/BEN) (Muscle TFII-I repeat domain-containing protein 1) (Slow-muscle-fiber enhancer-binding protein) (USE B1-binding protein) (Williams-Beuren syndrome chromosomal region 11 protein) (Williams-Beuren syndrome chromosomal region 12 protein)	GTF2IRD1 CREAM1 GTF3 MUSTRD1 RBAP2 WBSCR11 WBSCR12	Homo sapiens (Human)	959	1	0
Q9UHR4	BI2L1_HUMAN	reviewed	Brain-specific angiogenesis inhibitor 1-associated protein 2-like protein 1 (BAI1-associated protein 2-like protein 1) (Insulin receptor tyrosine kinase substrate)	BAIAP2L1 IRTKS	Homo sapiens (Human)	511	1	0
Q9UJC3	HOOK1_HUMAN	reviewed	Protein Hook homolog 1 (h-hook1) (hHK1)	HOOK1	Homo sapiens (Human)	728	1	0
Q9UKX2	MYH2_HUMAN	reviewed	Myosin-2 (Myosin heavy chain 2) (Myosin heavy chain 2a) (MyHC-2a) (Myosin heavy chain IIa) (MyHC-IIa) (Myosin heavy chain, skeletal muscle, adult 2)	MYH2 MYHSA2	Homo sapiens (Human)	1941	1	0
Q9UNQ0	ABCG2_HUMAN	reviewed	ATP-binding cassette sub-family G member 2 (Breast cancer resistance protein) (CDw338) (Mitoxantrone resistance-associated protein) (Placenta-specific ATP-binding cassette transporter) (Urate exporter) (CD antigen CD338)	ABCG2 ABCP BCRP BCRP1 MXR	Homo sapiens (Human)	655	1	0
Q9UPS8	ANR26_HUMAN	reviewed	Ankyrin repeat domain-containing protein 26	ANKRD26 KIAA1074	Homo sapiens (Human)	1709	1	0
Q9Y295	DRG1_HUMAN	reviewed	Developmentally-regulated GTP-binding protein 1 (DRG-1) (Neural precursor cell expressed developmentally down-regulated protein 3) (NEDD-3)	DRG1 NEDD3	Homo sapiens (Human)	367	1	0
Q9Y2A7	NCKP1_HUMAN	reviewed	Nck-associated protein 1 (NAP 1) (Membrane-associated protein HEM-2) (p125Nap1)	NCKAP1 HEM2 KIAA0587 NAP1	Homo sapiens (Human)	1128	1	0
Q9Y2X7	GIT1_HUMAN	reviewed	ARF GTPase-activating protein GIT1 (ARF GAP GIT1) (Cool-associated and tyrosine-phosphorylated protein 1) (CAT-1) (CAT1) (G protein-coupled receptor kinase-interactor 1) (GRK-interacting protein 1)	GIT1	Homo sapiens (Human)	761	1	0
Q9Y3P9	RBGP1_HUMAN	reviewed	Rab GTPase-activating protein 1 (GAP and centrosome-associated protein) (Rab6 GTPase-activating protein GAPCenA)	RABGAP1 HSPC094	Homo sapiens (Human)	1069	1	0
Q9Y485	DMXL1_HUMAN	reviewed	DmX-like protein 1 (X-like 1 protein)	DMXL1 XL1	Homo sapiens (Human)	3027	1	0
Q9Y5X1	SNX9_HUMAN	reviewed	Sorting nexin-9 (SH3 and PX domain-containing protein 1) (Protein SDP1) (SH3 and PX domain-containing protein 3A)	SNX9 SH3PX1 SH3PXD3A	Homo sapiens (Human)	595	1	0

## Sheet: TOLLIP-BioID
Accession	Entry name	Status	Protein names	Gene names	Organism	Length	Tollip_BioID_OE1406_16422	Tollip_BioID_OE1406_16424
BirA							173	163
Q9H0E2	TOLIP_HUMAN	reviewed	Toll-interacting protein	TOLLIP	Homo sapiens (Human)	274	127	125
P0DMV8	HS71A_HUMAN	reviewed	Heat shock 70 kDa protein 1A (Heat shock 70 kDa protein 1) (HSP70-1) (HSP70.1)	HSPA1A HSPA1 HSX70	Homo sapiens (Human)	641	73	80
Q7Z3T8	ZFY16_HUMAN	reviewed	Zinc finger FYVE domain-containing protein 16 (Endofin) (Endosome-associated FYVE domain protein)	ZFYVE16 KIAA0305	Homo sapiens (Human)	1539	27	22
Q6ZVM7	TM1L2_HUMAN	reviewed	TOM1-like protein 2 (Target of Myb-like protein 2)	TOM1L2	Homo sapiens (Human)	507	22	21
P50851	LRBA_HUMAN	reviewed	Lipopolysaccharide-responsive and beige-like anchor protein (Beige-like protein) (CDC4-like protein)	LRBA BGL CDC4L LBA	Homo sapiens (Human)	2863	24	19
O60784	TOM1_HUMAN	reviewed	Target of Myb protein 1	TOM1	Homo sapiens (Human)	492	21	17
P42566	EPS15_HUMAN	reviewed	Epidermal growth factor receptor substrate 15 (Protein Eps15) (Protein AF-1p)	EPS15 AF1P	Homo sapiens (Human)	896	16	15
Q15811	ITSN1_HUMAN	reviewed	Intersectin-1 (SH3 domain-containing protein 1A) (SH3P17)	ITSN1 ITSN SH3D1A	Homo sapiens (Human)	1721	12	12
Q641Q2	FA21A_HUMAN	reviewed	WASH complex subunit FAM21A	FAM21A FAM21B	Homo sapiens (Human)	1341	13	12
P0DJD0	RGPD1_HUMAN	reviewed	RANBP2-like and GRIP domain-containing protein 1 (Ran-binding protein 2-like 6) (RanBP2-like 6) (RanBP2L6)	RGPD1 RANBP2L6 RGP1	Homo sapiens (Human)	1748	12	9
O00429	DNM1L_HUMAN	reviewed	Dynamin-1-like protein (EC 3.6.5.5) (Dnm1p/Vps1p-like protein) (DVLP) (Dynamin family member proline-rich carboxyl-terminal domain less) (Dymple) (Dynamin-like protein) (Dynamin-like protein 4) (Dynamin-like protein IV) (HdynIV) (Dynamin-related protein 1)	DNM1L DLP1 DRP1	Homo sapiens (Human)	736	13	8
P35232	PHB_HUMAN	reviewed	Prohibitin	PHB	Homo sapiens (Human)	272	2	8
Q96F86	EDC3_HUMAN	reviewed	Enhancer of mRNA-decapping protein 3 (LSM16 homolog) (YjeF N-terminal domain-containing protein 2) (YjeF_N2) (hYjeF_N2) (YjeF domain-containing protein 1)	EDC3 LSM16 YJDC YJEFN2 PP844	Homo sapiens (Human)	508	8	8
O94788	AL1A2_HUMAN	reviewed	Retinal dehydrogenase 2 (RALDH 2) (RalDH2) (EC 1.2.1.36) (Aldehyde dehydrogenase family 1 member A2) (Retinaldehyde-specific dehydrogenase type 2) (RALDH(II))	ALDH1A2 RALDH2	Homo sapiens (Human)	518	5	7
P27824	CALX_HUMAN	reviewed	Calnexin (IP90) (Major histocompatibility complex class I antigen-binding protein p88) (p90)	CANX	Homo sapiens (Human)	592	4	7
P63010	AP2B1_HUMAN	reviewed	AP-2 complex subunit beta (AP105B) (Adaptor protein complex AP-2 subunit beta) (Adaptor-related protein complex 2 subunit beta) (Beta-2-adaptin) (Beta-adaptin) (Clathrin assembly protein complex 2 beta large chain) (Plasma membrane adaptor HA2/AP2 adaptin beta subunit)	AP2B1 ADTB2 CLAPB1	Homo sapiens (Human)	937	4	7
Q14677	EPN4_HUMAN	reviewed	Clathrin interactor 1 (Clathrin-interacting protein localized in the trans-Golgi region) (Clint) (Enthoprotin) (Epsin-4) (Epsin-related protein) (EpsinR)	CLINT1 ENTH EPN4 EPNR KIAA0171	Homo sapiens (Human)	625	6	7
Q9NPI6	DCP1A_HUMAN	reviewed	mRNA-decapping enzyme 1A (EC 3.-.-.-) (Smad4-interacting transcriptional co-activator) (Transcription factor SMIF)	DCP1A SMIF	Homo sapiens (Human)	582	8	7
P52594	AGFG1_HUMAN	reviewed	Arf-GAP domain and FG repeat-containing protein 1 (HIV-1 Rev-binding protein) (Nucleoporin-like protein RIP) (Rev-interacting protein) (Rev/Rex activation domain-binding protein)	AGFG1 HRB RAB RIP	Homo sapiens (Human)	562	3	6
Q8IZD4	DCP1B_HUMAN	reviewed	mRNA-decapping enzyme 1B (EC 3.-.-.-)	DCP1B	Homo sapiens (Human)	617	3	6
Q9NZZ3	CHMP5_HUMAN	reviewed	Charged multivesicular body protein 5 (Chromatin-modifying protein 5) (SNF7 domain-containing protein 2) (Vacuolar protein sorting-associated protein 60) (Vps60) (hVps60)	CHMP5 C9orf83 SNF7DC2 CGI-34 HSPC177 PNAS-114 PNAS-2	Homo sapiens (Human)	219	4	6
Q9Y5A9	YTHD2_HUMAN	reviewed	YTH domain-containing family protein 2 (CLL-associated antigen KW-14) (High-glucose-regulated protein 8) (Renal carcinoma antigen NY-REN-2)	YTHDF2 HGRG8	Homo sapiens (Human)	579	7	6
O00161	SNP23_HUMAN	reviewed	Synaptosomal-associated protein 23 (SNAP-23) (Vesicle-membrane fusion protein SNAP-23)	SNAP23	Homo sapiens (Human)	211	6	5
Q96RT1	LAP2_HUMAN	reviewed	Protein LAP2 (Densin-180-like protein) (Erbb2-interacting protein) (Erbin)	ERBB2IP ERBIN KIAA1225 LAP2	Homo sapiens (Human)	1412	7	5
Q9C0C9	UBE2O_HUMAN	reviewed	(E3-independent) E2 ubiquitin-conjugating enzyme (EC 2.3.2.24) (E2/E3 hybrid ubiquitin-protein ligase UBE2O) (Ubiquitin carrier protein O) (Ubiquitin-conjugating enzyme E2 O) (Ubiquitin-conjugating enzyme E2 of 230 kDa) (Ubiquitin-conjugating enzyme E2-230K) (Ubiquitin-protein ligase O)	UBE2O KIAA1734	Homo sapiens (Human)	1292	7	5
Q9H0B6	KLC2_HUMAN	reviewed	Kinesin light chain 2 (KLC 2)	KLC2	Homo sapiens (Human)	622	7	5
Q9NR28	DBLOH_HUMAN	reviewed	Diablo homolog, mitochondrial (Direct IAP-binding protein with low pI) (Second mitochondria-derived activator of caspase) (Smac)	DIABLO SMAC	Homo sapiens (Human)	239	5	5
Q9UPQ9	TNR6B_HUMAN	reviewed	Trinucleotide repeat-containing gene 6B protein	TNRC6B KIAA1093	Homo sapiens (Human)	1833	4	5
O14964	HGS_HUMAN	reviewed	Hepatocyte growth factor-regulated tyrosine kinase substrate (Hrs) (Protein pp110)	HGS HRS	Homo sapiens (Human)	777	3	4
P51617	IRAK1_HUMAN	reviewed	Interleukin-1 receptor-associated kinase 1 (IRAK-1) (EC 2.7.11.1)	IRAK1 IRAK	Homo sapiens (Human)	712	10	4
P61758	PFD3_HUMAN	reviewed	Prefoldin subunit 3 (HIBBJ46) (Von Hippel-Lindau-binding protein 1) (VBP-1) (VHL-binding protein 1)	VBP1 PFDN3	Homo sapiens (Human)	197	3	4
Q14126	DSG2_HUMAN	reviewed	Desmoglein-2 (Cadherin family member 5) (HDGC)	DSG2 CDHF5	Homo sapiens (Human)	1118	7	4
Q9UM54	MYO6_HUMAN	reviewed	Unconventional myosin-VI (Unconventional myosin-6)	MYO6 KIAA0389	Homo sapiens (Human)	1294	4	4
Q9UNZ2	NSF1C_HUMAN	reviewed	NSFL1 cofactor p47 (UBX domain-containing protein 2C) (p97 cofactor p47)	NSFL1C UBXN2C	Homo sapiens (Human)	370	6	4
Q9Y6Y8	S23IP_HUMAN	reviewed	SEC23-interacting protein (p125)	SEC23IP MSTP053	Homo sapiens (Human)	1000	6	4
O15498	YKT6_HUMAN	reviewed	Synaptobrevin homolog YKT6 (EC 2.3.1.-)	YKT6	Homo sapiens (Human)	198	3	3
P51648	AL3A2_HUMAN	reviewed	Fatty aldehyde dehydrogenase (EC 1.2.1.3) (Aldehyde dehydrogenase 10) (Aldehyde dehydrogenase family 3 member A2) (Microsomal aldehyde dehydrogenase)	ALDH3A2 ALDH10 FALDH	Homo sapiens (Human)	485	4	3
Q13625	ASPP2_HUMAN	reviewed	Apoptosis-stimulating of p53 protein 2 (Bcl2-binding protein) (Bbp) (Renal carcinoma antigen NY-REN-51) (Tumor suppressor p53-binding protein 2) (53BP2) (p53-binding protein 2) (p53BP2)	TP53BP2 ASPP2 BBP	Homo sapiens (Human)	1128	3	3
Q14145	KEAP1_HUMAN	reviewed	Kelch-like ECH-associated protein 1 (Cytosolic inhibitor of Nrf2) (INrf2) (Kelch-like protein 19)	KEAP1 INRF2 KIAA0132 KLHL19	Homo sapiens (Human)	624	5	3
Q14C86	GAPD1_HUMAN	reviewed	GTPase-activating protein and VPS9 domain-containing protein 1 (GAPex-5) (Rab5-activating protein 6)	GAPVD1 GAPEX5 KIAA1521 RAP6	Homo sapiens (Human)	1478	5	3
Q15836	VAMP3_HUMAN	reviewed	Vesicle-associated membrane protein 3 (VAMP-3) (Cellubrevin) (CEB) (Synaptobrevin-3)	VAMP3 SYB3	Homo sapiens (Human)	100	3	3
Q2M389	WASH7_HUMAN	reviewed	WASH complex subunit 7 (Strumpellin and WASH-interacting protein) (SWIP)	KIAA1033	Homo sapiens (Human)	1173	3	3
Q9H3P7	GCP60_HUMAN	reviewed	Golgi resident protein GCP60 (Acyl-CoA-binding domain-containing protein 3) (Golgi complex-associated protein 1) (GOCAP1) (Golgi phosphoprotein 1) (GOLPH1) (PBR- and PKA-associated protein 7) (Peripheral benzodiazepine receptor-associated protein PAP7)	ACBD3 GCP60 GOCAP1 GOLPH1	Homo sapiens (Human)	528	5	3
Q9HB21	PKHA1_HUMAN	reviewed	Pleckstrin homology domain-containing family A member 1 (PH domain-containing family A member 1) (Tandem PH domain-containing protein 1) (TAPP-1)	PLEKHA1 TAPP1	Homo sapiens (Human)	404	5	3
Q9UKG1	DP13A_HUMAN	reviewed	DCC-interacting protein 13-alpha (Dip13-alpha) (Adapter protein containing PH domain, PTB domain and leucine zipper motif 1)	APPL1 APPL DIP13A KIAA1428	Homo sapiens (Human)	709	8	3
Q9Y2A7	NCKP1_HUMAN	reviewed	Nck-associated protein 1 (NAP 1) (Membrane-associated protein HEM-2) (p125Nap1)	NCKAP1 HEM2 KIAA0587 NAP1	Homo sapiens (Human)	1128	5	3
Q9NZ52	GGA3_HUMAN	reviewed	ADP-ribosylation factor-binding protein GGA3 (Golgi-localized, gamma ear-containing, ARF-binding protein 3)	GGA3 KIAA0154	Homo sapiens (Human)	723	6	2
Q8N0X7	SPG20_HUMAN	reviewed	Spartin (Spastic paraplegia 20 protein) (Trans-activated by hepatitis C virus core protein 1)	SPG20 KIAA0610 TAHCCP1	Homo sapiens (Human)	666	1	1
P21333	FLNA_HUMAN	reviewed	Filamin-A (FLN-A) (Actin-binding protein 280) (ABP-280) (Alpha-filamin) (Endothelial actin-binding protein) (Filamin-1) (Non-muscle filamin)	FLNA FLN FLN1	Homo sapiens (Human)	2647	182	178
P78371	TCPB_HUMAN	reviewed	T-complex protein 1 subunit beta (TCP-1-beta) (CCT-beta)	CCT2 99D8.1 CCTB	Homo sapiens (Human)	535	169	155
P49327	FAS_HUMAN	reviewed	Fatty acid synthase (EC 2.3.1.85) [Includes: [Acyl-carrier-protein] S-acetyltransferase (EC 2.3.1.38); [Acyl-carrier-protein] S-malonyltransferase (EC 2.3.1.39); 3-oxoacyl-[acyl-carrier-protein] synthase (EC 2.3.1.41); 3-oxoacyl-[acyl-carrier-protein] reductase (EC 1.1.1.100); 3-hydroxyacyl-[acyl-carrier-protein] dehydratase (EC 4.2.1.59); Enoyl-[acyl-carrier-protein] reductase (EC 1.3.1.39); Ole…	FASN FAS	Homo sapiens (Human)	2511	128	120
Q99832	TCPH_HUMAN	reviewed	T-complex protein 1 subunit eta (TCP-1-eta) (CCT-eta) (HIV-1 Nef-interacting protein) [Cleaved into: T-complex protein 1 subunit eta, N-terminally processed]	CCT7 CCTH NIP7-1	Homo sapiens (Human)	543	102	109
P50990	TCPQ_HUMAN	reviewed	T-complex protein 1 subunit theta (TCP-1-theta) (CCT-theta) (Renal carcinoma antigen NY-REN-15)	CCT8 C21orf112 CCTQ KIAA0002	Homo sapiens (Human)	548	103	105
P40227	TCPZ_HUMAN	reviewed	T-complex protein 1 subunit zeta (TCP-1-zeta) (Acute morphine dependence-related protein 2) (CCT-zeta-1) (HTR3) (Tcp20)	CCT6A CCT6 CCTZ	Homo sapiens (Human)	531	111	100
Q13085	ACACA_HUMAN	reviewed	Acetyl-CoA carboxylase 1 (ACC1) (EC 6.4.1.2) (ACC-alpha) [Includes: Biotin carboxylase (EC 6.3.4.14)]	ACACA ACAC ACC1 ACCA	Homo sapiens (Human)	2346	117	92
P50991	TCPD_HUMAN	reviewed	T-complex protein 1 subunit delta (TCP-1-delta) (CCT-delta) (Stimulator of TAR RNA-binding)	CCT4 CCTD SRB	Homo sapiens (Human)	539	83	89
P48643	TCPE_HUMAN	reviewed	T-complex protein 1 subunit epsilon (TCP-1-epsilon) (CCT-epsilon)	CCT5 CCTE KIAA0098	Homo sapiens (Human)	541	100	88
P17987	TCPA_HUMAN	reviewed	T-complex protein 1 subunit alpha (TCP-1-alpha) (CCT-alpha)	TCP1 CCT1 CCTA	Homo sapiens (Human)	556	88	84
P12270	TPR_HUMAN	reviewed	Nucleoprotein TPR (Megator) (NPC-associated intranuclear protein) (Translocated promoter region protein)	TPR	Homo sapiens (Human)	2363	66	68
P11142	HSP7C_HUMAN	reviewed	Heat shock cognate 71 kDa protein (Heat shock 70 kDa protein 8) (Lipopolysaccharide-associated protein 1) (LAP-1) (LPS-associated protein 1)	HSPA8 HSC70 HSP73 HSPA10	Homo sapiens (Human)	646	48	65
Q09666	AHNK_HUMAN	reviewed	Neuroblast differentiation-associated protein AHNAK (Desmoyokin)	AHNAK PM227	Homo sapiens (Human)	5890	60	64
P49368	TCPG_HUMAN	reviewed	T-complex protein 1 subunit gamma (TCP-1-gamma) (CCT-gamma) (hTRiC5)	CCT3 CCTG TRIC5	Homo sapiens (Human)	545	70	61
P49792	RBP2_HUMAN	reviewed	E3 SUMO-protein ligase RanBP2 (EC 6.3.2.-) (358 kDa nucleoporin) (Nuclear pore complex protein Nup358) (Nucleoporin Nup358) (Ran-binding protein 2) (RanBP2) (p270)	RANBP2 NUP358	Homo sapiens (Human)	3224	72	56
P11498	PYC_HUMAN	reviewed	Pyruvate carboxylase, mitochondrial (EC 6.4.1.1) (Pyruvic carboxylase) (PCB)	PC	Homo sapiens (Human)	1178	60	52
P35579	MYH9_HUMAN	reviewed	Myosin-9 (Cellular myosin heavy chain, type A) (Myosin heavy chain 9) (Myosin heavy chain, non-muscle IIa) (Non-muscle myosin heavy chain A) (NMMHC-A) (Non-muscle myosin heavy chain IIa) (NMMHC II-a) (NMMHC-IIA)	MYH9	Homo sapiens (Human)	1960	52	49
Q9HCC0	MCCB_HUMAN	reviewed	Methylcrotonoyl-CoA carboxylase beta chain, mitochondrial (MCCase subunit beta) (EC 6.4.1.4) (3-methylcrotonyl-CoA carboxylase 2) (3-methylcrotonyl-CoA carboxylase non-biotin-containing subunit) (3-methylcrotonyl-CoA:carbon dioxide ligase subunit beta)	MCCC2 MCCB	Homo sapiens (Human)	563	52	49
O75369	FLNB_HUMAN	reviewed	Filamin-B (FLN-B) (ABP-278) (ABP-280 homolog) (Actin-binding-like protein) (Beta-filamin) (Filamin homolog 1) (Fh1) (Filamin-3) (Thyroid autoantigen) (Truncated actin-binding protein) (Truncated ABP)	FLNB FLN1L FLN3 TABP TAP	Homo sapiens (Human)	2602	46	40
Q96RQ3	MCCA_HUMAN	reviewed	Methylcrotonoyl-CoA carboxylase subunit alpha, mitochondrial (MCCase subunit alpha) (EC 6.4.1.4) (3-methylcrotonyl-CoA carboxylase 1) (3-methylcrotonyl-CoA carboxylase biotin-containing subunit) (3-methylcrotonyl-CoA:carbon dioxide ligase subunit alpha)	MCCC1 MCCA	Homo sapiens (Human)	725	32	39
O14654	IRS4_HUMAN	reviewed	Insulin receptor substrate 4 (IRS-4) (160 kDa phosphotyrosine protein) (py160) (Phosphoprotein of 160 kDa) (pp160)	IRS4	Homo sapiens (Human)	1257	38	38
P05165	PCCA_HUMAN	reviewed	Propionyl-CoA carboxylase alpha chain, mitochondrial (PCCase subunit alpha) (EC 6.4.1.3) (Propanoyl-CoA:carbon dioxide ligase subunit alpha)	PCCA	Homo sapiens (Human)	728	43	36
P10809	CH60_HUMAN	reviewed	60 kDa heat shock protein, mitochondrial (60 kDa chaperonin) (Chaperonin 60) (CPN60) (Heat shock protein 60) (HSP-60) (Hsp60) (HuCHA60) (Mitochondrial matrix protein P1) (P60 lymphocyte protein)	HSPD1 HSP60	Homo sapiens (Human)	573	28	36
P68363	TBA1B_HUMAN	reviewed	Tubulin alpha-1B chain (Alpha-tubulin ubiquitous) (Tubulin K-alpha-1) (Tubulin alpha-ubiquitous chain)	TUBA1B	Homo sapiens (Human)	451	34	35
P07437	TBB5_HUMAN	reviewed	Tubulin beta chain (Tubulin beta-5 chain)	TUBB TUBB5 OK/SW-cl.56	Homo sapiens (Human)	444	33	35
P60709	ACTB_HUMAN	reviewed	Actin, cytoplasmic 1 (Beta-actin) [Cleaved into: Actin, cytoplasmic 1, N-terminally processed]	ACTB	Homo sapiens (Human)	375	21	35
P11021	GRP78_HUMAN	reviewed	78 kDa glucose-regulated protein (GRP-78) (Endoplasmic reticulum lumenal Ca(2+)-binding protein grp78) (Heat shock 70 kDa protein 5) (Immunoglobulin heavy chain-binding protein) (BiP)	HSPA5 GRP78	Homo sapiens (Human)	654	30	34
P51610	HCFC1_HUMAN	reviewed	Host cell factor 1 (HCF) (HCF-1) (C1 factor) (CFF) (VCAF) (VP16 accessory protein) [Cleaved into: HCF N-terminal chain 1; HCF N-terminal chain 2; HCF N-terminal chain 3; HCF N-terminal chain 4; HCF N-terminal chain 5; HCF N-terminal chain 6; HCF C-terminal chain 1; HCF C-terminal chain 2; HCF C-terminal chain 3; HCF C-terminal chain 4; HCF C-terminal chain 5; HCF C-terminal chain 6]	HCFC1 HCF1 HFC1	Homo sapiens (Human)	2035	40	33
Q14839	CHD4_HUMAN	reviewed	Chromodomain-helicase-DNA-binding protein 4 (CHD-4) (EC 3.6.4.12) (ATP-dependent helicase CHD4) (Mi-2 autoantigen 218 kDa protein) (Mi2-beta)	CHD4	Homo sapiens (Human)	1912	36	33
Q14974	IMB1_HUMAN	reviewed	Importin subunit beta-1 (Importin-90) (Karyopherin subunit beta-1) (Nuclear factor p97) (Pore targeting complex 97 kDa subunit) (PTAC97)	KPNB1 NTF97	Homo sapiens (Human)	876	29	33
P68371	TBB4B_HUMAN	reviewed	Tubulin beta-4B chain (Tubulin beta-2 chain) (Tubulin beta-2C chain)	TUBB4B TUBB2C	Homo sapiens (Human)	445	0	33
Q14157	UBP2L_HUMAN	reviewed	Ubiquitin-associated protein 2-like (Protein NICE-4)	UBAP2L KIAA0144 NICE4	Homo sapiens (Human)	1087	30	31
Q9Y5K6	CD2AP_HUMAN	reviewed	CD2-associated protein (Adapter protein CMS) (Cas ligand with multiple SH3 domains)	CD2AP	Homo sapiens (Human)	639	32	30
Q71U36	TBA1A_HUMAN	reviewed	Tubulin alpha-1A chain (Alpha-tubulin 3) (Tubulin B-alpha-1) (Tubulin alpha-3 chain)	TUBA1A TUBA3	Homo sapiens (Human)	451	31	30
P35580	MYH10_HUMAN	reviewed	Myosin-10 (Cellular myosin heavy chain, type B) (Myosin heavy chain 10) (Myosin heavy chain, non-muscle IIb) (Non-muscle myosin heavy chain B) (NMMHC-B) (Non-muscle myosin heavy chain IIb) (NMMHC II-b) (NMMHC-IIB)	MYH10	Homo sapiens (Human)	1976	26	29
Q9BVA1	TBB2B_HUMAN	reviewed	Tubulin beta-2B chain	TUBB2B	Homo sapiens (Human)	445	26	28
P33176	KINH_HUMAN	reviewed	Kinesin-1 heavy chain (Conventional kinesin heavy chain) (Ubiquitous kinesin heavy chain) (UKHC)	KIF5B KNS KNS1	Homo sapiens (Human)	963	25	28
P46821	MAP1B_HUMAN	reviewed	Microtubule-associated protein 1B (MAP-1B) [Cleaved into: MAP1B heavy chain; MAP1 light chain LC1]	MAP1B	Homo sapiens (Human)	2468	24	28
P05166	PCCB_HUMAN	reviewed	Propionyl-CoA carboxylase beta chain, mitochondrial (PCCase subunit beta) (EC 6.4.1.3) (Propanoyl-CoA:carbon dioxide ligase subunit beta)	PCCB	Homo sapiens (Human)	539	37	27
P13639	EF2_HUMAN	reviewed	Elongation factor 2 (EF-2)	EEF2 EF2	Homo sapiens (Human)	858	9	27
Q9Y490	TLN1_HUMAN	reviewed	Talin-1	TLN1 KIAA1027 TLN	Homo sapiens (Human)	2541	30	26
Q04637	IF4G1_HUMAN	reviewed	Eukaryotic translation initiation factor 4 gamma 1 (eIF-4-gamma 1) (eIF-4G 1) (eIF-4G1) (p220)	EIF4G1 EIF4F EIF4G EIF4GI	Homo sapiens (Human)	1599	26	26
P07900	HS90A_HUMAN	reviewed	Heat shock protein HSP 90-alpha (Heat shock 86 kDa) (HSP 86) (HSP86) (Lipopolysaccharide-associated protein 2) (LAP-2) (LPS-associated protein 2) (Renal carcinoma antigen NY-REN-38)	HSP90AA1 HSP90A HSPC1 HSPCA	Homo sapiens (Human)	732	20	26
Q8TEQ6	GEMI5_HUMAN	reviewed	Gem-associated protein 5 (Gemin5)	GEMIN5	Homo sapiens (Human)	1508	31	25
P38646	GRP75_HUMAN	reviewed	Stress-70 protein, mitochondrial (75 kDa glucose-regulated protein) (GRP-75) (Heat shock 70 kDa protein 9) (Mortalin) (MOT) (Peptide-binding protein 74) (PBP74)	HSPA9 GRP75 HSPA9B mt-HSP70	Homo sapiens (Human)	679	24	25
P08238	HS90B_HUMAN	reviewed	Heat shock protein HSP 90-beta (HSP 90) (Heat shock 84 kDa) (HSP 84) (HSP84)	HSP90AB1 HSP90B HSPC2 HSPCB	Homo sapiens (Human)	724	20	25
P06576	ATPB_HUMAN	reviewed	ATP synthase subunit beta, mitochondrial (EC 3.6.3.14)	ATP5B ATPMB ATPSB	Homo sapiens (Human)	529	10	25
Q9UBF2	COPG2_HUMAN	reviewed	Coatomer subunit gamma-2 (Gamma-2-coat protein) (Gamma-2-COP)	COPG2	Homo sapiens (Human)	871	30	24
O43491	E41L2_HUMAN	reviewed	Band 4.1-like protein 2 (Generally expressed protein 4.1) (4.1G)	EPB41L2	Homo sapiens (Human)	1005	26	24
Q7L014	DDX46_HUMAN	reviewed	Probable ATP-dependent RNA helicase DDX46 (EC 3.6.4.13) (DEAD box protein 46) (PRP5 homolog)	DDX46 KIAA0801	Homo sapiens (Human)	1031	15	24
Q96QC0	PP1RA_HUMAN	reviewed	Serine/threonine-protein phosphatase 1 regulatory subunit 10 (MHC class I region proline-rich protein CAT53) (PP1-binding protein of 114 kDa) (Phosphatase 1 nuclear targeting subunit) (Protein FB19) (p99)	PPP1R10 CAT53 FB19 PNUTS	Homo sapiens (Human)	940	24	23
P35658	NU214_HUMAN	reviewed	Nuclear pore complex protein Nup214 (214 kDa nucleoporin) (Nucleoporin Nup214) (Protein CAN)	NUP214 CAIN CAN KIAA0023	Homo sapiens (Human)	2090	22	23
P55196	AFAD_HUMAN	reviewed	Afadin (ALL1-fused gene from chromosome 6 protein) (Protein AF-6)	MLLT4 AF6	Homo sapiens (Human)	1824	32	22
P46060	RAGP1_HUMAN	reviewed	Ran GTPase-activating protein 1 (RanGAP1)	RANGAP1 KIAA1835 SD	Homo sapiens (Human)	587	30	22
Q15652	JHD2C_HUMAN	reviewed	Probable JmjC domain-containing histone demethylation protein 2C (EC 1.14.11.-) (Jumonji domain-containing protein 1C) (Thyroid receptor-interacting protein 8) (TR-interacting protein 8) (TRIP-8)	JMJD1C JHDM2C KIAA1380 TRIP8	Homo sapiens (Human)	2540	30	22
Q8WWM7	ATX2L_HUMAN	reviewed	Ataxin-2-like protein (Ataxin-2 domain protein) (Ataxin-2-related protein)	ATXN2L A2D A2LG A2LP A2RP	Homo sapiens (Human)	1075	24	22
P49321	NASP_HUMAN	reviewed	Nuclear autoantigenic sperm protein (NASP)	NASP	Homo sapiens (Human)	788	21	22
Q9ULH7	MKL2_HUMAN	reviewed	MKL/myocardin-like protein 2 (Megakaryoblastic leukemia 2) (Myocardin-related transcription factor B) (MRTF-B)	MKL2 KIAA1243 MRTFB	Homo sapiens (Human)	1088	38	21
Q86T24	KAISO_HUMAN	reviewed	Transcriptional regulator Kaiso (Zinc finger and BTB domain-containing protein 33)	ZBTB33 KAISO ZNF348	Homo sapiens (Human)	672	33	21
Q9UBC2	EP15R_HUMAN	reviewed	Epidermal growth factor receptor substrate 15-like 1 (Eps15-related protein) (Eps15R)	EPS15L1 EPS15R	Homo sapiens (Human)	864	24	21
P36873	PP1G_HUMAN	reviewed	Serine/threonine-protein phosphatase PP1-gamma catalytic subunit (PP-1G) (EC 3.1.3.16) (Protein phosphatase 1C catalytic subunit)	PPP1CC	Homo sapiens (Human)	323	22	21
Q9Y2J2	E41L3_HUMAN	reviewed	Band 4.1-like protein 3 (4.1B) (Differentially expressed in adenocarcinoma of the lung protein 1) (DAL-1) [Cleaved into: Band 4.1-like protein 3, N-terminally processed]	EPB41L3 DAL1 KIAA0987	Homo sapiens (Human)	1087	18	21
P06733	ENOA_HUMAN	reviewed	Alpha-enolase (EC 4.2.1.11) (2-phospho-D-glycerate hydro-lyase) (C-myc promoter-binding protein) (Enolase 1) (MBP-1) (MPB-1) (Non-neural enolase) (NNE) (Phosphopyruvate hydratase) (Plasminogen-binding protein)	ENO1 ENO1L1 MBPB1 MPB1	Homo sapiens (Human)	434	7	21
P14618	KPYM_HUMAN	reviewed	Pyruvate kinase PKM (EC 2.7.1.40) (Cytosolic thyroid hormone-binding protein) (CTHBP) (Opa-interacting protein 3) (OIP-3) (Pyruvate kinase 2/3) (Pyruvate kinase muscle isozyme) (Thyroid hormone-binding protein 1) (THBP1) (Tumor M2-PK) (p58)	PKM OIP3 PK2 PK3 PKM2	Homo sapiens (Human)	531	4	21
P68104	EF1A1_HUMAN	reviewed	Elongation factor 1-alpha 1 (EF-1-alpha-1) (Elongation factor Tu) (EF-Tu) (Eukaryotic elongation factor 1 A-1) (eEF1A-1) (Leukocyte receptor cluster member 7)	EEF1A1 EEF1A EF1A LENG7	Homo sapiens (Human)	462	20	20
O15294	OGT1_HUMAN	reviewed	UDP-N-acetylglucosamine--peptide N-acetylglucosaminyltransferase 110 kDa subunit (EC 2.4.1.255) (O-GlcNAc transferase subunit p110) (O-linked N-acetylglucosamine transferase 110 kDa subunit) (OGT)	OGT	Homo sapiens (Human)	1046	22	19
P11171	41_HUMAN	reviewed	Protein 4.1 (P4.1) (4.1R) (Band 4.1) (EPB4.1)	EPB41 E41P	Homo sapiens (Human)	864	19	19
P12277	KCRB_HUMAN	reviewed	Creatine kinase B-type (EC 2.7.3.2) (B-CK) (Creatine kinase B chain)	CKB CKBB	Homo sapiens (Human)	381	4	19
Q9Y520	PRC2C_HUMAN	reviewed	Protein PRRC2C (BAT2 domain-containing protein 1) (HBV X-transactivated gene 2 protein) (HBV XAg-transactivated protein 2) (HLA-B-associated transcript 2-like 2) (Proline-rich and coiled-coil-containing protein 2C)	PRRC2C BAT2D1 BAT2L2 KIAA1096 XTP2	Homo sapiens (Human)	2896	19	18
Q96JH7	VCIP1_HUMAN	reviewed	Deubiquitinating protein VCIP135 (EC 3.4.19.12) (Valosin-containing protein p97/p47 complex-interacting protein 1) (Valosin-containing protein p97/p47 complex-interacting protein p135) (VCP/p47 complex-interacting 135-kDa protein)	VCPIP1 KIAA1850 VCIP135	Homo sapiens (Human)	1222	17	18
Q7Z417	NUFP2_HUMAN	reviewed	Nuclear fragile X mental retardation-interacting protein 2 (82 kDa FMRP-interacting protein) (82-FIP) (Cell proliferation-inducing gene 1 protein) (FMRP-interacting protein 2)	NUFIP2 KIAA1321 PIG1	Homo sapiens (Human)	695	16	18
Q9Y265	RUVB1_HUMAN	reviewed	RuvB-like 1 (EC 3.6.4.12) (49 kDa TATA box-binding protein-interacting protein) (49 kDa TBP-interacting protein) (54 kDa erythrocyte cytosolic protein) (ECP-54) (INO80 complex subunit H) (Nuclear matrix protein 238) (NMP 238) (Pontin 52) (TIP49a) (TIP60-associated protein 54-alpha) (TAP54-alpha)	RUVBL1 INO80H NMP238 TIP49 TIP49A	Homo sapiens (Human)	456	24	17
Q13263	TIF1B_HUMAN	reviewed	Transcription intermediary factor 1-beta (TIF1-beta) (E3 SUMO-protein ligase TRIM28) (EC 6.3.2.-) (KRAB-associated protein 1) (KAP-1) (KRAB-interacting protein 1) (KRIP-1) (Nuclear corepressor KAP-1) (RING finger protein 96) (Tripartite motif-containing protein 28)	TRIM28 KAP1 RNF96 TIF1B	Homo sapiens (Human)	835	23	17
Q9NR30	DDX21_HUMAN	reviewed	Nucleolar RNA helicase 2 (EC 3.6.4.13) (DEAD box protein 21) (Gu-alpha) (Nucleolar RNA helicase Gu) (Nucleolar RNA helicase II) (RH II/Gu)	DDX21	Homo sapiens (Human)	783	17	17
P22234	PUR6_HUMAN	reviewed	Multifunctional protein ADE2 [Includes: Phosphoribosylaminoimidazole-succinocarboxamide synthase (EC 6.3.2.6) (SAICAR synthetase); Phosphoribosylaminoimidazole carboxylase (EC 4.1.1.21) (AIR carboxylase) (AIRC)]	PAICS ADE2 AIRC PAIS	Homo sapiens (Human)	425	15	17
Q92922	SMRC1_HUMAN	reviewed	SWI/SNF complex subunit SMARCC1 (BRG1-associated factor 155) (BAF155) (SWI/SNF complex 155 kDa subunit) (SWI/SNF-related matrix-associated actin-dependent regulator of chromatin subfamily C member 1)	SMARCC1 BAF155	Homo sapiens (Human)	1105	15	17
P19338	NUCL_HUMAN	reviewed	Nucleolin (Protein C23)	NCL	Homo sapiens (Human)	710	14	17
O75533	SF3B1_HUMAN	reviewed	Splicing factor 3B subunit 1 (Pre-mRNA-splicing factor SF3b 155 kDa subunit) (SF3b155) (Spliceosome-associated protein 155) (SAP 155)	SF3B1 SAP155	Homo sapiens (Human)	1304	13	17
Q9BZH6	WDR11_HUMAN	reviewed	WD repeat-containing protein 11 (Bromodomain and WD repeat-containing protein 2) (WD repeat-containing protein 15)	WDR11 BRWD2 KIAA1351 WDR15	Homo sapiens (Human)	1224	19	16
P48634	PRC2A_HUMAN	reviewed	Protein PRRC2A (HLA-B-associated transcript 2) (Large proline-rich protein BAT2) (Proline-rich and coiled-coil-containing protein 2A) (Protein G2)	PRRC2A BAT2 G2	Homo sapiens (Human)	2157	18	16
P49959	MRE11_HUMAN	reviewed	Double-strand break repair protein MRE11A (Meiotic recombination 11 homolog 1) (MRE11 homolog 1) (Meiotic recombination 11 homolog A) (MRE11 homolog A)	MRE11A HNGS1 MRE11	Homo sapiens (Human)	708	16	16
P34932	HSP74_HUMAN	reviewed	Heat shock 70 kDa protein 4 (HSP70RY) (Heat shock 70-related protein APG-2)	HSPA4 APG2	Homo sapiens (Human)	840	9	16
Q9H2G2	SLK_HUMAN	reviewed	STE20-like serine/threonine-protein kinase (STE20-like kinase) (hSLK) (EC 2.7.11.1) (CTCL tumor antigen se20-9) (STE20-related serine/threonine-protein kinase) (STE20-related kinase) (Serine/threonine-protein kinase 2)	SLK KIAA0204 STK2	Homo sapiens (Human)	1235	18	15
Q9BR76	COR1B_HUMAN	reviewed	Coronin-1B (Coronin-2)	CORO1B	Homo sapiens (Human)	489	17	15
P55884	EIF3B_HUMAN	reviewed	Eukaryotic translation initiation factor 3 subunit B (eIF3b) (Eukaryotic translation initiation factor 3 subunit 9) (Prt1 homolog) (hPrt1) (eIF-3-eta) (eIF3 p110) (eIF3 p116)	EIF3B EIF3S9	Homo sapiens (Human)	814	15	15
Q13200	PSMD2_HUMAN	reviewed	26S proteasome non-ATPase regulatory subunit 2 (26S proteasome regulatory subunit RPN1) (26S proteasome regulatory subunit S2) (26S proteasome subunit p97) (Protein 55.11) (Tumor necrosis factor type 1 receptor-associated protein 2)	PSMD2 TRAP2	Homo sapiens (Human)	908	15	15
Q8IZH2	XRN1_HUMAN	reviewed	5'-3' exoribonuclease 1 (EC 3.1.13.-) (Strand-exchange protein 1 homolog)	XRN1 SEP1	Homo sapiens (Human)	1706	13	15
O75534	CSDE1_HUMAN	reviewed	Cold shock domain-containing protein E1 (N-ras upstream gene protein) (Protein UNR)	CSDE1 D1S155E KIAA0885 NRU UNR	Homo sapiens (Human)	798	12	15
P61978	HNRPK_HUMAN	reviewed	Heterogeneous nuclear ribonucleoprotein K (hnRNP K) (Transformation up-regulated nuclear protein) (TUNP)	HNRNPK HNRPK	Homo sapiens (Human)	463	11	15
Q14980	NUMA1_HUMAN	reviewed	Nuclear mitotic apparatus protein 1 (NuMA protein) (Nuclear matrix protein-22) (NMP-22) (SP-H antigen)	NUMA1 NMP22 NUMA	Homo sapiens (Human)	2115	11	15
Q07157	ZO1_HUMAN	reviewed	Tight junction protein ZO-1 (Tight junction protein 1) (Zona occludens protein 1) (Zonula occludens protein 1)	TJP1 ZO1	Homo sapiens (Human)	1748	18	14
Q9Y230	RUVB2_HUMAN	reviewed	RuvB-like 2 (EC 3.6.4.12) (48 kDa TATA box-binding protein-interacting protein) (48 kDa TBP-interacting protein) (51 kDa erythrocyte cytosolic protein) (ECP-51) (INO80 complex subunit J) (Repressing pontin 52) (Reptin 52) (TIP49b) (TIP60-associated protein 54-beta) (TAP54-beta)	RUVBL2 INO80J TIP48 TIP49B CGI-46	Homo sapiens (Human)	463	14	14
P14625	ENPL_HUMAN	reviewed	Endoplasmin (94 kDa glucose-regulated protein) (GRP-94) (Heat shock protein 90 kDa beta member 1) (Tumor rejection antigen 1) (gp96 homolog)	HSP90B1 GRP94 TRA1	Homo sapiens (Human)	803	6	14
P02769	ALBU_BOVIN	reviewed	Serum albumin (BSA) (allergen Bos d 6)	ALB	Bos taurus (Bovine)	607	1	14
Q8NC51	PAIRB_HUMAN	reviewed	Plasminogen activator inhibitor 1 RNA-binding protein (PAI1 RNA-binding protein 1) (PAI-RBP1) (SERPINE1 mRNA-binding protein 1)	SERBP1 PAIRBP1 CGI-55	Homo sapiens (Human)	408	20	13
Q14247	SRC8_HUMAN	reviewed	Src substrate cortactin (Amplaxin) (Oncogene EMS1)	CTTN EMS1	Homo sapiens (Human)	550	17	13
Q14152	EIF3A_HUMAN	reviewed	Eukaryotic translation initiation factor 3 subunit A (eIF3a) (Eukaryotic translation initiation factor 3 subunit 10) (eIF-3-theta) (eIF3 p167) (eIF3 p180) (eIF3 p185)	EIF3A EIF3S10 KIAA0139	Homo sapiens (Human)	1382	16	13
Q99460	PSMD1_HUMAN	reviewed	26S proteasome non-ATPase regulatory subunit 1 (26S proteasome regulatory subunit RPN2) (26S proteasome regulatory subunit S1) (26S proteasome subunit p112)	PSMD1	Homo sapiens (Human)	953	13	13
Q13547	HDAC1_HUMAN	reviewed	Histone deacetylase 1 (HD1) (EC 3.5.1.98)	HDAC1 RPD3L1	Homo sapiens (Human)	482	13	13
Q6PKG0	LARP1_HUMAN	reviewed	La-related protein 1 (La ribonucleoprotein domain family member 1)	LARP1 KIAA0731 LARP	Homo sapiens (Human)	1096	12	13
P42167	LAP2B_HUMAN	reviewed	Lamina-associated polypeptide 2, isoforms beta/gamma (Thymopoietin, isoforms beta/gamma) (TP beta/gamma) (Thymopoietin-related peptide isoforms beta/gamma) (TPRP isoforms beta/gamma) [Cleaved into: Thymopoietin (TP) (Splenin); Thymopentin (TP5)]	TMPO LAP2	Homo sapiens (Human)	454	12	13
O60885	BRD4_HUMAN	reviewed	Bromodomain-containing protein 4 (Protein HUNK1)	BRD4 HUNK1	Homo sapiens (Human)	1362	12	13
Q15020	SART3_HUMAN	reviewed	Squamous cell carcinoma antigen recognized by T-cells 3 (SART-3) (Tat-interacting protein of 110 kDa) (Tip110) (p110 nuclear RNA-binding protein)	SART3 KIAA0156 TIP110	Homo sapiens (Human)	963	12	13
O43809	CPSF5_HUMAN	reviewed	Cleavage and polyadenylation specificity factor subunit 5 (Cleavage and polyadenylation specificity factor 25 kDa subunit) (CFIm25) (CPSF 25 kDa subunit) (Nucleoside diphosphate-linked moiety X motif 21) (Nudix motif 21) (Pre-mRNA cleavage factor Im 25 kDa subunit)	NUDT21 CFIM25 CPSF25 CPSF5	Homo sapiens (Human)	227	12	13
O15042	SR140_HUMAN	reviewed	U2 snRNP-associated SURP motif-containing protein (140 kDa Ser/Arg-rich domain protein) (U2-associated protein SR140)	U2SURP KIAA0332 SR140	Homo sapiens (Human)	1029	15	12
P53621	COPA_HUMAN	reviewed	Coatomer subunit alpha (Alpha-coat protein) (Alpha-COP) (HEP-COP) (HEPCOP) [Cleaved into: Xenin (Xenopsin-related peptide); Proxenin]	COPA	Homo sapiens (Human)	1224	14	12
Q8TAQ2	SMRC2_HUMAN	reviewed	SWI/SNF complex subunit SMARCC2 (BRG1-associated factor 170) (BAF170) (SWI/SNF complex 170 kDa subunit) (SWI/SNF-related matrix-associated actin-dependent regulator of chromatin subfamily C member 2)	SMARCC2 BAF170	Homo sapiens (Human)	1214	14	12
P11940	PABP1_HUMAN	reviewed	Polyadenylate-binding protein 1 (PABP-1) (Poly(A)-binding protein 1)	PABPC1 PAB1 PABP1 PABPC2	Homo sapiens (Human)	636	13	12
P67809	YBOX1_HUMAN	reviewed	Nuclease-sensitive element-binding protein 1 (CCAAT-binding transcription factor I subunit A) (CBF-A) (DNA-binding protein B) (DBPB) (Enhancer factor I subunit A) (EFI-A) (Y-box transcription factor) (Y-box-binding protein 1) (YB-1)	YBX1 NSEP1 YB1	Homo sapiens (Human)	324	13	12
P23246	SFPQ_HUMAN	reviewed	Splicing factor, proline- and glutamine-rich (100 kDa DNA-pairing protein) (hPOMp100) (DNA-binding p52/p100 complex, 100 kDa subunit) (Polypyrimidine tract-binding protein-associated-splicing factor) (PSF) (PTB-associated-splicing factor)	SFPQ PSF	Homo sapiens (Human)	707	13	12
Q15459	SF3A1_HUMAN	reviewed	Splicing factor 3A subunit 1 (SF3a120) (Spliceosome-associated protein 114) (SAP 114)	SF3A1 SAP114	Homo sapiens (Human)	793	13	12
Q13428	TCOF_HUMAN	reviewed	Treacle protein (Treacher Collins syndrome protein)	TCOF1	Homo sapiens (Human)	1488	13	12
Q15393	SF3B3_HUMAN	reviewed	Splicing factor 3B subunit 3 (Pre-mRNA-splicing factor SF3b 130 kDa subunit) (SF3b130) (STAF130) (Spliceosome-associated protein 130) (SAP 130)	SF3B3 KIAA0017 SAP130	Homo sapiens (Human)	1217	12	12
P26196	DDX6_HUMAN	reviewed	Probable ATP-dependent RNA helicase DDX6 (EC 3.6.4.13) (ATP-dependent RNA helicase p54) (DEAD box protein 6) (Oncogene RCK)	DDX6 HLR2 RCK	Homo sapiens (Human)	483	11	12
Q99567	NUP88_HUMAN	reviewed	Nuclear pore complex protein Nup88 (88 kDa nucleoporin) (Nucleoporin Nup88)	NUP88	Homo sapiens (Human)	741	10	12
P08670	VIME_HUMAN	reviewed	Vimentin	VIM	Homo sapiens (Human)	466	7	12
Q13325	IFIT5_HUMAN	reviewed	Interferon-induced protein with tetratricopeptide repeats 5 (IFIT-5) (Interferon-induced 58 kDa protein) (Retinoic acid- and interferon-inducible 58 kDa protein) (P58)	IFIT5 ISG58 RI58	Homo sapiens (Human)	482	18	11
Q16555	DPYL2_HUMAN	reviewed	Dihydropyrimidinase-related protein 2 (DRP-2) (Collapsin response mediator protein 2) (CRMP-2) (N2A3) (Unc-33-like phosphoprotein 2) (ULIP-2)	DPYSL2 CRMP2 ULIP2	Homo sapiens (Human)	572	18	11
Q9UMS4	PRP19_HUMAN	reviewed	Pre-mRNA-processing factor 19 (EC 6.3.2.-) (Nuclear matrix protein 200) (PRP19/PSO4 homolog) (hPso4) (Senescence evasion factor)	PRPF19 NMP200 PRP19 SNEV	Homo sapiens (Human)	504	17	11
P05387	RLA2_HUMAN	reviewed	60S acidic ribosomal protein P2 (Renal carcinoma antigen NY-REN-44)	RPLP2 D11S2243E RPP2	Homo sapiens (Human)	115	16	11
Q15029	U5S1_HUMAN	reviewed	116 kDa U5 small nuclear ribonucleoprotein component (Elongation factor Tu GTP-binding domain-containing protein 2) (SNU114 homolog) (hSNU114) (U5 snRNP-specific protein, 116 kDa) (U5-116 kDa)	EFTUD2 KIAA0031 SNRP116	Homo sapiens (Human)	972	14	11
Q9Y3F4	STRAP_HUMAN	reviewed	Serine-threonine kinase receptor-associated protein (MAP activator with WD repeats) (UNR-interacting protein) (WD-40 repeat protein PT-WD)	STRAP MAWD UNRIP	Homo sapiens (Human)	350	13	11
P35611	ADDA_HUMAN	reviewed	Alpha-adducin (Erythrocyte adducin subunit alpha)	ADD1 ADDA	Homo sapiens (Human)	737	13	11
Q9UEY8	ADDG_HUMAN	reviewed	Gamma-adducin (Adducin-like protein 70)	ADD3 ADDL	Homo sapiens (Human)	706	13	11
O75643	U520_HUMAN	reviewed	U5 small nuclear ribonucleoprotein 200 kDa helicase (EC 3.6.4.13) (Activating signal cointegrator 1 complex subunit 3-like 1) (BRR2 homolog) (U5 snRNP-specific 200 kDa protein) (U5-200KD)	SNRNP200 ASCC3L1 HELIC2 KIAA0788	Homo sapiens (Human)	2136	13	11
Q09028	RBBP4_HUMAN	reviewed	Histone-binding protein RBBP4 (Chromatin assembly factor 1 subunit C) (CAF-1 subunit C) (Chromatin assembly factor I p48 subunit) (CAF-I 48 kDa subunit) (CAF-I p48) (Nucleosome-remodeling factor subunit RBAP48) (Retinoblastoma-binding protein 4) (RBBP-4) (Retinoblastoma-binding protein p48)	RBBP4 RBAP48	Homo sapiens (Human)	425	12	11
Q13310	PABP4_HUMAN	reviewed	Polyadenylate-binding protein 4 (PABP-4) (Poly(A)-binding protein 4) (Activated-platelet protein 1) (APP-1) (Inducible poly(A)-binding protein) (iPABP)	PABPC4 APP1 PABP4	Homo sapiens (Human)	644	11	11
Q8IWZ3	ANKH1_HUMAN	reviewed	Ankyrin repeat and KH domain-containing protein 1 (HIV-1 Vpr-binding ankyrin repeat protein) (Multiple ankyrin repeats single KH domain) (hMASK)	ANKHD1 KIAA1085 MASK VBARP PP2500	Homo sapiens (Human)	2542	11	11
O14641	DVL2_HUMAN	reviewed	Segment polarity protein dishevelled homolog DVL-2 (Dishevelled-2) (DSH homolog 2)	DVL2	Homo sapiens (Human)	736	11	11
P55072	TERA_HUMAN	reviewed	Transitional endoplasmic reticulum ATPase (TER ATPase) (EC 3.6.4.6) (15S Mg(2+)-ATPase p97 subunit) (Valosin-containing protein) (VCP)	VCP	Homo sapiens (Human)	806	11	11
Q16630	CPSF6_HUMAN	reviewed	Cleavage and polyadenylation specificity factor subunit 6 (Cleavage and polyadenylation specificity factor 68 kDa subunit) (CFIm68) (CPSF 68 kDa subunit) (Pre-mRNA cleavage factor Im 68 kDa subunit) (Protein HPBRII-4/7)	CPSF6 CFIM68	Homo sapiens (Human)	551	11	11
Q9BPU6	DPYL5_HUMAN	reviewed	Dihydropyrimidinase-related protein 5 (DRP-5) (CRMP3-associated molecule) (CRAM) (Collapsin response mediator protein 5) (CRMP-5) (UNC33-like phosphoprotein 6) (ULIP-6)	DPYSL5 CRMP5 ULIP6	Homo sapiens (Human)	564	10	11
Q13283	G3BP1_HUMAN	reviewed	Ras GTPase-activating protein-binding protein 1 (G3BP-1) (EC 3.6.4.12) (EC 3.6.4.13) (ATP-dependent DNA helicase VIII) (hDH VIII) (GAP SH3 domain-binding protein 1)	G3BP1 G3BP	Homo sapiens (Human)	466	10	11
P42285	SK2L2_HUMAN	reviewed	Superkiller viralicidic activity 2-like 2 (EC 3.6.4.13) (ATP-dependent RNA helicase DOB1) (ATP-dependent RNA helicase SKIV2L2) (TRAMP-like complex helicase)	SKIV2L2 DOB1 KIAA0052 Mtr4	Homo sapiens (Human)	1042	10	11
Q15365	PCBP1_HUMAN	reviewed	Poly(rC)-binding protein 1 (Alpha-CP1) (Heterogeneous nuclear ribonucleoprotein E1) (hnRNP E1) (Nucleic acid-binding protein SUB2.3)	PCBP1	Homo sapiens (Human)	356	5	11
Q00610	CLH1_HUMAN	reviewed	Clathrin heavy chain 1 (Clathrin heavy chain on chromosome 17) (CLH-17)	CLTC CLH17 CLTCL2 KIAA0034	Homo sapiens (Human)	1675	3	11
P27816	MAP4_HUMAN	reviewed	Microtubule-associated protein 4 (MAP-4)	MAP4	Homo sapiens (Human)	1152	18	10
Q9Y266	NUDC_HUMAN	reviewed	Nuclear migration protein nudC (Nuclear distribution protein C homolog)	NUDC	Homo sapiens (Human)	331	13	10
P37802	TAGL2_HUMAN	reviewed	Transgelin-2 (Epididymis tissue protein Li 7e) (SM22-alpha homolog)	TAGLN2 KIAA0120 CDABP0035	Homo sapiens (Human)	199	13	10
Q9BQG0	MBB1A_HUMAN	reviewed	Myb-binding protein 1A	MYBBP1A P160	Homo sapiens (Human)	1328	11	10
P52907	CAZA1_HUMAN	reviewed	F-actin-capping protein subunit alpha-1 (CapZ alpha-1)	CAPZA1	Homo sapiens (Human)	286	10	10
P47756	CAPZB_HUMAN	reviewed	F-actin-capping protein subunit beta (CapZ beta)	CAPZB	Homo sapiens (Human)	277	10	10
P04264	K2C1_HUMAN	reviewed	Keratin, type II cytoskeletal 1 (67 kDa cytokeratin) (Cytokeratin-1) (CK-1) (Hair alpha protein) (Keratin-1) (K1) (Type-II keratin Kb1)	KRT1 KRTA	Homo sapiens (Human)	644	9	10
P05388	RLA0_HUMAN	reviewed	60S acidic ribosomal protein P0 (60S ribosomal protein L10E)	RPLP0	Homo sapiens (Human)	317	9	10
Q6P2Q9	PRP8_HUMAN	reviewed	Pre-mRNA-processing-splicing factor 8 (220 kDa U5 snRNP-specific protein) (PRP8 homolog) (Splicing factor Prp8) (p220)	PRPF8 PRPC8	Homo sapiens (Human)	2335	9	10
P52292	IMA1_HUMAN	reviewed	Importin subunit alpha-1 (Karyopherin subunit alpha-2) (RAG cohort protein 1) (SRP1-alpha)	KPNA2 RCH1 SRP1	Homo sapiens (Human)	529	9	10
Q13435	SF3B2_HUMAN	reviewed	Splicing factor 3B subunit 2 (Pre-mRNA-splicing factor SF3b 145 kDa subunit) (SF3b145) (SF3b150) (Spliceosome-associated protein 145) (SAP 145)	SF3B2 SAP145	Homo sapiens (Human)	895	9	10
O43432	IF4G3_HUMAN	reviewed	Eukaryotic translation initiation factor 4 gamma 3 (eIF-4-gamma 3) (eIF-4G 3) (eIF4G 3) (eIF-4-gamma II) (eIF4GII)	EIF4G3	Homo sapiens (Human)	1585	8	10
P35998	PRS7_HUMAN	reviewed	26S protease regulatory subunit 7 (26S proteasome AAA-ATPase subunit RPT1) (Proteasome 26S subunit ATPase 2) (Protein MSS1)	PSMC2 MSS1	Homo sapiens (Human)	433	7	10
Q99873	ANM1_HUMAN	reviewed	Protein arginine N-methyltransferase 1 (EC 2.1.1.319) (Histone-arginine N-methyltransferase PRMT1) (Interferon receptor 1-bound protein 4)	PRMT1 HMT2 HRMT1L2 IR1B4	Homo sapiens (Human)	361	7	10
Q06830	PRDX1_HUMAN	reviewed	Peroxiredoxin-1 (EC 1.11.1.15) (Natural killer cell-enhancing factor A) (NKEF-A) (Proliferation-associated gene protein) (PAG) (Thioredoxin peroxidase 2) (Thioredoxin-dependent peroxide reductase 2)	PRDX1 PAGA PAGB TDPX2	Homo sapiens (Human)	199	6	10
Q13347	EIF3I_HUMAN	reviewed	Eukaryotic translation initiation factor 3 subunit I (eIF3i) (Eukaryotic translation initiation factor 3 subunit 2) (TGF-beta receptor-interacting protein 1) (TRIP-1) (eIF-3-beta) (eIF3 p36)	EIF3I EIF3S2 TRIP1	Homo sapiens (Human)	325	6	10
Q6Y7W6	PERQ2_HUMAN	reviewed	PERQ amino acid-rich with GYF domain-containing protein 2 (GRB10-interacting GYF protein 2) (Trinucleotide repeat-containing gene 15 protein)	GIGYF2 KIAA0642 PERQ2 TNRC15	Homo sapiens (Human)	1299	5	10
P60842	IF4A1_HUMAN	reviewed	Eukaryotic initiation factor 4A-I (eIF-4A-I) (eIF4A-I) (EC 3.6.4.13) (ATP-dependent RNA helicase eIF4A-1)	EIF4A1 DDX2A EIF4A	Homo sapiens (Human)	406	5	10
P49411	EFTU_HUMAN	reviewed	Elongation factor Tu, mitochondrial (EF-Tu) (P43)	TUFM	Homo sapiens (Human)	452	4	10
Q08211	DHX9_HUMAN	reviewed	ATP-dependent RNA helicase A (RHA) (EC 3.6.4.13) (DEAH box protein 9) (Leukophysin) (LKP) (Nuclear DNA helicase II) (NDH II)	DHX9 DDX9 LKP NDH2	Homo sapiens (Human)	1270	3	10
P04406	G3P_HUMAN	reviewed	Glyceraldehyde-3-phosphate dehydrogenase (GAPDH) (EC 1.2.1.12) (Peptidyl-cysteine S-nitrosylase GAPDH) (EC 2.6.99.-)	GAPDH GAPD CDABP0047 OK/SW-cl.12	Homo sapiens (Human)	335	0	10
P55010	IF5_HUMAN	reviewed	Eukaryotic translation initiation factor 5 (eIF-5)	EIF5	Homo sapiens (Human)	431	14	9
P36578	RL4_HUMAN	reviewed	60S ribosomal protein L4 (60S ribosomal protein L1)	RPL4 RPL1	Homo sapiens (Human)	427	13	9
Q00839	HNRPU_HUMAN	reviewed	Heterogeneous nuclear ribonucleoprotein U (hnRNP U) (Scaffold attachment factor A) (SAF-A) (p120) (pp120)	HNRNPU HNRPU SAFA U21.1	Homo sapiens (Human)	825	12	9
P53618	COPB_HUMAN	reviewed	Coatomer subunit beta (Beta-coat protein) (Beta-COP)	COPB1 COPB MSTP026	Homo sapiens (Human)	953	11	9
Q9Y262	EIF3L_HUMAN	reviewed	Eukaryotic translation initiation factor 3 subunit L (eIF3l) (Eukaryotic translation initiation factor 3 subunit 6-interacting protein) (Eukaryotic translation initiation factor 3 subunit E-interacting protein)	EIF3L EIF3EIP EIF3S6IP HSPC021 HSPC025 MSTP005	Homo sapiens (Human)	564	11	9
Q92616	GCN1L_HUMAN	reviewed	Translational activator GCN1 (HsGCN1) (GCN1-like protein 1)	GCN1L1 KIAA0219	Homo sapiens (Human)	2671	10	9
Q9Y4E8	UBP15_HUMAN	reviewed	Ubiquitin carboxyl-terminal hydrolase 15 (EC 3.4.19.12) (Deubiquitinating enzyme 15) (Ubiquitin thioesterase 15) (Ubiquitin-specific-processing protease 15) (Unph-2) (Unph4)	USP15 KIAA0529	Homo sapiens (Human)	981	10	9
Q92598	HS105_HUMAN	reviewed	Heat shock protein 105 kDa (Antigen NY-CO-25) (Heat shock 110 kDa protein)	HSPH1 HSP105 HSP110 KIAA0201	Homo sapiens (Human)	858	10	9
P62241	RS8_HUMAN	reviewed	40S ribosomal protein S8	RPS8 OK/SW-cl.83	Homo sapiens (Human)	208	9	9
P25705	ATPA_HUMAN	reviewed	ATP synthase subunit alpha, mitochondrial	ATP5A1 ATP5A ATP5AL2 ATPM	Homo sapiens (Human)	553	8	9
P06748	NPM_HUMAN	reviewed	Nucleophosmin (NPM) (Nucleolar phosphoprotein B23) (Nucleolar protein NO38) (Numatrin)	NPM1 NPM	Homo sapiens (Human)	294	8	9
P68032	ACTC_HUMAN	reviewed	Actin, alpha cardiac muscle 1 (Alpha-cardiac actin)	ACTC1 ACTC	Homo sapiens (Human)	377	7	9
P23381	SYWC_HUMAN	reviewed	Tryptophan--tRNA ligase, cytoplasmic (EC 6.1.1.2) (Interferon-induced protein 53) (IFP53) (Tryptophanyl-tRNA synthetase) (TrpRS) (hWRS) [Cleaved into: T1-TrpRS; T2-TrpRS]	WARS IFI53 WRS	Homo sapiens (Human)	471	7	9
P17980	PRS6A_HUMAN	reviewed	26S protease regulatory subunit 6A (26S proteasome AAA-ATPase subunit RPT5) (Proteasome 26S subunit ATPase 3) (Proteasome subunit P50) (Tat-binding protein 1) (TBP-1)	PSMC3 TBP1	Homo sapiens (Human)	439	7	9
P35527	K1C9_HUMAN	reviewed	Keratin, type I cytoskeletal 9 (Cytokeratin-9) (CK-9) (Keratin-9) (K9)	KRT9	Homo sapiens (Human)	623	6	9
P61981	1433G_HUMAN	reviewed	14-3-3 protein gamma (Protein kinase C inhibitor protein 1) (KCIP-1) [Cleaved into: 14-3-3 protein gamma, N-terminally processed]	YWHAG	Homo sapiens (Human)	247	6	9
O60271	JIP4_HUMAN	reviewed	C-Jun-amino-terminal kinase-interacting protein 4 (JIP-4) (JNK-interacting protein 4) (Cancer/testis antigen 89) (CT89) (Human lung cancer oncogene 6 protein) (HLC-6) (JNK-associated leucine-zipper protein) (JLP) (Mitogen-activated protein kinase 8-interacting protein 4) (Proliferation-inducing protein 6) (Protein highly expressed in testis) (PHET) (Sperm surface protein) (Sperm-associated antige…	SPAG9 HSS KIAA0516 MAPK8IP4 SYD1 HLC6	Homo sapiens (Human)	1321	12	8
Q9H6Z4	RANB3_HUMAN	reviewed	Ran-binding protein 3 (RanBP3)	RANBP3	Homo sapiens (Human)	567	10	8
Q658Y4	F91A1_HUMAN	reviewed	Protein FAM91A1	FAM91A1	Homo sapiens (Human)	838	10	8
Q15019	SEPT2_HUMAN	reviewed	Septin-2 (Neural precursor cell expressed developmentally down-regulated protein 5) (NEDD-5)	SEPT2 DIFF6 KIAA0158 NEDD5	Homo sapiens (Human)	361	10	8
Q15154	PCM1_HUMAN	reviewed	Pericentriolar material 1 protein (PCM-1) (hPCM-1)	PCM1	Homo sapiens (Human)	2024	9	8
Q9ULV4	COR1C_HUMAN	reviewed	Coronin-1C (Coronin-3) (hCRNN4)	CORO1C CRN2 CRNN4	Homo sapiens (Human)	474	9	8
P55209	NP1L1_HUMAN	reviewed	Nucleosome assembly protein 1-like 1 (NAP-1-related protein) (hNRP)	NAP1L1 NRP	Homo sapiens (Human)	391	9	8
Q9H6T3	RPAP3_HUMAN	reviewed	RNA polymerase II-associated protein 3	RPAP3	Homo sapiens (Human)	665	8	8
Q02878	RL6_HUMAN	reviewed	60S ribosomal protein L6 (Neoplasm-related protein C140) (Tax-responsive enhancer element-binding protein 107) (TaxREB107)	RPL6 TXREB1	Homo sapiens (Human)	288	8	8
P43686	PRS6B_HUMAN	reviewed	26S protease regulatory subunit 6B (26S proteasome AAA-ATPase subunit RPT3) (MB67-interacting protein) (MIP224) (Proteasome 26S subunit ATPase 4) (Tat-binding protein 7) (TBP-7)	PSMC4 MIP224 TBP7	Homo sapiens (Human)	418	8	8
Q6UXN9	WDR82_HUMAN	reviewed	WD repeat-containing protein 82 (Protein TMEM113) (Swd2)	WDR82 TMEM113 WDR82A UNQ9342/PRO34047	Homo sapiens (Human)	313	8	8
P30153	2AAA_HUMAN	reviewed	Serine/threonine-protein phosphatase 2A 65 kDa regulatory subunit A alpha isoform (Medium tumor antigen-associated 61 kDa protein) (PP2A subunit A isoform PR65-alpha) (PP2A subunit A isoform R1-alpha)	PPP2R1A	Homo sapiens (Human)	589	7	8
O15371	EIF3D_HUMAN	reviewed	Eukaryotic translation initiation factor 3 subunit D (eIF3d) (Eukaryotic translation initiation factor 3 subunit 7) (eIF-3-zeta) (eIF3 p66)	EIF3D EIF3S7	Homo sapiens (Human)	548	7	8
P17844	DDX5_HUMAN	reviewed	Probable ATP-dependent RNA helicase DDX5 (EC 3.6.4.13) (DEAD box protein 5) (RNA helicase p68)	DDX5 G17P1 HELR HLR1	Homo sapiens (Human)	614	7	8
O43143	DHX15_HUMAN	reviewed	Pre-mRNA-splicing factor ATP-dependent RNA helicase DHX15 (EC 3.6.4.13) (ATP-dependent RNA helicase #46) (DEAH box protein 15)	DHX15 DBP1 DDX15	Homo sapiens (Human)	795	7	8
P61313	RL15_HUMAN	reviewed	60S ribosomal protein L15	RPL15 EC45 TCBAP0781	Homo sapiens (Human)	204	6	8
P62258	1433E_HUMAN	reviewed	14-3-3 protein epsilon (14-3-3E)	YWHAE	Homo sapiens (Human)	255	6	8
Q9BVP2	GNL3_HUMAN	reviewed	Guanine nucleotide-binding protein-like 3 (E2-induced gene 3 protein) (Novel nucleolar protein 47) (NNP47) (Nucleolar GTP-binding protein 3) (Nucleostemin)	GNL3 E2IG3 NS	Homo sapiens (Human)	549	6	8
P18124	RL7_HUMAN	reviewed	60S ribosomal protein L7	RPL7	Homo sapiens (Human)	248	6	8
Q9BRR8	GPTC1_HUMAN	reviewed	G patch domain-containing protein 1 (Evolutionarily conserved G-patch domain-containing protein)	GPATCH1 ECGP GPATC1	Homo sapiens (Human)	931	6	8
P43243	MATR3_HUMAN	reviewed	Matrin-3	MATR3 KIAA0723	Homo sapiens (Human)	847	6	8
P16615	AT2A2_HUMAN	reviewed	Sarcoplasmic/endoplasmic reticulum calcium ATPase 2 (SERCA2) (SR Ca(2+)-ATPase 2) (EC 3.6.3.8) (Calcium pump 2) (Calcium-transporting ATPase sarcoplasmic reticulum type, slow twitch skeletal muscle isoform) (Endoplasmic reticulum class 1/2 Ca(2+) ATPase)	ATP2A2 ATP2B	Homo sapiens (Human)	1042	5	8
O43175	SERA_HUMAN	reviewed	D-3-phosphoglycerate dehydrogenase (3-PGDH) (EC 1.1.1.95)	PHGDH PGDH3	Homo sapiens (Human)	533	4	8
Q9NYF8	BCLF1_HUMAN	reviewed	Bcl-2-associated transcription factor 1 (Btf)	BCLAF1 BTF KIAA0164	Homo sapiens (Human)	920	4	8
P46013	KI67_HUMAN	reviewed	Antigen KI-67	MKI67	Homo sapiens (Human)	3256	4	8
P22102	PUR2_HUMAN	reviewed	Trifunctional purine biosynthetic protein adenosine-3 [Includes: Phosphoribosylamine--glycine ligase (EC 6.3.4.13) (Glycinamide ribonucleotide synthetase) (GARS) (Phosphoribosylglycinamide synthetase); Phosphoribosylformylglycinamidine cyclo-ligase (EC 6.3.3.1) (AIR synthase) (AIRS) (Phosphoribosyl-aminoimidazole synthetase); Phosphoribosylglycinamide formyltransferase (EC 2.1.2.2) (5'-phosphorib…	GART PGFT PRGS	Homo sapiens (Human)	1010	3	8
P07737	PROF1_HUMAN	reviewed	Profilin-1 (Epididymis tissue protein Li 184a) (Profilin I)	PFN1	Homo sapiens (Human)	140	0	8
Q5SW79	CE170_HUMAN	reviewed	Centrosomal protein of 170 kDa (Cep170) (KARP-1-binding protein) (KARP1-binding protein)	CEP170 FAM68A KAB KIAA0470	Homo sapiens (Human)	1584	14	7
O75179	ANR17_HUMAN	reviewed	Ankyrin repeat domain-containing protein 17 (Gene trap ankyrin repeat protein) (Serologically defined breast cancer antigen NY-BR-16)	ANKRD17 GTAR KIAA0697	Homo sapiens (Human)	2603	13	7
Q16576	RBBP7_HUMAN	reviewed	Histone-binding protein RBBP7 (Histone acetyltransferase type B subunit 2) (Nucleosome-remodeling factor subunit RBAP46) (Retinoblastoma-binding protein 7) (RBBP-7) (Retinoblastoma-binding protein p46)	RBBP7 RBAP46	Homo sapiens (Human)	425	11	7
P50747	BPL1_HUMAN	reviewed	Biotin--protein ligase (EC 6.3.4.-) (Biotin apo-protein ligase) [Includes: Biotin--[methylmalonyl-CoA-carboxytransferase] ligase (EC 6.3.4.9); Biotin--[propionyl-CoA-carboxylase [ATP-hydrolyzing]] ligase (EC 6.3.4.10) (Holocarboxylase synthetase) (HCS); Biotin--[methylcrotonoyl-CoA-carboxylase] ligase (EC 6.3.4.11); Biotin--[acetyl-CoA-carboxylase] ligase (EC 6.3.4.15)]	HLCS	Homo sapiens (Human)	726	10	7
Q92997	DVL3_HUMAN	reviewed	Segment polarity protein dishevelled homolog DVL-3 (Dishevelled-3) (DSH homolog 3)	DVL3 KIAA0208	Homo sapiens (Human)	716	9	7
P23588	IF4B_HUMAN	reviewed	Eukaryotic translation initiation factor 4B (eIF-4B)	EIF4B	Homo sapiens (Human)	611	8	7
Q07021	C1QBP_HUMAN	reviewed	Complement component 1 Q subcomponent-binding protein, mitochondrial (ASF/SF2-associated protein p32) (Glycoprotein gC1qBP) (C1qBP) (Hyaluronan-binding protein 1) (Mitochondrial matrix protein p32) (gC1q-R protein) (p33)	C1QBP GC1QBP HABP1 SF2P32	Homo sapiens (Human)	282	8	7
P46777	RL5_HUMAN	reviewed	60S ribosomal protein L5	RPL5 MSTP030	Homo sapiens (Human)	297	8	7
P08708	RS17_HUMAN	reviewed	40S ribosomal protein S17	RPS17 RPS17L	Homo sapiens (Human)	135	8	7
Q00341	VIGLN_HUMAN	reviewed	Vigilin (High density lipoprotein-binding protein) (HDL-binding protein)	HDLBP HBP VGL	Homo sapiens (Human)	1268	7	7
Q07020	RL18_HUMAN	reviewed	60S ribosomal protein L18	RPL18	Homo sapiens (Human)	188	7	7
P31946	1433B_HUMAN	reviewed	14-3-3 protein beta/alpha (Protein 1054) (Protein kinase C inhibitor protein 1) (KCIP-1) [Cleaved into: 14-3-3 protein beta/alpha, N-terminally processed]	YWHAB	Homo sapiens (Human)	246	6	7
P52272	HNRPM_HUMAN	reviewed	Heterogeneous nuclear ribonucleoprotein M (hnRNP M)	HNRNPM HNRPM NAGR1	Homo sapiens (Human)	730	6	7
Q8N684	CPSF7_HUMAN	reviewed	Cleavage and polyadenylation specificity factor subunit 7 (Cleavage and polyadenylation specificity factor 59 kDa subunit) (CFIm59) (CPSF 59 kDa subunit) (Pre-mRNA cleavage factor Im 59 kDa subunit)	CPSF7	Homo sapiens (Human)	471	6	7
O43242	PSMD3_HUMAN	reviewed	26S proteasome non-ATPase regulatory subunit 3 (26S proteasome regulatory subunit RPN3) (26S proteasome regulatory subunit S3) (Proteasome subunit p58)	PSMD3	Homo sapiens (Human)	534	5	7
Q99471	PFD5_HUMAN	reviewed	Prefoldin subunit 5 (C-Myc-binding protein Mm-1) (Myc modulator 1)	PFDN5 MM1 PFD5	Homo sapiens (Human)	154	5	7
P27348	1433T_HUMAN	reviewed	14-3-3 protein theta (14-3-3 protein T-cell) (14-3-3 protein tau) (Protein HS1)	YWHAQ	Homo sapiens (Human)	245	5	7
Q9UKF6	CPSF3_HUMAN	reviewed	Cleavage and polyadenylation specificity factor subunit 3 (EC 3.1.27.-) (Cleavage and polyadenylation specificity factor 73 kDa subunit) (CPSF 73 kDa subunit) (mRNA 3'-end-processing endonuclease CPSF-73)	CPSF3 CPSF73	Homo sapiens (Human)	684	4	7
Q9NZI8	IF2B1_HUMAN	reviewed	Insulin-like growth factor 2 mRNA-binding protein 1 (IGF2 mRNA-binding protein 1) (IMP-1) (IMP1) (Coding region determinant-binding protein) (CRD-BP) (IGF-II mRNA-binding protein 1) (VICKZ family member 1) (Zipcode-binding protein 1) (ZBP-1)	IGF2BP1 CRDBP VICKZ1 ZBP1	Homo sapiens (Human)	577	4	7
Q9UNM6	PSD13_HUMAN	reviewed	26S proteasome non-ATPase regulatory subunit 13 (26S proteasome regulatory subunit RPN9) (26S proteasome regulatory subunit S11) (26S proteasome regulatory subunit p40.5)	PSMD13	Homo sapiens (Human)	376	4	7
Q15758	AAAT_HUMAN	reviewed	Neutral amino acid transporter B(0) (ATB(0)) (Baboon M7 virus receptor) (RD114/simian type D retrovirus receptor) (Sodium-dependent neutral amino acid transporter type 2) (Solute carrier family 1 member 5)	SLC1A5 ASCT2 M7V1 RDR RDRC	Homo sapiens (Human)	541	4	7
P18669	PGAM1_HUMAN	reviewed	Phosphoglycerate mutase 1 (EC 3.1.3.13) (EC 5.4.2.11) (EC 5.4.2.4) (BPG-dependent PGAM 1) (Phosphoglycerate mutase isozyme B) (PGAM-B)	PGAM1 PGAMA CDABP0006	Homo sapiens (Human)	254	2	7
P62701	RS4X_HUMAN	reviewed	40S ribosomal protein S4, X isoform (SCR10) (Single copy abundant mRNA protein)	RPS4X CCG2 RPS4 SCAR	Homo sapiens (Human)	263	12	6
Q02952	AKA12_HUMAN	reviewed	A-kinase anchor protein 12 (AKAP-12) (A-kinase anchor protein 250 kDa) (AKAP 250) (Gravin) (Myasthenia gravis autoantigen)	AKAP12 AKAP250	Homo sapiens (Human)	1782	11	6
Q07866	KLC1_HUMAN	reviewed	Kinesin light chain 1 (KLC 1)	KLC1 KLC KNS2	Homo sapiens (Human)	573	10	6
P39023	RL3_HUMAN	reviewed	60S ribosomal protein L3 (HIV-1 TAR RNA-binding protein B) (TARBP-B)	RPL3 OK/SW-cl.32	Homo sapiens (Human)	403	10	6
P61163	ACTZ_HUMAN	reviewed	Alpha-centractin (Centractin) (ARP1) (Actin-RPV) (Centrosome-associated actin homolog)	ACTR1A CTRN1	Homo sapiens (Human)	376	9	6
O15027	SC16A_HUMAN	reviewed	Protein transport protein Sec16A (SEC16 homolog A)	SEC16A KIAA0310 SEC16 SEC16L	Homo sapiens (Human)	2179	9	6
Q13501	SQSTM_HUMAN	reviewed	Sequestosome-1 (EBI3-associated protein of 60 kDa) (EBIAP) (p60) (Phosphotyrosine-independent ligand for the Lck SH2 domain of 62 kDa) (Ubiquitin-binding protein p62)	SQSTM1 ORCA OSIL	Homo sapiens (Human)	440	8	6
Q05682	CALD1_HUMAN	reviewed	Caldesmon (CDM)	CALD1 CAD CDM	Homo sapiens (Human)	793	7	6
Q96HC4	PDLI5_HUMAN	reviewed	PDZ and LIM domain protein 5 (Enigma homolog) (Enigma-like PDZ and LIM domains protein)	PDLIM5 ENH L9	Homo sapiens (Human)	596	6	6
P62424	RL7A_HUMAN	reviewed	60S ribosomal protein L7a (PLA-X polypeptide) (Surfeit locus protein 3)	RPL7A SURF-3 SURF3	Homo sapiens (Human)	266	6	6
P30050	RL12_HUMAN	reviewed	60S ribosomal protein L12	RPL12	Homo sapiens (Human)	165	6	6
Q7Z4H7	HAUS6_HUMAN	reviewed	HAUS augmin-like complex subunit 6	HAUS6 DGT6 FAM29A KIAA1574	Homo sapiens (Human)	955	6	6
Q15366	PCBP2_HUMAN	reviewed	Poly(rC)-binding protein 2 (Alpha-CP2) (Heterogeneous nuclear ribonucleoprotein E2) (hnRNP E2)	PCBP2	Homo sapiens (Human)	365	6	6
P62826	RAN_HUMAN	reviewed	GTP-binding nuclear protein Ran (Androgen receptor-associated protein 24) (GTPase Ran) (Ras-like protein TC4) (Ras-related nuclear protein)	RAN ARA24 OK/SW-cl.81	Homo sapiens (Human)	216	6	6
P29966	MARCS_HUMAN	reviewed	Myristoylated alanine-rich C-kinase substrate (MARCKS) (Protein kinase C substrate, 80 kDa protein, light chain) (80K-L protein) (PKCSL)	MARCKS MACS PRKCSL	Homo sapiens (Human)	332	6	6
P62841	RS15_HUMAN	reviewed	40S ribosomal protein S15 (RIG protein)	RPS15 RIG	Homo sapiens (Human)	145	6	6
P16403	H12_HUMAN	reviewed	Histone H1.2 (Histone H1c) (Histone H1d) (Histone H1s-1)	HIST1H1C H1F2	Homo sapiens (Human)	213	5	6
P26641	EF1G_HUMAN	reviewed	Elongation factor 1-gamma (EF-1-gamma) (eEF-1B gamma)	EEF1G EF1G PRO1608	Homo sapiens (Human)	437	5	6
P63104	1433Z_HUMAN	reviewed	14-3-3 protein zeta/delta (Protein kinase C inhibitor protein 1) (KCIP-1)	YWHAZ	Homo sapiens (Human)	245	5	6
P31943	HNRH1_HUMAN	reviewed	Heterogeneous nuclear ribonucleoprotein H (hnRNP H) [Cleaved into: Heterogeneous nuclear ribonucleoprotein H, N-terminally processed]	HNRNPH1 HNRPH HNRPH1	Homo sapiens (Human)	449	5	6
P15531	NDKA_HUMAN	reviewed	Nucleoside diphosphate kinase A (NDK A) (NDP kinase A) (EC 2.7.4.6) (Granzyme A-activated DNase) (GAAD) (Metastasis inhibition factor nm23) (NM23-H1) (Tumor metastatic process-associated protein)	NME1 NDPKA NM23	Homo sapiens (Human)	152	5	6
O00231	PSD11_HUMAN	reviewed	26S proteasome non-ATPase regulatory subunit 11 (26S proteasome regulatory subunit RPN6) (26S proteasome regulatory subunit S9) (26S proteasome regulatory subunit p44.5)	PSMD11	Homo sapiens (Human)	422	5	6
Q7KZF4	SND1_HUMAN	reviewed	Staphylococcal nuclease domain-containing protein 1 (100 kDa coactivator) (EBNA2 coactivator p100) (Tudor domain-containing protein 11) (p100 co-activator)	SND1 TDRD11	Homo sapiens (Human)	910	5	6
P78527	PRKDC_HUMAN	reviewed	DNA-dependent protein kinase catalytic subunit (DNA-PK catalytic subunit) (DNA-PKcs) (EC 2.7.11.1) (DNPK1) (p460)	PRKDC HYRC HYRC1	Homo sapiens (Human)	4128	5	6
P16989	YBOX3_HUMAN	reviewed	Y-box-binding protein 3 (Cold shock domain-containing protein A) (DNA-binding protein A) (Single-strand DNA-binding protein NF-GMB)	YBX3 CSDA DBPA	Homo sapiens (Human)	372	5	6
P62191	PRS4_HUMAN	reviewed	26S protease regulatory subunit 4 (P26s4) (26S proteasome AAA-ATPase subunit RPT2) (Proteasome 26S subunit ATPase 1)	PSMC1	Homo sapiens (Human)	440	4	6
P62266	RS23_HUMAN	reviewed	40S ribosomal protein S23	RPS23	Homo sapiens (Human)	143	4	6
P63279	UBC9_HUMAN	reviewed	SUMO-conjugating enzyme UBC9 (EC 6.3.2.-) (SUMO-protein ligase) (Ubiquitin carrier protein 9) (Ubiquitin carrier protein I) (Ubiquitin-conjugating enzyme E2 I) (Ubiquitin-protein ligase I) (p18)	UBE2I UBC9 UBCE9	Homo sapiens (Human)	158	4	6
P62333	PRS10_HUMAN	reviewed	26S protease regulatory subunit 10B (26S proteasome AAA-ATPase subunit RPT4) (Proteasome 26S subunit ATPase 6) (Proteasome subunit p42)	PSMC6 SUG2	Homo sapiens (Human)	389	3	6
Q13561	DCTN2_HUMAN	reviewed	Dynactin subunit 2 (50 kDa dynein-associated polypeptide) (Dynactin complex 50 kDa subunit) (DCTN-50) (p50 dynamitin)	DCTN2 DCTN50	Homo sapiens (Human)	401	2	6
P05023	AT1A1_HUMAN	reviewed	Sodium/potassium-transporting ATPase subunit alpha-1 (Na(+)/K(+) ATPase alpha-1 subunit) (EC 3.6.3.9) (Sodium pump subunit alpha-1)	ATP1A1	Homo sapiens (Human)	1023	2	6
P53396	ACLY_HUMAN	reviewed	ATP-citrate synthase (EC 2.3.3.8) (ATP-citrate (pro-S-)-lyase) (ACL) (Citrate cleavage enzyme)	ACLY	Homo sapiens (Human)	1101	2	6
Q9BSJ8	ESYT1_HUMAN	reviewed	Extended synaptotagmin-1 (E-Syt1) (Membrane-bound C2 domain-containing protein)	ESYT1 FAM62A KIAA0747 MBC2	Homo sapiens (Human)	1104	2	6
Q9UQ80	PA2G4_HUMAN	reviewed	Proliferation-associated protein 2G4 (Cell cycle protein p38-2G4 homolog) (hG4-1) (ErbB3-binding protein 1)	PA2G4 EBP1	Homo sapiens (Human)	394	1	6
P23528	COF1_HUMAN	reviewed	Cofilin-1 (18 kDa phosphoprotein) (p18) (Cofilin, non-muscle isoform)	CFL1 CFL	Homo sapiens (Human)	166	1	6
P08865	RSSA_HUMAN	reviewed	40S ribosomal protein SA (37 kDa laminin receptor precursor) (37LRP) (37/67 kDa laminin receptor) (LRP/LR) (67 kDa laminin receptor) (67LR) (Colon carcinoma laminin-binding protein) (Laminin receptor 1) (LamR) (Laminin-binding protein precursor p40) (LBP/p40) (Multidrug resistance-associated protein MGr1-Ag) (NEM/1CHD4)	RPSA LAMBR LAMR1	Homo sapiens (Human)	295	0	6
P35908	K22E_HUMAN	reviewed	Keratin, type II cytoskeletal 2 epidermal (Cytokeratin-2e) (CK-2e) (Epithelial keratin-2e) (Keratin-2 epidermis) (Keratin-2e) (K2e) (Type-II keratin Kb2)	KRT2 KRT2A KRT2E	Homo sapiens (Human)	639	11	5
P07814	SYEP_HUMAN	reviewed	Bifunctional glutamate/proline--tRNA ligase (Bifunctional aminoacyl-tRNA synthetase) (Cell proliferation-inducing gene 32 protein) (Glutamatyl-prolyl-tRNA synthetase) [Includes: Glutamate--tRNA ligase (EC 6.1.1.17) (Glutamyl-tRNA synthetase) (GluRS); Proline--tRNA ligase (EC 6.1.1.15) (Prolyl-tRNA synthetase)]	EPRS GLNS PARS QARS QPRS PIG32	Homo sapiens (Human)	1512	10	5
P46108	CRK_HUMAN	reviewed	Adapter molecule crk (Proto-oncogene c-Crk) (p38)	CRK	Homo sapiens (Human)	304	8	5
Q8IX90	SKA3_HUMAN	reviewed	Spindle and kinetochore-associated protein 3	SKA3 C13orf3 RAMA1	Homo sapiens (Human)	412	8	5
O14531	DPYL4_HUMAN	reviewed	Dihydropyrimidinase-related protein 4 (DRP-4) (Collapsin response mediator protein 3) (CRMP-3) (UNC33-like phosphoprotein 4) (ULIP-4)	DPYSL4 CRMP3 ULIP4	Homo sapiens (Human)	572	7	5
P23396	RS3_HUMAN	reviewed	40S ribosomal protein S3 (EC 4.2.99.18)	RPS3 OK/SW-cl.26	Homo sapiens (Human)	243	7	5
Q96EB1	ELP4_HUMAN	reviewed	Elongator complex protein 4 (hELP4) (PAX6 neighbor gene protein)	ELP4 C11orf19 PAXNEB	Homo sapiens (Human)	424	7	5
P15880	RS2_HUMAN	reviewed	40S ribosomal protein S2 (40S ribosomal protein S4) (Protein LLRep3)	RPS2 RPS4	Homo sapiens (Human)	293	7	5
Q9Y678	COPG1_HUMAN	reviewed	Coatomer subunit gamma-1 (Gamma-1-coat protein) (Gamma-1-COP)	COPG1 COPG	Homo sapiens (Human)	874	6	5
O00571	DDX3X_HUMAN	reviewed	ATP-dependent RNA helicase DDX3X (EC 3.6.4.13) (DEAD box protein 3, X-chromosomal) (DEAD box, X isoform) (Helicase-like protein 2) (HLP2)	DDX3X DBX DDX3	Homo sapiens (Human)	662	6	5
P62263	RS14_HUMAN	reviewed	40S ribosomal protein S14	RPS14 PRO2640	Homo sapiens (Human)	151	6	5
P62195	PRS8_HUMAN	reviewed	26S protease regulatory subunit 8 (26S proteasome AAA-ATPase subunit RPT6) (Proteasome 26S subunit ATPase 5) (Proteasome subunit p45) (Thyroid hormone receptor-interacting protein 1) (TRIP1) (p45/SUG)	PSMC5 SUG1	Homo sapiens (Human)	406	6	5
P51665	PSMD7_HUMAN	reviewed	26S proteasome non-ATPase regulatory subunit 7 (26S proteasome regulatory subunit RPN8) (26S proteasome regulatory subunit S12) (Mov34 protein homolog) (Proteasome subunit p40)	PSMD7 MOV34L	Homo sapiens (Human)	324	6	5
Q15637	SF01_HUMAN	reviewed	Splicing factor 1 (Mammalian branch point-binding protein) (BBP) (mBBP) (Transcription factor ZFM1) (Zinc finger gene in MEN1 locus) (Zinc finger protein 162)	SF1 ZFM1 ZNF162	Homo sapiens (Human)	639	6	5
P47755	CAZA2_HUMAN	reviewed	F-actin-capping protein subunit alpha-2 (CapZ alpha-2)	CAPZA2	Homo sapiens (Human)	286	5	5
P16949	STMN1_HUMAN	reviewed	Stathmin (Leukemia-associated phosphoprotein p18) (Metablastin) (Oncoprotein 18) (Op18) (Phosphoprotein p19) (pp19) (Prosolin) (Protein Pr22) (pp17)	STMN1 C1orf215 LAP18 OP18	Homo sapiens (Human)	149	5	5
P19105	ML12A_HUMAN	reviewed	Myosin regulatory light chain 12A (Epididymis secretory protein Li 24) (HEL-S-24) (MLC-2B) (Myosin RLC) (Myosin regulatory light chain 2, nonsarcomeric) (Myosin regulatory light chain MRLC3)	MYL12A MLCB MRLC3 RLC	Homo sapiens (Human)	171	5	5
P62081	RS7_HUMAN	reviewed	40S ribosomal protein S7	RPS7	Homo sapiens (Human)	194	5	5
P48444	COPD_HUMAN	reviewed	Coatomer subunit delta (Archain) (Delta-coat protein) (Delta-COP)	ARCN1 COPD	Homo sapiens (Human)	511	5	5
O00303	EIF3F_HUMAN	reviewed	Eukaryotic translation initiation factor 3 subunit F (eIF3f) (Deubiquitinating enzyme eIF3f) (EC 3.4.19.12) (Eukaryotic translation initiation factor 3 subunit 5) (eIF-3-epsilon) (eIF3 p47)	EIF3F EIF3S5	Homo sapiens (Human)	357	5	5
P62906	RL10A_HUMAN	reviewed	60S ribosomal protein L10a (CSA-19) (Neural precursor cell expressed developmentally down-regulated protein 6) (NEDD-6)	RPL10A NEDD6	Homo sapiens (Human)	217	5	5
P32969	RL9_HUMAN	reviewed	60S ribosomal protein L9	RPL9 OK/SW-cl.103; RPL9P7; RPL9P8; RPL9P9	Homo sapiens (Human)	192	5	5
Q7L2H7	EIF3M_HUMAN	reviewed	Eukaryotic translation initiation factor 3 subunit M (eIF3m) (Fetal lung protein B5) (hFL-B5) (PCI domain-containing protein 1)	EIF3M HFLB5 PCID1 GA17 PNAS-125	Homo sapiens (Human)	374	5	5
Q9Y2W1	TR150_HUMAN	reviewed	Thyroid hormone receptor-associated protein 3 (Thyroid hormone receptor-associated protein complex 150 kDa component) (Trap150)	THRAP3 TRAP150	Homo sapiens (Human)	955	5	5
P60660	MYL6_HUMAN	reviewed	Myosin light polypeptide 6 (17 kDa myosin light chain) (LC17) (Myosin light chain 3) (MLC-3) (Myosin light chain alkali 3) (Myosin light chain A3) (Smooth muscle and nonmuscle myosin light chain alkali 6)	MYL6	Homo sapiens (Human)	151	4	5
Q9NVA2	SEP11_HUMAN	reviewed	Septin-11	2011-09-01	Homo sapiens (Human)	429	4	5
P05386	RLA1_HUMAN	reviewed	60S acidic ribosomal protein P1	RPLP1 RRP1	Homo sapiens (Human)	114	4	5
P27635	RL10_HUMAN	reviewed	60S ribosomal protein L10 (Laminin receptor homolog) (Protein QM) (Tumor suppressor QM)	RPL10 DXS648E QM	Homo sapiens (Human)	214	4	5
P62917	RL8_HUMAN	reviewed	60S ribosomal protein L8	RPL8	Homo sapiens (Human)	257	4	5
P56192	SYMC_HUMAN	reviewed	Methionine--tRNA ligase, cytoplasmic (EC 6.1.1.10) (Methionyl-tRNA synthetase) (MetRS)	MARS	Homo sapiens (Human)	900	4	5
P18621	RL17_HUMAN	reviewed	60S ribosomal protein L17 (60S ribosomal protein L23) (PD-1)	RPL17	Homo sapiens (Human)	184	4	5
P54136	SYRC_HUMAN	reviewed	Arginine--tRNA ligase, cytoplasmic (EC 6.1.1.19) (Arginyl-tRNA synthetase) (ArgRS)	RARS	Homo sapiens (Human)	660	4	5
O43399	TPD54_HUMAN	reviewed	Tumor protein D54 (hD54) (Tumor protein D52-like 2)	TPD52L2	Homo sapiens (Human)	206	4	5
O43684	BUB3_HUMAN	reviewed	Mitotic checkpoint protein BUB3	BUB3	Homo sapiens (Human)	328	4	5
Q92522	H1X_HUMAN	reviewed	Histone H1x	H1FX	Homo sapiens (Human)	213	3	5
P60866	RS20_HUMAN	reviewed	40S ribosomal protein S20	RPS20	Homo sapiens (Human)	119	3	5
Q14684	RRP1B_HUMAN	reviewed	Ribosomal RNA processing protein 1 homolog B (RRP1-like protein B)	RRP1B KIAA0179	Homo sapiens (Human)	758	3	5
Q3MHD2	LSM12_HUMAN	reviewed	Protein LSM12 homolog	LSM12	Homo sapiens (Human)	195	3	5
P25398	RS12_HUMAN	reviewed	40S ribosomal protein S12	RPS12	Homo sapiens (Human)	132	3	5
Q9P2J5	SYLC_HUMAN	reviewed	Leucine--tRNA ligase, cytoplasmic (EC 6.1.1.4) (Leucyl-tRNA synthetase) (LeuRS)	LARS KIAA1352	Homo sapiens (Human)	1176	2	5
P20290	BTF3_HUMAN	reviewed	Transcription factor BTF3 (Nascent polypeptide-associated complex subunit beta) (NAC-beta) (RNA polymerase B transcription factor 3)	BTF3 NACB OK/SW-cl.8	Homo sapiens (Human)	206	1	5
P26639	SYTC_HUMAN	reviewed	Threonine--tRNA ligase, cytoplasmic (EC 6.1.1.3) (Threonyl-tRNA synthetase) (ThrRS)	TARS	Homo sapiens (Human)	723	1	5
P06454	PTMA_HUMAN	reviewed	Prothymosin alpha [Cleaved into: Prothymosin alpha, N-terminally processed; Thymosin alpha-1]	PTMA TMSA	Homo sapiens (Human)	111	1	5
P63241	IF5A1_HUMAN	reviewed	Eukaryotic translation initiation factor 5A-1 (eIF-5A-1) (eIF-5A1) (Eukaryotic initiation factor 5A isoform 1) (eIF-5A) (Rev-binding factor) (eIF-4D)	EIF5A	Homo sapiens (Human)	154	0	5
O00151	PDLI1_HUMAN	reviewed	PDZ and LIM domain protein 1 (C-terminal LIM domain protein 1) (Elfin) (LIM domain protein CLP-36)	PDLIM1 CLIM1 CLP36	Homo sapiens (Human)	329	9	4
Q14195	DPYL3_HUMAN	reviewed	Dihydropyrimidinase-related protein 3 (DRP-3) (Collapsin response mediator protein 4) (CRMP-4) (Unc-33-like phosphoprotein 1) (ULIP-1)	DPYSL3 CRMP4 DRP3 ULIP ULIP1	Homo sapiens (Human)	570	9	4
Q5T6F2	UBAP2_HUMAN	reviewed	Ubiquitin-associated protein 2 (UBAP-2)	UBAP2 KIAA1491	Homo sapiens (Human)	1119	9	4
Q16181	SEPT7_HUMAN	reviewed	Septin-7 (CDC10 protein homolog)	SEPT7 CDC10	Homo sapiens (Human)	437	7	4
O75381	PEX14_HUMAN	reviewed	Peroxisomal membrane protein PEX14 (PTS1 receptor-docking protein) (Peroxin-14) (Peroxisomal membrane anchor protein PEX14)	PEX14	Homo sapiens (Human)	377	7	4
Q14739	LBR_HUMAN	reviewed	Lamin-B receptor (Integral nuclear envelope inner membrane protein) (LMN2R)	LBR	Homo sapiens (Human)	615	7	4
Q9UDY2	ZO2_HUMAN	reviewed	Tight junction protein ZO-2 (Tight junction protein 2) (Zona occludens protein 2) (Zonula occludens protein 2)	TJP2 X104 ZO2	Homo sapiens (Human)	1190	6	4
P14923	PLAK_HUMAN	reviewed	Junction plakoglobin (Catenin gamma) (Desmoplakin III) (Desmoplakin-3)	JUP CTNNG DP3	Homo sapiens (Human)	745	6	4
Q8TD19	NEK9_HUMAN	reviewed	Serine/threonine-protein kinase Nek9 (EC 2.7.11.1) (Nercc1 kinase) (Never in mitosis A-related kinase 9) (NimA-related protein kinase 9) (NimA-related kinase 8) (Nek8)	NEK9 KIAA1995 NEK8 NERCC	Homo sapiens (Human)	979	5	4
P62888	RL30_HUMAN	reviewed	60S ribosomal protein L30	RPL30	Homo sapiens (Human)	115	5	4
P17812	PYRG1_HUMAN	reviewed	CTP synthase 1 (EC 6.3.4.2) (CTP synthetase 1) (UTP--ammonia ligase 1)	CTPS1 CTPS	Homo sapiens (Human)	591	5	4
P35606	COPB2_HUMAN	reviewed	Coatomer subunit beta' (Beta'-coat protein) (Beta'-COP) (p102)	COPB2	Homo sapiens (Human)	906	5	4
P98170	XIAP_HUMAN	reviewed	E3 ubiquitin-protein ligase XIAP (EC 6.3.2.-) (Baculoviral IAP repeat-containing protein 4) (IAP-like protein) (ILP) (hILP) (Inhibitor of apoptosis protein 3) (IAP-3) (hIAP-3) (hIAP3) (X-linked inhibitor of apoptosis protein) (X-linked IAP)	XIAP API3 BIRC4 IAP3	Homo sapiens (Human)	497	5	4
P62829	RL23_HUMAN	reviewed	60S ribosomal protein L23 (60S ribosomal protein L17)	RPL23	Homo sapiens (Human)	140	5	4
P61247	RS3A_HUMAN	reviewed	40S ribosomal protein S3a (v-fos transformation effector protein) (Fte-1)	RPS3A FTE1 MFTL	Homo sapiens (Human)	264	5	4
P62854	RS26_HUMAN	reviewed	40S ribosomal protein S26	RPS26	Homo sapiens (Human)	115	5	4
O95816	BAG2_HUMAN	reviewed	BAG family molecular chaperone regulator 2 (BAG-2) (Bcl-2-associated athanogene 2)	BAG2	Homo sapiens (Human)	211	5	4
Q9C005	DPY30_HUMAN	reviewed	Protein dpy-30 homolog (Dpy-30-like protein) (Dpy-30L)	DPY30	Homo sapiens (Human)	99	5	4
O60573	IF4E2_HUMAN	reviewed	Eukaryotic translation initiation factor 4E type 2 (eIF-4E type 2) (eIF4E type 2) (Eukaryotic translation initiation factor 4E homologous protein) (Eukaryotic translation initiation factor 4E-like 3) (eIF4E-like protein 4E-LP) (mRNA cap-binding protein 4EHP) (mRNA cap-binding protein type 3)	EIF4E2 EIF4EL3	Homo sapiens (Human)	245	5	4
P37198	NUP62_HUMAN	reviewed	Nuclear pore glycoprotein p62 (62 kDa nucleoporin) (Nucleoporin Nup62)	NUP62	Homo sapiens (Human)	522	4	4
O75821	EIF3G_HUMAN	reviewed	Eukaryotic translation initiation factor 3 subunit G (eIF3g) (Eukaryotic translation initiation factor 3 RNA-binding subunit) (eIF-3 RNA-binding subunit) (Eukaryotic translation initiation factor 3 subunit 4) (eIF-3-delta) (eIF3 p42) (eIF3 p44)	EIF3G EIF3S4	Homo sapiens (Human)	320	4	4
Q9UJU6	DBNL_HUMAN	reviewed	Drebrin-like protein (Cervical SH3P7) (Cervical mucin-associated protein) (Drebrin-F) (HPK1-interacting protein of 55 kDa) (HIP-55) (SH3 domain-containing protein 7)	DBNL CMAP SH3P7 PP5423	Homo sapiens (Human)	430	4	4
O60566	BUB1B_HUMAN	reviewed	Mitotic checkpoint serine/threonine-protein kinase BUB1 beta (EC 2.7.11.1) (MAD3/BUB1-related protein kinase) (hBUBR1) (Mitotic checkpoint kinase MAD3L) (Protein SSK1)	BUB1B BUBR1 MAD3L SSK1	Homo sapiens (Human)	1050	4	4
Q8N5W9	F101B_HUMAN	reviewed	Filamin-interacting protein FAM101B (Protein FAM101B) (Regulator of filamin protein B) (RefilinB)	FAM101B	Homo sapiens (Human)	214	4	4
Q5H9R7	PP6R3_HUMAN	reviewed	Serine/threonine-protein phosphatase 6 regulatory subunit 3 (SAPS domain family member 3) (Sporulation-induced transcript 4-associated protein SAPL)	PPP6R3 C11orf23 KIAA1558 PP6R3 SAPL SAPS3	Homo sapiens (Human)	873	4	4
Q9H910	HN1L_HUMAN	reviewed	Hematological and neurological expressed 1-like protein (HN1-like protein)	HN1L C16orf34 L11	Homo sapiens (Human)	190	4	4
P46087	NOP2_HUMAN	reviewed	Probable 28S rRNA (cytosine(4447)-C(5))-methyltransferase (EC 2.1.1.-) (Nucleolar protein 1) (Nucleolar protein 2 homolog) (Proliferating-cell nucleolar antigen p120) (Proliferation-associated nucleolar protein p120)	NOP2 NOL1 NSUN1	Homo sapiens (Human)	812	4	4
O14737	PDCD5_HUMAN	reviewed	Programmed cell death protein 5 (TF-1 cell apoptosis-related protein 19) (Protein TFAR19)	PDCD5 TFAR19	Homo sapiens (Human)	125	4	4
Q9UHR5	S30BP_HUMAN	reviewed	SAP30-binding protein (Transcriptional regulator protein HCNGP)	SAP30BP HCNGP HTRG HTRP	Homo sapiens (Human)	308	4	4
P05141	ADT2_HUMAN	reviewed	ADP/ATP translocase 2 (ADP,ATP carrier protein 2) (ADP,ATP carrier protein, fibroblast isoform) (Adenine nucleotide translocator 2) (ANT 2) (Solute carrier family 25 member 5) [Cleaved into: ADP/ATP translocase 2, N-terminally processed]	SLC25A5 ANT2	Homo sapiens (Human)	298	4	4
P50750	CDK9_HUMAN	reviewed	Cyclin-dependent kinase 9 (EC 2.7.11.22) (EC 2.7.11.23) (C-2K) (Cell division cycle 2-like protein kinase 4) (Cell division protein kinase 9) (Serine/threonine-protein kinase PITALRE) (Tat-associated kinase complex catalytic subunit)	CDK9 CDC2L4 TAK	Homo sapiens (Human)	372	4	4
Q99613	EIF3C_HUMAN	reviewed	Eukaryotic translation initiation factor 3 subunit C (eIF3c) (Eukaryotic translation initiation factor 3 subunit 8) (eIF3 p110)	EIF3C EIF3S8	Homo sapiens (Human)	913	3	4
P13645	K1C10_HUMAN	reviewed	Keratin, type I cytoskeletal 10 (Cytokeratin-10) (CK-10) (Keratin-10) (K10)	KRT10 KPP	Homo sapiens (Human)	584	3	4
Q14258	TRI25_HUMAN	reviewed	E3 ubiquitin/ISG15 ligase TRIM25 (EC 6.3.2.n3) (Estrogen-responsive finger protein) (RING finger protein 147) (RING-type E3 ubiquitin transferase) (EC 2.3.2.27) (Tripartite motif-containing protein 25) (Ubiquitin/ISG15-conjugating enzyme TRIM25) (Zinc finger protein 147)	TRIM25 EFP RNF147 ZNF147	Homo sapiens (Human)	630	3	4
P07355	ANXA2_HUMAN	reviewed	Annexin A2 (Annexin II) (Annexin-2) (Calpactin I heavy chain) (Calpactin-1 heavy chain) (Chromobindin-8) (Lipocortin II) (Placental anticoagulant protein IV) (PAP-IV) (Protein I) (p36)	ANXA2 ANX2 ANX2L4 CAL1H LPC2D	Homo sapiens (Human)	339	3	4
P62750	RL23A_HUMAN	reviewed	60S ribosomal protein L23a	RPL23A	Homo sapiens (Human)	156	3	4
Q92625	ANS1A_HUMAN	reviewed	Ankyrin repeat and SAM domain-containing protein 1A (Odin)	ANKS1A ANKS1 KIAA0229 ODIN	Homo sapiens (Human)	1134	3	4
P61254	RL26_HUMAN	reviewed	60S ribosomal protein L26	RPL26	Homo sapiens (Human)	145	3	4
P80723	BASP1_HUMAN	reviewed	Brain acid soluble protein 1 (22 kDa neuronal tissue-enriched acidic protein) (Neuronal axonal membrane protein NAP-22)	BASP1 NAP22	Homo sapiens (Human)	227	3	4
O14530	TXND9_HUMAN	reviewed	Thioredoxin domain-containing protein 9 (ATP-binding protein associated with cell differentiation) (Protein 1-4)	TXNDC9 APACD	Homo sapiens (Human)	226	3	4
Q9UHV9	PFD2_HUMAN	reviewed	Prefoldin subunit 2	PFDN2 PFD2 HSPC231	Homo sapiens (Human)	154	3	4
Q12905	ILF2_HUMAN	reviewed	Interleukin enhancer-binding factor 2 (Nuclear factor of activated T-cells 45 kDa)	ILF2 NF45 PRO3063	Homo sapiens (Human)	390	3	4
Q92878	RAD50_HUMAN	reviewed	DNA repair protein RAD50 (hRAD50) (EC 3.6.-.-)	RAD50	Homo sapiens (Human)	1312	3	4
Q8N3C0	ASCC3_HUMAN	reviewed	Activating signal cointegrator 1 complex subunit 3 (EC 3.6.4.12) (ASC-1 complex subunit p200) (ASC1p200) (Helicase, ATP binding 1) (Trip4 complex subunit p200)	ASCC3 HELIC1	Homo sapiens (Human)	2202	2	4
P78344	IF4G2_HUMAN	reviewed	Eukaryotic translation initiation factor 4 gamma 2 (eIF-4-gamma 2) (eIF-4G 2) (eIF4G 2) (Death-associated protein 5) (DAP-5) (p97)	EIF4G2 DAP5 OK/SW-cl.75	Homo sapiens (Human)	907	2	4
P62753	RS6_HUMAN	reviewed	40S ribosomal protein S6 (Phosphoprotein NP33)	RPS6 OK/SW-cl.2	Homo sapiens (Human)	249	2	4
Q9NX58	LYAR_HUMAN	reviewed	Cell growth-regulating nucleolar protein	LYAR PNAS-5	Homo sapiens (Human)	379	2	4
Q14204	DYHC1_HUMAN	reviewed	Cytoplasmic dynein 1 heavy chain 1 (Cytoplasmic dynein heavy chain 1) (Dynein heavy chain, cytosolic)	DYNC1H1 DHC1 DNCH1 DNCL DNECL DYHC KIAA0325	Homo sapiens (Human)	4646	2	4
Q14103	HNRPD_HUMAN	reviewed	Heterogeneous nuclear ribonucleoprotein D0 (hnRNP D0) (AU-rich element RNA-binding protein 1)	HNRNPD AUF1 HNRPD	Homo sapiens (Human)	355	2	4
Q9UQ35	SRRM2_HUMAN	reviewed	Serine/arginine repetitive matrix protein 2 (300 kDa nuclear matrix antigen) (Serine/arginine-rich splicing factor-related nuclear matrix protein of 300 kDa) (SR-related nuclear matrix protein of 300 kDa) (Ser/Arg-related nuclear matrix protein of 300 kDa) (Splicing coactivator subunit SRm300) (Tax-responsive enhancer element-binding protein 803) (TaxREB803)	SRRM2 KIAA0324 SRL300 SRM300 HSPC075	Homo sapiens (Human)	2752	2	4
P41091	IF2G_HUMAN	reviewed	Eukaryotic translation initiation factor 2 subunit 3 (Eukaryotic translation initiation factor 2 subunit gamma X) (eIF-2-gamma X) (eIF-2gX)	EIF2S3 EIF2G	Homo sapiens (Human)	472	2	4
Q9H0D6	XRN2_HUMAN	reviewed	5'-3' exoribonuclease 2 (EC 3.1.13.-) (DHM1-like protein) (DHP protein)	XRN2	Homo sapiens (Human)	950	2	4
Q13765	NACA_HUMAN	reviewed	Nascent polypeptide-associated complex subunit alpha (NAC-alpha) (Alpha-NAC) (allergen Hom s 2)	NACA HSD48	Homo sapiens (Human)	215	1	4
P29692	EF1D_HUMAN	reviewed	Elongation factor 1-delta (EF-1-delta) (Antigen NY-CO-4)	EEF1D EF1D	Homo sapiens (Human)	281	1	4
O95905	ECD_HUMAN	reviewed	Protein ecdysoneless homolog (Human suppressor of GCR two) (hSGT1)	ECD	Homo sapiens (Human)	644	1	4
P46781	RS9_HUMAN	reviewed	40S ribosomal protein S9	RPS9	Homo sapiens (Human)	194	1	4
P30048	PRDX3_HUMAN	reviewed	Thioredoxin-dependent peroxide reductase, mitochondrial (EC 1.11.1.15) (Antioxidant protein 1) (AOP-1) (HBC189) (Peroxiredoxin III) (Prx-III) (Peroxiredoxin-3) (Protein MER5 homolog)	PRDX3 AOP1	Homo sapiens (Human)	256	1	4
P15311	EZRI_HUMAN	reviewed	Ezrin (Cytovillin) (Villin-2) (p81)	EZR VIL2	Homo sapiens (Human)	586	0	4
P13797	PLST_HUMAN	reviewed	Plastin-3 (T-plastin)	PLS3	Homo sapiens (Human)	630	0	4
Q14008	CKAP5_HUMAN	reviewed	Cytoskeleton-associated protein 5 (Colonic and hepatic tumor overexpressed gene protein) (Ch-TOG)	CKAP5 KIAA0097	Homo sapiens (Human)	2032	8	3
Q9H6J7	CK049_HUMAN	reviewed	UPF0705 protein C11orf49	C11orf49	Homo sapiens (Human)	331	7	3
Q96HS1	PGAM5_HUMAN	reviewed	Serine/threonine-protein phosphatase PGAM5, mitochondrial (EC 3.1.3.16) (Bcl-XL-binding protein v68) (Phosphoglycerate mutase family member 5)	PGAM5	Homo sapiens (Human)	289	6	3
Q8WTT2	NOC3L_HUMAN	reviewed	Nucleolar complex protein 3 homolog (NOC3 protein homolog) (Factor for adipocyte differentiation 24) (NOC3-like protein) (Nucleolar complex-associated protein 3-like protein)	NOC3L AD24 C10orf117 FAD24	Homo sapiens (Human)	800	6	3
P43487	RANG_HUMAN	reviewed	Ran-specific GTPase-activating protein (Ran-binding protein 1) (RanBP1)	RANBP1	Homo sapiens (Human)	201	6	3
Q9NZC7	WWOX_HUMAN	reviewed	WW domain-containing oxidoreductase (EC 1.1.1.-) (Fragile site FRA16D oxidoreductase) (Short chain dehydrogenase/reductase family 41C member 1)	WWOX FOR SDR41C1 WOX1	Homo sapiens (Human)	414	5	3
P46782	RS5_HUMAN	reviewed	40S ribosomal protein S5 [Cleaved into: 40S ribosomal protein S5, N-terminally processed]	RPS5	Homo sapiens (Human)	204	5	3
O75663	TIPRL_HUMAN	reviewed	TIP41-like protein (Putative MAPK-activating protein PM10) (Type 2A-interacting protein) (TIP)	TIPRL	Homo sapiens (Human)	272	5	3
P26373	RL13_HUMAN	reviewed	60S ribosomal protein L13 (Breast basic conserved protein 1)	RPL13 BBC1 OK/SW-cl.46	Homo sapiens (Human)	211	5	3
P63208	SKP1_HUMAN	reviewed	S-phase kinase-associated protein 1 (Cyclin-A/CDK2-associated protein p19) (p19A) (Organ of Corti protein 2) (OCP-2) (Organ of Corti protein II) (OCP-II) (RNA polymerase II elongation factor-like protein) (SIII) (Transcription elongation factor B polypeptide 1-like) (p19skp1)	SKP1 EMC19 OCP2 SKP1A TCEB1L	Homo sapiens (Human)	163	5	3
P62847	RS24_HUMAN	reviewed	40S ribosomal protein S24	RPS24	Homo sapiens (Human)	133	5	3
Q9H4A3	WNK1_HUMAN	reviewed	Serine/threonine-protein kinase WNK1 (EC 2.7.11.1) (Erythrocyte 65 kDa protein) (p65) (Kinase deficient protein) (Protein kinase lysine-deficient 1) (Protein kinase with no lysine 1) (hWNK1)	WNK1 HSN2 KDP KIAA0344 PRKWNK1	Homo sapiens (Human)	2382	4	3
Q99733	NP1L4_HUMAN	reviewed	Nucleosome assembly protein 1-like 4 (Nucleosome assembly protein 2) (NAP-2)	NAP1L4 NAP2	Homo sapiens (Human)	375	4	3
Q8TE02	ELP5_HUMAN	reviewed	Elongator complex protein 5 (Dermal papilla-derived protein 6) (S-phase 2 protein)	ELP5 C17orf81 DERP6 HSPC002 MSTP071	Homo sapiens (Human)	316	4	3
Q15008	PSMD6_HUMAN	reviewed	26S proteasome non-ATPase regulatory subunit 6 (26S proteasome regulatory subunit RPN7) (26S proteasome regulatory subunit S10) (Breast cancer-associated protein SGA-113M) (Phosphonoformate immuno-associated protein 4) (Proteasome regulatory particle subunit p44S10) (p42A)	PSMD6 KIAA0107 PFAAP4	Homo sapiens (Human)	389	4	3
Q5SSJ5	HP1B3_HUMAN	reviewed	Heterochromatin protein 1-binding protein 3 (Protein HP1-BP74)	HP1BP3	Homo sapiens (Human)	553	4	3
P83731	RL24_HUMAN	reviewed	60S ribosomal protein L24 (60S ribosomal protein L30)	RPL24	Homo sapiens (Human)	157	4	3
P46778	RL21_HUMAN	reviewed	60S ribosomal protein L21	RPL21	Homo sapiens (Human)	160	4	3
Q9P0K7	RAI14_HUMAN	reviewed	Ankycorbin (Ankyrin repeat and coiled-coil structure-containing protein) (Novel retinal pigment epithelial cell protein) (Retinoic acid-induced protein 14)	RAI14 KIAA1334 NORPEG	Homo sapiens (Human)	980	4	3
P62277	RS13_HUMAN	reviewed	40S ribosomal protein S13	RPS13	Homo sapiens (Human)	151	3	3
Q9UQE7	SMC3_HUMAN	reviewed	Structural maintenance of chromosomes protein 3 (SMC protein 3) (SMC-3) (Basement membrane-associated chondroitin proteoglycan) (Bamacan) (Chondroitin sulfate proteoglycan 6) (Chromosome-associated polypeptide) (hCAP)	SMC3 BAM BMH CSPG6 SMC3L1	Homo sapiens (Human)	1217	3	3
P50914	RL14_HUMAN	reviewed	60S ribosomal protein L14 (CAG-ISL 7)	RPL14	Homo sapiens (Human)	215	3	3
Q3ZCQ8	TIM50_HUMAN	reviewed	Mitochondrial import inner membrane translocase subunit TIM50	TIMM50 TIM50 PRO1512	Homo sapiens (Human)	353	3	3
Q12800	TFCP2_HUMAN	reviewed	Alpha-globin transcription factor CP2 (SAA3 enhancer factor) (Transcription factor LSF)	TFCP2 LSF SEF	Homo sapiens (Human)	502	3	3
P62316	SMD2_HUMAN	reviewed	Small nuclear ribonucleoprotein Sm D2 (Sm-D2) (snRNP core protein D2)	SNRPD2 SNRPD1	Homo sapiens (Human)	118	3	3
P33240	CSTF2_HUMAN	reviewed	Cleavage stimulation factor subunit 2 (CF-1 64 kDa subunit) (Cleavage stimulation factor 64 kDa subunit) (CSTF 64 kDa subunit) (CstF-64)	CSTF2	Homo sapiens (Human)	577	3	3
Q96KK5	H2A1H_HUMAN	reviewed	Histone H2A type 1-H (Histone H2A/s)	HIST1H2AH HIST1H2AI	Homo sapiens (Human)	128	3	3
Q9Y6A5	TACC3_HUMAN	reviewed	Transforming acidic coiled-coil-containing protein 3 (ERIC-1)	TACC3 ERIC1	Homo sapiens (Human)	838	2	3
Q9NWS0	PIHD1_HUMAN	reviewed	PIH1 domain-containing protein 1 (Nucleolar protein 17 homolog)	PIH1D1 NOP17	Homo sapiens (Human)	290	2	3
P61081	UBC12_HUMAN	reviewed	NEDD8-conjugating enzyme Ubc12 (EC 6.3.2.-) (NEDD8 carrier protein) (NEDD8 protein ligase) (Ubiquitin-conjugating enzyme E2 M)	UBE2M UBC12	Homo sapiens (Human)	183	2	3
Q15691	MARE1_HUMAN	reviewed	Microtubule-associated protein RP/EB family member 1 (APC-binding protein EB1) (End-binding protein 1) (EB1)	MAPRE1	Homo sapiens (Human)	268	2	3
O00487	PSDE_HUMAN	reviewed	26S proteasome non-ATPase regulatory subunit 14 (EC 3.4.19.-) (26S proteasome regulatory subunit RPN11) (26S proteasome-associated PAD1 homolog 1)	PSMD14 POH1	Homo sapiens (Human)	310	2	3
O00232	PSD12_HUMAN	reviewed	26S proteasome non-ATPase regulatory subunit 12 (26S proteasome regulatory subunit RPN5) (26S proteasome regulatory subunit p55)	PSMD12	Homo sapiens (Human)	456	2	3
A5YKK6	CNOT1_HUMAN	reviewed	CCR4-NOT transcription complex subunit 1 (CCR4-associated factor 1) (Negative regulator of transcription subunit 1 homolog) (NOT1H) (hNOT1)	CNOT1 CDC39 KIAA1007 NOT1 AD-005	Homo sapiens (Human)	2376	2	3
Q8WW12	PCNP_HUMAN	reviewed	PEST proteolytic signal-containing nuclear protein (PCNP) (PEST-containing nuclear protein)	PCNP	Homo sapiens (Human)	178	2	3
P61353	RL27_HUMAN	reviewed	60S ribosomal protein L27	RPL27	Homo sapiens (Human)	136	2	3
Q9Y333	LSM2_HUMAN	reviewed	U6 snRNA-associated Sm-like protein LSm2 (Protein G7b) (Small nuclear ribonuclear protein D homolog) (snRNP core Sm-like protein Sm-x5)	LSM2 C6orf28 G7B	Homo sapiens (Human)	95	2	3
P38606	VATA_HUMAN	reviewed	V-type proton ATPase catalytic subunit A (V-ATPase subunit A) (EC 3.6.3.14) (V-ATPase 69 kDa subunit) (Vacuolar ATPase isoform VA68) (Vacuolar proton pump subunit alpha)	ATP6V1A ATP6A1 ATP6V1A1 VPP2	Homo sapiens (Human)	617	2	3
P12236	ADT3_HUMAN	reviewed	ADP/ATP translocase 3 (ADP,ATP carrier protein 3) (ADP,ATP carrier protein, isoform T2) (ANT 2) (Adenine nucleotide translocator 3) (ANT 3) (Solute carrier family 25 member 6) [Cleaved into: ADP/ATP translocase 3, N-terminally processed]	SLC25A6 ANT3 CDABP0051	Homo sapiens (Human)	298	2	3
Q15046	SYK_HUMAN	reviewed	Lysine--tRNA ligase (EC 6.1.1.6) (Lysyl-tRNA synthetase) (LysRS)	KARS KIAA0070	Homo sapiens (Human)	597	2	3
P50454	SERPH_HUMAN	reviewed	Serpin H1 (47 kDa heat shock protein) (Arsenic-transactivated protein 3) (AsTP3) (Cell proliferation-inducing gene 14 protein) (Collagen-binding protein) (Colligin) (Rheumatoid arthritis-related antigen RA-A47)	SERPINH1 CBP1 CBP2 HSP47 SERPINH2 PIG14	Homo sapiens (Human)	418	2	3
P31689	DNJA1_HUMAN	reviewed	DnaJ homolog subfamily A member 1 (DnaJ protein homolog 2) (HSDJ) (Heat shock 40 kDa protein 4) (Heat shock protein J2) (HSJ-2) (Human DnaJ protein 2) (hDj-2)	DNAJA1 DNAJ2 HDJ2 HSJ2 HSPF4	Homo sapiens (Human)	397	2	3
P25685	DNJB1_HUMAN	reviewed	DnaJ homolog subfamily B member 1 (DnaJ protein homolog 1) (Heat shock 40 kDa protein 1) (HSP40) (Heat shock protein 40) (Human DnaJ protein 1) (hDj-1)	DNAJB1 DNAJ1 HDJ1 HSPF1	Homo sapiens (Human)	340	2	3
P15924	DESP_HUMAN	reviewed	Desmoplakin (DP) (250/210 kDa paraneoplastic pemphigus antigen)	DSP	Homo sapiens (Human)	2871	2	3
O14744	ANM5_HUMAN	reviewed	Protein arginine N-methyltransferase 5 (EC 2.1.1.320) (72 kDa ICln-binding protein) (Histone-arginine N-methyltransferase PRMT5) (Jak-binding protein 1) (Shk1 kinase-binding protein 1 homolog) (SKB1 homolog) (SKB1Hs) [Cleaved into: Protein arginine N-methyltransferase 5, N-terminally processed]	PRMT5 HRMT1L5 IBP72 JBP1 SKB1	Homo sapiens (Human)	637	2	3
P35268	RL22_HUMAN	reviewed	60S ribosomal protein L22 (EBER-associated protein) (EAP) (Epstein-Barr virus small RNA-associated protein) (Heparin-binding protein HBp15)	RPL22	Homo sapiens (Human)	128	2	3
P62158	CALM_HUMAN	reviewed	Calmodulin (CaM)	CALM1 CALM CAM CAM1; CALM2 CAM2 CAMB; CALM3 CALML2 CAM3 CAMC CAMIII	Homo sapiens (Human)	149	1	3
Q99623	PHB2_HUMAN	reviewed	Prohibitin-2 (B-cell receptor-associated protein BAP37) (D-prohibitin) (Repressor of estrogen receptor activity)	PHB2 BAP REA	Homo sapiens (Human)	299	1	3
Q8N6T3	ARFG1_HUMAN	reviewed	ADP-ribosylation factor GTPase-activating protein 1 (ARF GAP 1) (ADP-ribosylation factor 1 GTPase-activating protein) (ARF1 GAP) (ARF1-directed GTPase-activating protein)	ARFGAP1 ARF1GAP	Homo sapiens (Human)	406	1	3
O15372	EIF3H_HUMAN	reviewed	Eukaryotic translation initiation factor 3 subunit H (eIF3h) (Eukaryotic translation initiation factor 3 subunit 3) (eIF-3-gamma) (eIF3 p40 subunit)	EIF3H EIF3S3	Homo sapiens (Human)	352	1	3
P30041	PRDX6_HUMAN	reviewed	Peroxiredoxin-6 (EC 1.11.1.15) (1-Cys peroxiredoxin) (1-Cys PRX) (24 kDa protein) (Acidic calcium-independent phospholipase A2) (aiPLA2) (EC 3.1.1.-) (Antioxidant protein 2) (Liver 2D page spot 40) (Non-selenium glutathione peroxidase) (NSGPx) (EC 1.11.1.9) (Red blood cells page spot 12)	PRDX6 AOP2 KIAA0106	Homo sapiens (Human)	224	1	3
O00629	IMA3_HUMAN	reviewed	Importin subunit alpha-3 (Importin alpha Q1) (Qip1) (Karyopherin subunit alpha-4)	KPNA4 QIP1	Homo sapiens (Human)	521	1	3
Q01081	U2AF1_HUMAN	reviewed	Splicing factor U2AF 35 kDa subunit (U2 auxiliary factor 35 kDa subunit) (U2 small nuclear RNA auxiliary factor 1) (U2 snRNP auxiliary factor small subunit)	U2AF1 U2AF35 U2AFBP FP793	Homo sapiens (Human)	240	1	3
Q9Y277	VDAC3_HUMAN	reviewed	Voltage-dependent anion-selective channel protein 3 (VDAC-3) (hVDAC3) (Outer mitochondrial membrane protein porin 3)	VDAC3	Homo sapiens (Human)	283	0	3
P31040	SDHA_HUMAN	reviewed	Succinate dehydrogenase [ubiquinone] flavoprotein subunit, mitochondrial (EC 1.3.5.1) (Flavoprotein subunit of complex II) (Fp)	SDHA SDH2 SDHF	Homo sapiens (Human)	664	0	3
P61006	RAB8A_HUMAN	reviewed	Ras-related protein Rab-8A (Oncogene c-mel)	RAB8A MEL RAB8	Homo sapiens (Human)	207	0	3
Q7Z569	BRAP_HUMAN	reviewed	BRCA1-associated protein (EC 6.3.2.-) (BRAP2) (Impedes mitogenic signal propagation) (IMP) (RING finger protein 52) (Renal carcinoma antigen NY-REN-63)	BRAP RNF52	Homo sapiens (Human)	592	5	2
Q13442	HAP28_HUMAN	reviewed	28 kDa heat- and acid-stable phosphoprotein (PDGF-associated protein) (PAP) (PDGFA-associated protein 1) (PAP1)	PDAP1 HASPP28	Homo sapiens (Human)	181	5	2
O95983	MBD3_HUMAN	reviewed	Methyl-CpG-binding domain protein 3 (Methyl-CpG-binding protein MBD3)	MBD3	Homo sapiens (Human)	291	5	2
Q15942	ZYX_HUMAN	reviewed	Zyxin (Zyxin-2)	ZYX	Homo sapiens (Human)	572	4	2
Q6P2E9	EDC4_HUMAN	reviewed	Enhancer of mRNA-decapping protein 4 (Autoantigen Ge-1) (Autoantigen RCD-8) (Human enhancer of decapping large subunit) (Hedls)	EDC4 HEDLS	Homo sapiens (Human)	1401	4	2
P84098	RL19_HUMAN	reviewed	60S ribosomal protein L19	RPL19	Homo sapiens (Human)	196	4	2
Q15417	CNN3_HUMAN	reviewed	Calponin-3 (Calponin, acidic isoform)	CNN3	Homo sapiens (Human)	329	4	2
P46776	RL27A_HUMAN	reviewed	60S ribosomal protein L27a	RPL27A	Homo sapiens (Human)	148	4	2
O14579	COPE_HUMAN	reviewed	Coatomer subunit epsilon (Epsilon-coat protein) (Epsilon-COP)	COPE	Homo sapiens (Human)	308	4	2
P19388	RPAB1_HUMAN	reviewed	DNA-directed RNA polymerases I, II, and III subunit RPABC1 (RNA polymerases I, II, and III subunit ABC1) (DNA-directed RNA polymerase II 23 kDa polypeptide) (DNA-directed RNA polymerase II subunit E) (RPB5 homolog) (XAP4)	POLR2E	Homo sapiens (Human)	210	4	2
Q96D71	REPS1_HUMAN	reviewed	RalBP1-associated Eps domain-containing protein 1 (RalBP1-interacting protein 1)	REPS1	Homo sapiens (Human)	796	3	2
P62314	SMD1_HUMAN	reviewed	Small nuclear ribonucleoprotein Sm D1 (Sm-D1) (Sm-D autoantigen) (snRNP core protein D1)	SNRPD1	Homo sapiens (Human)	119	3	2
O43768	ENSA_HUMAN	reviewed	Alpha-endosulfine (ARPP-19e)	ENSA	Homo sapiens (Human)	121	3	2
Q12769	NU160_HUMAN	reviewed	Nuclear pore complex protein Nup160 (160 kDa nucleoporin) (Nucleoporin Nup160)	NUP160 KIAA0197 NUP120	Homo sapiens (Human)	1436	3	2
Q7Z2W4	ZCCHV_HUMAN	reviewed	Zinc finger CCCH-type antiviral protein 1 (ADP-ribosyltransferase diphtheria toxin-like 13) (ARTD13) (Zinc finger CCCH domain-containing protein 2) (Zinc finger antiviral protein) (ZAP)	ZC3HAV1 ZC3HDC2 PRO1677	Homo sapiens (Human)	902	3	2
P55036	PSMD4_HUMAN	reviewed	26S proteasome non-ATPase regulatory subunit 4 (26S proteasome regulatory subunit RPN10) (26S proteasome regulatory subunit S5A) (Antisecretory factor 1) (AF) (ASF) (Multiubiquitin chain-binding protein)	PSMD4 MCB1	Homo sapiens (Human)	377	3	2
P62910	RL32_HUMAN	reviewed	60S ribosomal protein L32	RPL32 PP9932	Homo sapiens (Human)	135	3	2
P52815	RM12_HUMAN	reviewed	39S ribosomal protein L12, mitochondrial (L12mt) (MRP-L12) (5c5-2)	MRPL12 RPML12	Homo sapiens (Human)	198	3	2
Q7L2J0	MEPCE_HUMAN	reviewed	7SK snRNA methylphosphate capping enzyme (MePCE) (EC 2.1.1.-) (Bicoid-interacting protein 3 homolog) (Bin3 homolog)	MEPCE BCDIN3	Homo sapiens (Human)	689	3	2
O60884	DNJA2_HUMAN	reviewed	DnaJ homolog subfamily A member 2 (Cell cycle progression restoration gene 3 protein) (Dnj3) (Dj3) (HIRA-interacting protein 4) (Renal carcinoma antigen NY-REN-14)	DNAJA2 CPR3 HIRIP4	Homo sapiens (Human)	412	3	2
Q14203	DCTN1_HUMAN	reviewed	Dynactin subunit 1 (150 kDa dynein-associated polypeptide) (DAP-150) (DP-150) (p135) (p150-glued)	DCTN1	Homo sapiens (Human)	1278	2	2
Q9Y450	HBS1L_HUMAN	reviewed	HBS1-like protein (ERFS)	HBS1L HBS1 KIAA1038	Homo sapiens (Human)	684	2	2
Q6XZF7	DNMBP_HUMAN	reviewed	Dynamin-binding protein (Scaffold protein Tuba)	DNMBP KIAA1010	Homo sapiens (Human)	1577	2	2
Q6FI81	CPIN1_HUMAN	reviewed	Anamorsin (Cytokine-induced apoptosis inhibitor 1) (Fe-S cluster assembly protein DRE2 homolog)	CIAPIN1 CUA001 PRO0915	Homo sapiens (Human)	312	2	2
Q15555	MARE2_HUMAN	reviewed	Microtubule-associated protein RP/EB family member 2 (APC-binding protein EB2) (End-binding protein 2) (EB2)	MAPRE2 RP1	Homo sapiens (Human)	327	2	2
P62306	RUXF_HUMAN	reviewed	Small nuclear ribonucleoprotein F (snRNP-F) (Sm protein F) (Sm-F) (SmF)	SNRPF PBSCF	Homo sapiens (Human)	86	2	2
P04844	RPN2_HUMAN	reviewed	Dolichyl-diphosphooligosaccharide--protein glycosyltransferase subunit 2 (EC 2.4.99.18) (Dolichyl-diphosphooligosaccharide--protein glycosyltransferase 63 kDa subunit) (RIBIIR) (Ribophorin II) (RPN-II) (Ribophorin-2)	RPN2	Homo sapiens (Human)	631	2	2
P27708	PYR1_HUMAN	reviewed	CAD protein [Includes: Glutamine-dependent carbamoyl-phosphate synthase (EC 6.3.5.5); Aspartate carbamoyltransferase (EC 2.1.3.2); Dihydroorotase (EC 3.5.2.3)]	CAD	Homo sapiens (Human)	2225	2	2
P62899	RL31_HUMAN	reviewed	60S ribosomal protein L31	RPL31	Homo sapiens (Human)	125	2	2
P62851	RS25_HUMAN	reviewed	40S ribosomal protein S25	RPS25	Homo sapiens (Human)	125	2	2
P42766	RL35_HUMAN	reviewed	60S ribosomal protein L35	RPL35	Homo sapiens (Human)	123	2	2
Q9Y6W5	WASF2_HUMAN	reviewed	Wiskott-Aldrich syndrome protein family member 2 (WASP family protein member 2) (Protein WAVE-2) (Verprolin homology domain-containing protein 2)	WASF2 WAVE2	Homo sapiens (Human)	498	2	2
Q9NRW7	VPS45_HUMAN	reviewed	Vacuolar protein sorting-associated protein 45 (h-VPS45) (hlVps45)	VPS45 VPS45A VPS45B	Homo sapiens (Human)	570	2	2
Q92499	DDX1_HUMAN	reviewed	ATP-dependent RNA helicase DDX1 (EC 3.6.4.13) (DEAD box protein 1) (DEAD box protein retinoblastoma) (DBP-RB)	DDX1	Homo sapiens (Human)	740	2	2
Q8NE71	ABCF1_HUMAN	reviewed	ATP-binding cassette sub-family F member 1 (ATP-binding cassette 50) (TNF-alpha-stimulated ABC protein)	ABCF1 ABC50	Homo sapiens (Human)	845	2	2
Q5RKV6	EXOS6_HUMAN	reviewed	Exosome complex component MTR3 (Exosome component 6) (mRNA transport regulator 3 homolog) (hMtr3) (p11)	EXOSC6 MTR3	Homo sapiens (Human)	272	2	2
P24534	EF1B_HUMAN	reviewed	Elongation factor 1-beta (EF-1-beta)	EEF1B2 EEF1B EF1B	Homo sapiens (Human)	225	2	2
O76094	SRP72_HUMAN	reviewed	Signal recognition particle subunit SRP72 (SRP72) (Signal recognition particle 72 kDa protein)	SRP72	Homo sapiens (Human)	671	2	2
P62913	RL11_HUMAN	reviewed	60S ribosomal protein L11 (CLL-associated antigen KW-12)	RPL11	Homo sapiens (Human)	178	2	2
O95372	LYPA2_HUMAN	reviewed	Acyl-protein thioesterase 2 (APT-2) (EC 3.1.2.-) (Lysophospholipase II) (LPL-II) (LysoPLA II)	LYPLA2 APT2	Homo sapiens (Human)	231	1	2
P35241	RADI_HUMAN	reviewed	Radixin	RDX	Homo sapiens (Human)	583	1	2
P62979	RS27A_HUMAN	reviewed	Ubiquitin-40S ribosomal protein S27a (Ubiquitin carboxyl extension protein 80) [Cleaved into: Ubiquitin; 40S ribosomal protein S27a]	RPS27A UBA80 UBCEP1	Homo sapiens (Human)	156	1	2
P06753	TPM3_HUMAN	reviewed	Tropomyosin alpha-3 chain (Gamma-tropomyosin) (Tropomyosin-3) (Tropomyosin-5) (hTM5)	TPM3	Homo sapiens (Human)	285	1	2
O60841	IF2P_HUMAN	reviewed	Eukaryotic translation initiation factor 5B (eIF-5B) (Translation initiation factor IF-2)	EIF5B IF2 KIAA0741	Homo sapiens (Human)	1220	1	2
O14974	MYPT1_HUMAN	reviewed	Protein phosphatase 1 regulatory subunit 12A (Myosin phosphatase-targeting subunit 1) (Myosin phosphatase target subunit 1) (Protein phosphatase myosin-binding subunit)	PPP1R12A MBS MYPT1	Homo sapiens (Human)	1030	1	2
Q9H2J7	S6A15_HUMAN	reviewed	Sodium-dependent neutral amino acid transporter B(0)AT2 (Sodium- and chloride-dependent neurotransmitter transporter NTT73) (Sodium-coupled branched-chain amino-acid transporter 1) (Solute carrier family 6 member 15) (Transporter v7-3)	SLC6A15 B0AT2 NTT73 SBAT1	Homo sapiens (Human)	730	1	2
Q9Y295	DRG1_HUMAN	reviewed	Developmentally-regulated GTP-binding protein 1 (DRG-1) (Neural precursor cell expressed developmentally down-regulated protein 3) (NEDD-3)	DRG1 NEDD3	Homo sapiens (Human)	367	1	2
Q16543	CDC37_HUMAN	reviewed	Hsp90 co-chaperone Cdc37 (Hsp90 chaperone protein kinase-targeting subunit) (p50Cdc37) [Cleaved into: Hsp90 co-chaperone Cdc37, N-terminally processed]	CDC37 CDC37A	Homo sapiens (Human)	378	1	2
Q9Y5V3	MAGD1_HUMAN	reviewed	Melanoma-associated antigen D1 (MAGE tumor antigen CCF) (MAGE-D1 antigen) (Neurotrophin receptor-interacting MAGE homolog)	MAGED1 NRAGE PP2250 PRO2292	Homo sapiens (Human)	778	1	2
Q99436	PSB7_HUMAN	reviewed	Proteasome subunit beta type-7 (EC 3.4.25.1) (Macropain chain Z) (Multicatalytic endopeptidase complex chain Z) (Proteasome subunit Z)	PSMB7 Z	Homo sapiens (Human)	277	1	2
Q96L91	EP400_HUMAN	reviewed	E1A-binding protein p400 (EC 3.6.4.-) (CAG repeat protein 32) (Domino homolog) (hDomino) (Trinucleotide repeat-containing gene 12 protein) (p400 kDa SWI2/SNF2-related protein)	EP400 CAGH32 KIAA1498 KIAA1818 TNRC12	Homo sapiens (Human)	3159	1	2
Q96AG4	LRC59_HUMAN	reviewed	Leucine-rich repeat-containing protein 59 (Ribosome-binding protein p34) (p34)	LRRC59 PRO1855	Homo sapiens (Human)	307	1	2
Q8NG31	CASC5_HUMAN	reviewed	Protein CASC5 (ALL1-fused gene from chromosome 15q14 protein) (AF15q14) (Bub-linking kinetochore protein) (Blinkin) (Cancer susceptibility candidate gene 5 protein) (Cancer/testis antigen 29) (CT29) (Kinetochore-null protein 1) (Protein D40/AF15q14)	CASC5 KIAA1570 KNL1	Homo sapiens (Human)	2342	1	2
Q08J23	NSUN2_HUMAN	reviewed	tRNA (cytosine(34)-C(5))-methyltransferase (EC 2.1.1.203) (Myc-induced SUN domain-containing protein) (Misu) (NOL1/NOP2/Sun domain family member 2) (Substrate of AIM1/Aurora kinase B) (tRNA (cytosine-5-)-methyltransferase) (tRNA methyltransferase 4 homolog) (hTrm4)	NSUN2 SAKI TRM4	Homo sapiens (Human)	767	1	2
Q06265	EXOS9_HUMAN	reviewed	Exosome complex component RRP45 (Autoantigen PM/Scl 1) (Exosome component 9) (P75 polymyositis-scleroderma overlap syndrome-associated autoantigen) (Polymyositis/scleroderma autoantigen 1) (Polymyositis/scleroderma autoantigen 75 kDa) (PM/Scl-75)	EXOSC9 PMSCL1	Homo sapiens (Human)	439	1	2
P62318	SMD3_HUMAN	reviewed	Small nuclear ribonucleoprotein Sm D3 (Sm-D3) (snRNP core protein D3)	SNRPD3	Homo sapiens (Human)	126	1	2
P58107	EPIPL_HUMAN	reviewed	Epiplakin (450 kDa epidermal antigen)	EPPK1 EPIPL	Homo sapiens (Human)	5090	1	2
Q9ULU4	PKCB1_HUMAN	reviewed	Protein kinase C-binding protein 1 (Cutaneous T-cell lymphoma-associated antigen se14-3) (CTCL-associated antigen se14-3) (Rack7) (Zinc finger MYND domain-containing protein 8)	ZMYND8 KIAA1125 PRKCBP1 RACK7	Homo sapiens (Human)	1186	1	2
Q9H1A4	APC1_HUMAN	reviewed	Anaphase-promoting complex subunit 1 (APC1) (Cyclosome subunit 1) (Mitotic checkpoint regulator) (Testis-specific gene 24 protein)	ANAPC1 TSG24	Homo sapiens (Human)	1944	1	2
Q7Z6Z7	HUWE1_HUMAN	reviewed	E3 ubiquitin-protein ligase HUWE1 (EC 6.3.2.-) (ARF-binding protein 1) (ARF-BP1) (HECT, UBA and WWE domain-containing protein 1) (Homologous to E6AP carboxyl terminus homologous protein 9) (HectH9) (Large structure of UREB1) (LASU1) (Mcl-1 ubiquitin ligase E3) (Mule) (Upstream regulatory element-binding protein 1) (URE-B1) (URE-binding protein 1)	HUWE1 KIAA0312 KIAA1578 UREB1 HSPC272	Homo sapiens (Human)	4374	1	2
P49773	HINT1_HUMAN	reviewed	Histidine triad nucleotide-binding protein 1 (EC 3.-.-.-) (Adenosine 5'-monophosphoramidase) (Protein kinase C inhibitor 1) (Protein kinase C-interacting protein 1) (PKCI-1)	HINT1 HINT PKCI1 PRKCNH1	Homo sapiens (Human)	126	1	2
P10599	THIO_HUMAN	reviewed	Thioredoxin (Trx) (ATL-derived factor) (ADF) (Surface-associated sulphydryl protein) (SASP)	TXN TRDX TRX TRX1	Homo sapiens (Human)	105	1	2
O60925	PFD1_HUMAN	reviewed	Prefoldin subunit 1	PFDN1 PFD1	Homo sapiens (Human)	122	1	2
Q7Z6K5	ARPIN_HUMAN	reviewed	Arpin (Arp2/3 inhibition protein)	ARPIN C15orf38	Homo sapiens (Human)	226	1	2
P26640	SYVC_HUMAN	reviewed	Valine--tRNA ligase (EC 6.1.1.9) (Protein G7a) (Valyl-tRNA synthetase) (ValRS)	VARS G7A VARS2	Homo sapiens (Human)	1264	0	2
Q9C026	TRIM9_HUMAN	reviewed	E3 ubiquitin-protein ligase TRIM9 (EC 6.3.2.-) (RING finger protein 91) (Tripartite motif-containing protein 9)	TRIM9 KIAA0282 RNF91	Homo sapiens (Human)	710	0	2
Q9H074	PAIP1_HUMAN	reviewed	Polyadenylate-binding protein-interacting protein 1 (PABP-interacting protein 1) (PAIP-1) (Poly(A)-binding protein-interacting protein 1)	PAIP1	Homo sapiens (Human)	479	0	2
Q9HCL3	ZFP14_HUMAN	reviewed	Zinc finger protein 14 homolog (Zfp-14) (Zinc finger protein 531)	ZFP14 KIAA1559 ZNF531	Homo sapiens (Human)	533	0	2
Q16186	ADRM1_HUMAN	reviewed	Proteasomal ubiquitin receptor ADRM1 (110 kDa cell membrane glycoprotein) (Gp110) (Adhesion-regulating molecule 1) (ARM-1) (Proteasome regulatory particle non-ATPase 13) (hRpn13) (Rpn13 homolog)	ADRM1 GP110	Homo sapiens (Human)	407	0	2
Q96CT7	CC124_HUMAN	reviewed	Coiled-coil domain-containing protein 124	CCDC124	Homo sapiens (Human)	223	0	2
Q8IZP2	ST134_HUMAN	reviewed	Putative protein FAM10A4 (Suppression of tumorigenicity 13 pseudogene 4)	ST13P4 FAM10A4	Homo sapiens (Human)	240	0	2
A6NKD9	CC85C_HUMAN	reviewed	Coiled-coil domain-containing protein 85C	CCDC85C	Homo sapiens (Human)	419	0	2
Q9UHB9	SRP68_HUMAN	reviewed	Signal recognition particle subunit SRP68 (SRP68) (Signal recognition particle 68 kDa protein)	SRP68	Homo sapiens (Human)	627	5	1
Q92783	STAM1_HUMAN	reviewed	Signal transducing adapter molecule 1 (STAM-1)	STAM STAM1	Homo sapiens (Human)	540	5	1
Q7L576	CYFP1_HUMAN	reviewed	Cytoplasmic FMR1-interacting protein 1 (Specifically Rac1-associated protein 1) (Sra-1) (p140sra-1)	CYFIP1 KIAA0068	Homo sapiens (Human)	1253	4	1
P52732	KIF11_HUMAN	reviewed	Kinesin-like protein KIF11 (Kinesin-like protein 1) (Kinesin-like spindle protein HKSP) (Kinesin-related motor protein Eg5) (Thyroid receptor-interacting protein 5) (TR-interacting protein 5) (TRIP-5)	KIF11 EG5 KNSL1 TRIP5	Homo sapiens (Human)	1056	3	1
Q9NZM3	ITSN2_HUMAN	reviewed	Intersectin-2 (SH3 domain-containing protein 1B) (SH3P18) (SH3P18-like WASP-associated protein)	ITSN2 KIAA1256 SH3D1B SWAP	Homo sapiens (Human)	1697	3	1
Q9NQA3	WASH6_HUMAN	reviewed	WAS protein family homolog 6 (Protein FAM39A)	WASH6P CXYorf1 FAM39A	Homo sapiens (Human)	447	3	1
Q96F24	NRBF2_HUMAN	reviewed	Nuclear receptor-binding factor 2 (NRBF-2) (Comodulator of PPAR and RXR)	NRBF2 COPR	Homo sapiens (Human)	287	3	1
P46939	UTRO_HUMAN	reviewed	Utrophin (Dystrophin-related protein 1) (DRP-1)	UTRN DMDL DRP1	Homo sapiens (Human)	3433	2	1
Q96F07	CYFP2_HUMAN	reviewed	Cytoplasmic FMR1-interacting protein 2 (p53-inducible protein 121)	CYFIP2 KIAA1168 PIR121	Homo sapiens (Human)	1278	2	1
Q13596	SNX1_HUMAN	reviewed	Sorting nexin-1	SNX1	Homo sapiens (Human)	522	2	1
P05787	K2C8_HUMAN	reviewed	Keratin, type II cytoskeletal 8 (Cytokeratin-8) (CK-8) (Keratin-8) (K8) (Type-II keratin Kb8)	KRT8 CYK8	Homo sapiens (Human)	483	2	1
P62269	RS18_HUMAN	reviewed	40S ribosomal protein S18 (Ke-3) (Ke3)	RPS18 D6S218E	Homo sapiens (Human)	152	2	1
Q7Z2K8	GRIN1_HUMAN	reviewed	G protein-regulated inducer of neurite outgrowth 1 (GRIN1)	GPRIN1 KIAA1893	Homo sapiens (Human)	1008	2	1
P22061	PIMT_HUMAN	reviewed	Protein-L-isoaspartate(D-aspartate) O-methyltransferase (PIMT) (EC 2.1.1.77) (L-isoaspartyl protein carboxyl methyltransferase) (Protein L-isoaspartyl/D-aspartyl methyltransferase) (Protein-beta-aspartate methyltransferase)	PCMT1	Homo sapiens (Human)	227	2	1
Q8N726	ARF_HUMAN	reviewed	Tumor suppressor ARF (Alternative reading frame) (ARF) (Cyclin-dependent kinase inhibitor 2A) (p14ARF)	CDKN2A CDKN2 MLM	Homo sapiens (Human)	132	2	1
P62249	RS16_HUMAN	reviewed	40S ribosomal protein S16	RPS16	Homo sapiens (Human)	146	2	1
P56270	MAZ_HUMAN	reviewed	Myc-associated zinc finger protein (MAZI) (Pur-1) (Purine-binding transcription factor) (Serum amyloid A-activating factor-1) (SAF-1) (Transcription factor Zif87) (ZF87) (Zinc finger protein 801)	MAZ ZNF801	Homo sapiens (Human)	477	2	1
P49023	PAXI_HUMAN	reviewed	Paxillin	PXN	Homo sapiens (Human)	591	2	1
P14868	SYDC_HUMAN	reviewed	Aspartate--tRNA ligase, cytoplasmic (EC 6.1.1.12) (Aspartyl-tRNA synthetase) (AspRS) (Cell proliferation-inducing gene 40 protein)	DARS PIG40	Homo sapiens (Human)	501	2	1
P62244	RS15A_HUMAN	reviewed	40S ribosomal protein S15a	RPS15A OK/SW-cl.82	Homo sapiens (Human)	130	2	1
P42677	RS27_HUMAN	reviewed	40S ribosomal protein S27 (Metallopan-stimulin 1) (MPS-1)	RPS27 MPS1	Homo sapiens (Human)	84	2	1
Q9P265	DIP2B_HUMAN	reviewed	Disco-interacting protein 2 homolog B (DIP2 homolog B)	DIP2B KIAA1463	Homo sapiens (Human)	1576	2	1
Q9H9A5	CNO10_HUMAN	reviewed	CCR4-NOT transcription complex subunit 10	CNOT10	Homo sapiens (Human)	744	2	1
Q96RL1	UIMC1_HUMAN	reviewed	BRCA1-A complex subunit RAP80 (Receptor-associated protein 80) (Retinoid X receptor-interacting protein 110) (Ubiquitin interaction motif-containing protein 1)	UIMC1 RAP80 RXRIP110	Homo sapiens (Human)	719	2	1
Q15750	TAB1_HUMAN	reviewed	TGF-beta-activated kinase 1 and MAP3K7-binding protein 1 (Mitogen-activated protein kinase kinase kinase 7-interacting protein 1) (TGF-beta-activated kinase 1-binding protein 1) (TAK1-binding protein 1)	TAB1 MAP3K7IP1	Homo sapiens (Human)	504	2	1
P84090	ERH_HUMAN	reviewed	Enhancer of rudimentary homolog	ERH	Homo sapiens (Human)	104	2	1
P63151	2ABA_HUMAN	reviewed	Serine/threonine-protein phosphatase 2A 55 kDa regulatory subunit B alpha isoform (PP2A subunit B isoform B55-alpha) (PP2A subunit B isoform PR55-alpha) (PP2A subunit B isoform R2-alpha) (PP2A subunit B isoform alpha)	PPP2R2A	Homo sapiens (Human)	447	2	1
P40763	STAT3_HUMAN	reviewed	Signal transducer and activator of transcription 3 (Acute-phase response factor)	STAT3 APRF	Homo sapiens (Human)	770	2	1
P06730	IF4E_HUMAN	reviewed	Eukaryotic translation initiation factor 4E (eIF-4E) (eIF4E) (eIF-4F 25 kDa subunit) (mRNA cap-binding protein)	EIF4E EIF4EL1 EIF4F	Homo sapiens (Human)	217	2	1
P57740	NU107_HUMAN	reviewed	Nuclear pore complex protein Nup107 (107 kDa nucleoporin) (Nucleoporin Nup107)	NUP107	Homo sapiens (Human)	925	2	1
Q86TX2	ACOT1_HUMAN	reviewed	Acyl-coenzyme A thioesterase 1 (Acyl-CoA thioesterase 1) (EC 3.1.2.2) (CTE-I) (CTE-Ib) (Inducible cytosolic acyl-coenzyme A thioester hydrolase) (Long chain acyl-CoA thioester hydrolase) (Long chain acyl-CoA hydrolase)	ACOT1 CTE1	Homo sapiens (Human)	421	2	1
O76021	RL1D1_HUMAN	reviewed	Ribosomal L1 domain-containing protein 1 (CATX-11) (Cellular senescence-inhibited gene protein) (Protein PBK1)	RSL1D1 CATX11 CSIG PBK1 L12	Homo sapiens (Human)	490	2	1
O15212	PFD6_HUMAN	reviewed	Prefoldin subunit 6 (Protein Ke2)	PFDN6 HKE2 PFD6	Homo sapiens (Human)	129	2	1
Q96BD8	SKA1_HUMAN	reviewed	Spindle and kinetochore-associated protein 1	SKA1 C18orf24	Homo sapiens (Human)	255	1	1
Q02543	RL18A_HUMAN	reviewed	60S ribosomal protein L18a	RPL18A	Homo sapiens (Human)	176	1	1
Q99961	SH3G1_HUMAN	reviewed	Endophilin-A2 (EEN fusion partner of MLL) (Endophilin-2) (Extra eleven-nineteen leukemia fusion gene protein) (EEN) (SH3 domain protein 2B) (SH3 domain-containing GRB2-like protein 1)	SH3GL1 CNSA1 SH3D2B	Homo sapiens (Human)	368	1	1
Q8N0X7	SPG20_HUMAN	reviewed	Spartin (Spastic paraplegia 20 protein) (Trans-activated by hepatitis C virus core protein 1)	SPG20 KIAA0610 TAHCCP1	Homo sapiens (Human)	666	1	1
Q9UNF1	MAGD2_HUMAN	reviewed	Melanoma-associated antigen D2 (11B6) (Breast cancer-associated gene 1 protein) (BCG-1) (Hepatocellular carcinoma-associated protein JCL-1) (MAGE-D2 antigen)	MAGED2 BCG1	Homo sapiens (Human)	606	1	1
Q92667	AKAP1_HUMAN	reviewed	A-kinase anchor protein 1, mitochondrial (A-kinase anchor protein 149 kDa) (AKAP 149) (Dual specificity A-kinase-anchoring protein 1) (D-AKAP-1) (Protein kinase A-anchoring protein 1) (PRKA1) (Spermatid A-kinase anchor protein 84) (S-AKAP84)	AKAP1 AKAP149 PRKA1	Homo sapiens (Human)	903	1	1
Q5JSH3	WDR44_HUMAN	reviewed	WD repeat-containing protein 44 (Rabphilin-11)	WDR44	Homo sapiens (Human)	913	1	1
Q15056	IF4H_HUMAN	reviewed	Eukaryotic translation initiation factor 4H (eIF-4H) (Williams-Beuren syndrome chromosomal region 1 protein)	EIF4H KIAA0038 WBSCR1 WSCR1	Homo sapiens (Human)	248	1	1
Q01518	CAP1_HUMAN	reviewed	Adenylyl cyclase-associated protein 1 (CAP 1)	CAP1 CAP	Homo sapiens (Human)	475	1	1
Q9Y6U3	ADSV_HUMAN	reviewed	Adseverin (Scinderin)	SCIN KIAA1905	Homo sapiens (Human)	715	1	1
Q9NYP9	MS18A_HUMAN	reviewed	Protein Mis18-alpha (FAPP1-associated protein 1)	MIS18A C21orf45 C21orf46 FASP1	Homo sapiens (Human)	233	1	1
Q9NWV8	BABA1_HUMAN	reviewed	BRISC and BRCA1-A complex member 1 (Mediator of RAP80 interactions and targeting subunit of 40 kDa) (New component of the BRCA1-A complex)	BABAM1 C19orf62 MERIT40 NBA1 HSPC142	Homo sapiens (Human)	329	1	1
P28074	PSB5_HUMAN	reviewed	Proteasome subunit beta type-5 (EC 3.4.25.1) (Macropain epsilon chain) (Multicatalytic endopeptidase complex epsilon chain) (Proteasome chain 6) (Proteasome epsilon chain) (Proteasome subunit MB1) (Proteasome subunit X)	PSMB5 LMPX MB1 X	Homo sapiens (Human)	263	1	1
O95433	AHSA1_HUMAN	reviewed	Activator of 90 kDa heat shock protein ATPase homolog 1 (AHA1) (p38)	AHSA1 C14orf3 HSPC322	Homo sapiens (Human)	338	1	1
O60610	DIAP1_HUMAN	reviewed	Protein diaphanous homolog 1 (Diaphanous-related formin-1) (DRF1)	DIAPH1 DIAP1	Homo sapiens (Human)	1272	1	1
O43426	SYNJ1_HUMAN	reviewed	Synaptojanin-1 (EC 3.1.3.36) (Synaptic inositol 1,4,5-trisphosphate 5-phosphatase 1)	SYNJ1 KIAA0910	Homo sapiens (Human)	1573	1	1
P62280	RS11_HUMAN	reviewed	40S ribosomal protein S11	RPS11	Homo sapiens (Human)	158	1	1
O15126	SCAM1_HUMAN	reviewed	Secretory carrier-associated membrane protein 1 (Secretory carrier membrane protein 1)	SCAMP1 SCAMP	Homo sapiens (Human)	338	1	1
P48729	KC1A_HUMAN	reviewed	Casein kinase I isoform alpha (CKI-alpha) (EC 2.7.11.1) (CK1)	CSNK1A1	Homo sapiens (Human)	337	1	1
Q9UBU9	NXF1_HUMAN	reviewed	Nuclear RNA export factor 1 (Tip-associated protein) (Tip-associating protein) (mRNA export factor TAP)	NXF1 TAP	Homo sapiens (Human)	619	1	1
Q9NVR5	KTU_HUMAN	reviewed	Protein kintoun (Dynein assembly factor 2, axonemal)	DNAAF2 C14orf104 KTU	Homo sapiens (Human)	837	1	1
Q9NRN7	ADPPT_HUMAN	reviewed	L-aminoadipate-semialdehyde dehydrogenase-phosphopantetheinyl transferase (EC 2.7.8.-) (4'-phosphopantetheinyl transferase) (Alpha-aminoadipic semialdehyde dehydrogenase-phosphopantetheinyl transferase) (AASD-PPT) (LYS5 ortholog)	AASDHPPT CGI-80 HAH-P HSPC223 x0005	Homo sapiens (Human)	309	1	1
Q9NPH2	INO1_HUMAN	reviewed	Inositol-3-phosphate synthase 1 (IPS 1) (EC 5.5.1.4) (Myo-inositol 1-phosphate synthase) (MI-1-P synthase) (MIP synthase) (hIPS) (Myo-inositol 1-phosphate synthase A1) (hINO1)	ISYNA1 INO1	Homo sapiens (Human)	558	1	1
Q9HB71	CYBP_HUMAN	reviewed	Calcyclin-binding protein (CacyBP) (hCacyBP) (S100A6-binding protein) (Siah-interacting protein)	CACYBP S100A6BP SIP PNAS-107	Homo sapiens (Human)	228	1	1
Q9H444	CHM4B_HUMAN	reviewed	Charged multivesicular body protein 4b (Chromatin-modifying protein 4b) (CHMP4b) (SNF7 homolog associated with Alix 1) (SNF7-2) (hSnf7-2) (Vacuolar protein sorting-associated protein 32-2) (Vps32-2) (hVps32-2)	CHMP4B C20orf178 SHAX1	Homo sapiens (Human)	224	1	1
Q9BU76	MMTA2_HUMAN	reviewed	Multiple myeloma tumor-associated protein 2 (hMMTAG2)	MMTAG2 C1orf35	Homo sapiens (Human)	263	1	1
Q9BRP8	WIBG_HUMAN	reviewed	Partner of Y14 and mago (Protein wibg homolog)	WIBG PYM	Homo sapiens (Human)	204	1	1
Q99598	TSNAX_HUMAN	reviewed	Translin-associated protein X (Translin-associated factor X)	TSNAX TRAX	Homo sapiens (Human)	290	1	1
Q99426	TBCB_HUMAN	reviewed	Tubulin-folding cofactor B (Cytoskeleton-associated protein 1) (Cytoskeleton-associated protein CKAPI) (Tubulin-specific chaperone B)	TBCB CG22 CKAP1	Homo sapiens (Human)	244	1	1
Q96B26	EXOS8_HUMAN	reviewed	Exosome complex component RRP43 (Exosome component 8) (Opa-interacting protein 2) (OIP-2) (Ribosomal RNA-processing protein 43) (p9)	EXOSC8 OIP2 RRP43	Homo sapiens (Human)	276	1	1
Q92609	TBCD5_HUMAN	reviewed	TBC1 domain family member 5	TBC1D5 KIAA0210	Homo sapiens (Human)	795	1	1
Q8TCU4	ALMS1_HUMAN	reviewed	Alstrom syndrome protein 1	ALMS1 KIAA0328	Homo sapiens (Human)	4167	1	1
Q8NDV7	TNR6A_HUMAN	reviewed	Trinucleotide repeat-containing gene 6A protein (CAG repeat protein 26) (EMSY interactor protein) (GW182 autoantigen) (Protein GW1) (Glycine-tryptophan protein of 182 kDa)	TNRC6A CAGH26 KIAA1460 TNRC6	Homo sapiens (Human)	1962	1	1
Q8IZP0	ABI1_HUMAN	reviewed	Abl interactor 1 (Abelson interactor 1) (Abi-1) (Abl-binding protein 4) (AblBP4) (Eps8 SH3 domain-binding protein) (Eps8-binding protein) (Nap1-binding protein) (Nap1BP) (Spectrin SH3 domain-binding protein 1) (e3B1)	ABI1 SSH3BP1	Homo sapiens (Human)	508	1	1
Q12923	PTN13_HUMAN	reviewed	Tyrosine-protein phosphatase non-receptor type 13 (EC 3.1.3.48) (Fas-associated protein-tyrosine phosphatase 1) (FAP-1) (PTP-BAS) (Protein-tyrosine phosphatase 1E) (PTP-E1) (hPTPE1) (Protein-tyrosine phosphatase PTPL1)	PTPN13 PNP1 PTP1E PTPL1	Homo sapiens (Human)	2485	1	1
P62495	ERF1_HUMAN	reviewed	Eukaryotic peptide chain release factor subunit 1 (Eukaryotic release factor 1) (eRF1) (Protein Cl1) (TB3-1)	ETF1 ERF1 RF1 SUP45L1	Homo sapiens (Human)	437	1	1
P55198	AF17_HUMAN	reviewed	Protein AF-17 (ALL1-fused gene from chromosome 17 protein)	MLLT6 AF17	Homo sapiens (Human)	1093	1	1
P49721	PSB2_HUMAN	reviewed	Proteasome subunit beta type-2 (EC 3.4.25.1) (Macropain subunit C7-I) (Multicatalytic endopeptidase complex subunit C7-I) (Proteasome component C7-I)	PSMB2	Homo sapiens (Human)	201	1	1
P49006	MRP_HUMAN	reviewed	MARCKS-related protein (MARCKS-like protein 1) (Macrophage myristoylated alanine-rich C kinase substrate) (Mac-MARCKS) (MacMARCKS)	MARCKSL1 MLP MRP	Homo sapiens (Human)	195	1	1
P25787	PSA2_HUMAN	reviewed	Proteasome subunit alpha type-2 (EC 3.4.25.1) (Macropain subunit C3) (Multicatalytic endopeptidase complex subunit C3) (Proteasome component C3)	PSMA2 HC3 PSC3	Homo sapiens (Human)	234	1	1
P14678	RSMB_HUMAN	reviewed	Small nuclear ribonucleoprotein-associated proteins B and B' (snRNP-B) (Sm protein B/B') (Sm-B/B') (SmB/B')	SNRPB COD SNRPB1	Homo sapiens (Human)	240	1	1
P13796	PLSL_HUMAN	reviewed	Plastin-2 (L-plastin) (LC64P) (Lymphocyte cytosolic protein 1) (LCP-1)	LCP1 PLS2	Homo sapiens (Human)	627	1	1
O95819	M4K4_HUMAN	reviewed	Mitogen-activated protein kinase kinase kinase kinase 4 (EC 2.7.11.1) (HPK/GCK-like kinase HGK) (MAPK/ERK kinase kinase kinase 4) (MEK kinase kinase 4) (MEKKK 4) (Nck-interacting kinase)	MAP4K4 HGK KIAA0687 NIK	Homo sapiens (Human)	1239	1	1
O15226	NKRF_HUMAN	reviewed	NF-kappa-B-repressing factor (NFkB-repressing factor) (Protein ITBA4) (Transcription factor NRF)	NKRF ITBA4 NRF	Homo sapiens (Human)	690	1	1
O00560	SDCB1_HUMAN	reviewed	Syntenin-1 (Melanoma differentiation-associated protein 9) (MDA-9) (Pro-TGF-alpha cytoplasmic domain-interacting protein 18) (TACIP18) (Scaffold protein Pbp1) (Syndecan-binding protein 1)	SDCBP MDA9 SYCL	Homo sapiens (Human)	298	1	1
A8MWD9	RUXGL_HUMAN	reviewed	Putative small nuclear ribonucleoprotein G-like protein 15	SNRPGP15	Homo sapiens (Human)	76	1	1
C9JLW8	F195B_HUMAN	reviewed	Mapk-regulated corepressor-interacting protein 1 (Protein FAM195B)	FAM195B MCRIP1	Homo sapiens (Human)	97	1	1
Q5T3I0	GPTC4_HUMAN	reviewed	G patch domain-containing protein 4	GPATCH4 GPATC4	Homo sapiens (Human)	446	1	1
Q9P2P6	STAR9_HUMAN	reviewed	StAR-related lipid transfer protein 9 (START domain-containing protein 9) (StARD9)	STARD9 KIAA1300	Homo sapiens (Human)	4700	1	1
Q9Y2R5	RT17_HUMAN	reviewed	28S ribosomal protein S17, mitochondrial (MRP-S17) (S17mt)	MRPS17 RPMS17 HSPC011	Homo sapiens (Human)	130	1	1
Q9UJY5	GGA1_HUMAN	reviewed	ADP-ribosylation factor-binding protein GGA1 (Gamma-adaptin-related protein 1) (Golgi-localized, gamma ear-containing, ARF-binding protein 1)	GGA1	Homo sapiens (Human)	639	1	1
Q9NTJ3	SMC4_HUMAN	reviewed	Structural maintenance of chromosomes protein 4 (SMC protein 4) (SMC-4) (Chromosome-associated polypeptide C) (hCAP-C) (XCAP-C homolog)	SMC4 CAPC SMC4L1	Homo sapiens (Human)	1288	1	1
Q9H3S7	PTN23_HUMAN	reviewed	Tyrosine-protein phosphatase non-receptor type 23 (EC 3.1.3.48) (His domain-containing protein tyrosine phosphatase) (HD-PTP) (Protein tyrosine phosphatase TD14) (PTP-TD14)	PTPN23 KIAA1471	Homo sapiens (Human)	1636	1	1
Q99848	EBP2_HUMAN	reviewed	Probable rRNA-processing protein EBP2 (EBNA1-binding protein 2) (Nucleolar protein p40)	EBNA1BP2 EBP2	Homo sapiens (Human)	306	1	1
Q96BY7	ATG2B_HUMAN	reviewed	Autophagy-related protein 2 homolog B	ATG2B C14orf103	Homo sapiens (Human)	2078	1	1
Q8IW35	CEP97_HUMAN	reviewed	Centrosomal protein of 97 kDa (Cep97) (Leucine-rich repeat and IQ domain-containing protein 2)	CEP97 LRRIQ2	Homo sapiens (Human)	865	1	1
Q86UU5	GGN_HUMAN	reviewed	Gametogenetin	GGN	Homo sapiens (Human)	652	1	1
Q15208	STK38_HUMAN	reviewed	Serine/threonine-protein kinase 38 (EC 2.7.11.1) (NDR1 protein kinase) (Nuclear Dbf2-related kinase 1)	STK38 NDR1	Homo sapiens (Human)	465	1	1
Q14847	LASP1_HUMAN	reviewed	LIM and SH3 domain protein 1 (LASP-1) (Metastatic lymph node gene 50 protein) (MLN 50)	LASP1 MLN50	Homo sapiens (Human)	261	1	1
Q00325	MPCP_HUMAN	reviewed	Phosphate carrier protein, mitochondrial (Phosphate transport protein) (PTP) (Solute carrier family 25 member 3)	SLC25A3 PHC OK/SW-cl.48	Homo sapiens (Human)	362	1	1
P78318	IGBP1_HUMAN	reviewed	Immunoglobulin-binding protein 1 (B-cell signal transduction molecule alpha 4) (Protein alpha-4) (CD79a-binding protein 1) (Protein phosphatase 2/4/6 regulatory subunit) (Renal carcinoma antigen NY-REN-16)	IGBP1 IBP1	Homo sapiens (Human)	339	1	1
P63165	SUMO1_HUMAN	reviewed	Small ubiquitin-related modifier 1 (SUMO-1) (GAP-modifying protein 1) (GMP1) (SMT3 homolog 3) (Sentrin) (Ubiquitin-homology domain protein PIC1) (Ubiquitin-like protein SMT3C) (Smt3C) (Ubiquitin-like protein UBL1)	SUMO1 SMT3C SMT3H3 UBL1 OK/SW-cl.43	Homo sapiens (Human)	101	1	1
P54802	ANAG_HUMAN	reviewed	Alpha-N-acetylglucosaminidase (EC 3.2.1.50) (N-acetyl-alpha-glucosaminidase) (NAG) [Cleaved into: Alpha-N-acetylglucosaminidase 82 kDa form; Alpha-N-acetylglucosaminidase 77 kDa form]	NAGLU UFHSD1	Homo sapiens (Human)	743	1	1
P45880	VDAC2_HUMAN	reviewed	Voltage-dependent anion-selective channel protein 2 (VDAC-2) (hVDAC2) (Outer mitochondrial membrane protein porin 2)	VDAC2	Homo sapiens (Human)	294	1	1
O43909	EXTL3_HUMAN	reviewed	Exostosin-like 3 (EC 2.4.1.223) (EXT-related protein 1) (Glucuronyl-galactosyl-proteoglycan 4-alpha-N-acetylglucosaminyltransferase) (Hereditary multiple exostoses gene isolog) (Multiple exostosis-like protein 3) (Putative tumor suppressor protein EXTL3)	EXTL3 EXTL1L EXTR1 KIAA0519	Homo sapiens (Human)	919	1	1
P47914	RL29_HUMAN	reviewed	60S ribosomal protein L29 (Cell surface heparin-binding protein HIP)	RPL29	Homo sapiens (Human)	159	1	1
Q8NEU8	DP13B_HUMAN	reviewed	DCC-interacting protein 13-beta (Dip13-beta) (Adapter protein containing PH domain, PTB domain and leucine zipper motif 2)	APPL2 DIP13B	Homo sapiens (Human)	664	0	1
Q7Z478	DHX29_HUMAN	reviewed	ATP-dependent RNA helicase DHX29 (EC 3.6.4.13) (DEAH box protein 29) (Nucleic acid helicase DDXx)	DHX29 DDX29	Homo sapiens (Human)	1369	0	1
P18206	VINC_HUMAN	reviewed	Vinculin (Metavinculin) (MV)	VCL	Homo sapiens (Human)	1134	0	1
Q12904	AIMP1_HUMAN	reviewed	Aminoacyl tRNA synthase complex-interacting multifunctional protein 1 (Multisynthase complex auxiliary component p43) [Cleaved into: Endothelial monocyte-activating polypeptide 2 (EMAP-2) (Endothelial monocyte-activating polypeptide II) (EMAP-II) (Small inducible cytokine subfamily E member 1)]	AIMP1 EMAP2 SCYE1	Homo sapiens (Human)	312	0	1
P67936	TPM4_HUMAN	reviewed	Tropomyosin alpha-4 chain (TM30p1) (Tropomyosin-4)	TPM4	Homo sapiens (Human)	248	0	1
Q9BT25	HAUS8_HUMAN	reviewed	HAUS augmin-like complex subunit 8 (HEC1/NDC80-interacting centrosome-associated protein 1) (Sarcoma antigen NY-SAR-48)	HAUS8 HICE1	Homo sapiens (Human)	410	0	1
P63167	DYL1_HUMAN	reviewed	Dynein light chain 1, cytoplasmic (8 kDa dynein light chain) (DLC8) (Dynein light chain LC8-type 1) (Protein inhibitor of neuronal nitric oxide synthase) (PIN)	DYNLL1 DLC1 DNCL1 DNCLC1 HDLC1	Homo sapiens (Human)	89	0	1
O94927	HAUS5_HUMAN	reviewed	HAUS augmin-like complex subunit 5	HAUS5 KIAA0841	Homo sapiens (Human)	633	0	1
Q9UHB6	LIMA1_HUMAN	reviewed	LIM domain and actin-binding protein 1 (Epithelial protein lost in neoplasm)	LIMA1 EPLIN SREBP3 PP624	Homo sapiens (Human)	759	0	1
Q9NQC7	CYLD_HUMAN	reviewed	Ubiquitin carboxyl-terminal hydrolase CYLD (EC 3.4.19.12) (Deubiquitinating enzyme CYLD) (Ubiquitin thioesterase CYLD) (Ubiquitin-specific-processing protease CYLD)	CYLD CYLD1 KIAA0849 HSPC057	Homo sapiens (Human)	956	0	1
Q9H3U1	UN45A_HUMAN	reviewed	Protein unc-45 homolog A (Unc-45A) (GCUNC-45) (Smooth muscle cell-associated protein 1) (SMAP-1)	UNC45A SMAP1	Homo sapiens (Human)	944	0	1
Q6ZSR9	YJ005_HUMAN	reviewed	Uncharacterized protein FLJ45252		Homo sapiens (Human)	355	0	1
Q13098	CSN1_HUMAN	reviewed	COP9 signalosome complex subunit 1 (SGN1) (Signalosome subunit 1) (G protein pathway suppressor 1) (GPS-1) (JAB1-containing signalosome subunit 1) (Protein MFH)	GPS1 COPS1 CSN1	Homo sapiens (Human)	491	0	1
P50542	PEX5_HUMAN	reviewed	Peroxisomal targeting signal 1 receptor (PTS1 receptor) (PTS1R) (PTS1-BP) (Peroxin-5) (Peroxisomal C-terminal targeting signal import receptor) (Peroxisome receptor 1)	PEX5 PXR1	Homo sapiens (Human)	639	0	1
P49137	MAPK2_HUMAN	reviewed	MAP kinase-activated protein kinase 2 (MAPK-activated protein kinase 2) (MAPKAP kinase 2) (MAPKAP-K2) (MAPKAPK-2) (MK-2) (MK2) (EC 2.7.11.1)	MAPKAPK2	Homo sapiens (Human)	400	0	1
P09132	SRP19_HUMAN	reviewed	Signal recognition particle 19 kDa protein (SRP19)	SRP19	Homo sapiens (Human)	144	0	1
P05198	IF2A_HUMAN	reviewed	Eukaryotic translation initiation factor 2 subunit 1 (Eukaryotic translation initiation factor 2 subunit alpha) (eIF-2-alpha) (eIF-2A) (eIF-2alpha)	EIF2S1 EIF2A	Homo sapiens (Human)	315	0	1
O95793	STAU1_HUMAN	reviewed	Double-stranded RNA-binding protein Staufen homolog 1	STAU1 STAU	Homo sapiens (Human)	577	0	1
O15013	ARHGA_HUMAN	reviewed	Rho guanine nucleotide exchange factor 10	ARHGEF10 KIAA0294	Homo sapiens (Human)	1369	0	1
Q86YZ3	HORN_HUMAN	reviewed	Hornerin	HRNR S100A18	Homo sapiens (Human)	2850	0	1
Q9ULX6	AKP8L_HUMAN	reviewed	A-kinase anchor protein 8-like (AKAP8-like protein) (Helicase A-binding protein 95) (HAP95) (Homologous to AKAP95 protein) (HA95) (Neighbor of A-kinase-anchoring protein 95) (Neighbor of AKAP95)	AKAP8L NAKAP NAKAP95 HRIHFB2018	Homo sapiens (Human)	646	0	1
P51809	VAMP7_HUMAN	reviewed	Vesicle-associated membrane protein 7 (VAMP-7) (Synaptobrevin-like protein 1) (Tetanus-insensitive VAMP) (Ti-VAMP)	VAMP7 SYBL1	Homo sapiens (Human)	220	0	1
Q9H1I8	ASCC2_HUMAN	reviewed	Activating signal cointegrator 1 complex subunit 2 (ASC-1 complex subunit p100) (Trip4 complex subunit p100)	ASCC2 ASC1P100	Homo sapiens (Human)	757	0	1
Q8NBF2	NHLC2_HUMAN	reviewed	NHL repeat-containing protein 2	NHLRC2	Homo sapiens (Human)	726	0	1
Q7Z434	MAVS_HUMAN	reviewed	Mitochondrial antiviral-signaling protein (MAVS) (CARD adapter inducing interferon beta) (Cardif) (Interferon beta promoter stimulator protein 1) (IPS-1) (Putative NF-kappa-B-activating protein 031N) (Virus-induced-signaling adapter) (VISA)	MAVS IPS1 KIAA1271 VISA	Homo sapiens (Human)	540	0	1
Q6ZTW0	TPGS1_HUMAN	reviewed	Tubulin polyglutamylase complex subunit 1 (PGs1)	TPGS1 C19orf20	Homo sapiens (Human)	290	0	1
Q13155	AIMP2_HUMAN	reviewed	Aminoacyl tRNA synthase complex-interacting multifunctional protein 2 (Multisynthase complex auxiliary component p38) (Protein JTV-1)	AIMP2 JTV1 PRO0992	Homo sapiens (Human)	320	0	1
Q13011	ECH1_HUMAN	reviewed	Delta(3,5)-Delta(2,4)-dienoyl-CoA isomerase, mitochondrial (EC 5.3.3.-)	ECH1	Homo sapiens (Human)	328	0	1
P37108	SRP14_HUMAN	reviewed	Signal recognition particle 14 kDa protein (SRP14) (18 kDa Alu RNA-binding protein)	SRP14	Homo sapiens (Human)	136	0	1
O43823	AKAP8_HUMAN	reviewed	A-kinase anchor protein 8 (AKAP-8) (A-kinase anchor protein 95 kDa) (AKAP 95)	AKAP8 AKAP95	Homo sapiens (Human)	692	0	1
P60228	EIF3E_HUMAN	reviewed	Eukaryotic translation initiation factor 3 subunit E (eIF3e) (Eukaryotic translation initiation factor 3 subunit 6) (Viral integration site protein INT-6 homolog) (eIF-3 p48)	EIF3E EIF3S6 INT6	Homo sapiens (Human)	445	6	0
Q96B97	SH3K1_HUMAN	reviewed	SH3 domain-containing kinase-binding protein 1 (CD2-binding protein 3) (CD2BP3) (Cbl-interacting protein of 85 kDa) (Human Src family kinase-binding protein 1) (HSB-1)	SH3KBP1 CIN85	Homo sapiens (Human)	665	3	0
O95782	AP2A1_HUMAN	reviewed	AP-2 complex subunit alpha-1 (100 kDa coated vesicle protein A) (Adaptor protein complex AP-2 subunit alpha-1) (Adaptor-related protein complex 2 subunit alpha-1) (Alpha-adaptin A) (Alpha1-adaptin) (Clathrin assembly protein complex 2 alpha-A large chain) (Plasma membrane adaptor HA2/AP2 adaptin alpha A subunit)	AP2A1 ADTAA CLAPA1	Homo sapiens (Human)	977	3	0
Q9UHD8	SEPT9_HUMAN	reviewed	Septin-9 (MLL septin-like fusion protein MSF-A) (MLL septin-like fusion protein) (Ovarian/Breast septin) (Ov/Br septin) (Septin D1)	SEPT9 KIAA0991 MSF	Homo sapiens (Human)	586	2	0
O75665	OFD1_HUMAN	reviewed	Oral-facial-digital syndrome 1 protein (Protein 71-7A)	OFD1 CXorf5	Homo sapiens (Human)	1012	2	0
O60749	SNX2_HUMAN	reviewed	Sorting nexin-2 (Transformation-related gene 9 protein) (TRG-9)	SNX2 TRG9	Homo sapiens (Human)	519	2	0
P61204	ARF3_HUMAN	reviewed	ADP-ribosylation factor 3	ARF3	Homo sapiens (Human)	181	2	0
Q96MW1	CCD43_HUMAN	reviewed	Coiled-coil domain-containing protein 43	CCDC43	Homo sapiens (Human)	224	2	0
P32119	PRDX2_HUMAN	reviewed	Peroxiredoxin-2 (EC 1.11.1.15) (Natural killer cell-enhancing factor B) (NKEF-B) (PRP) (Thiol-specific antioxidant protein) (TSA) (Thioredoxin peroxidase 1) (Thioredoxin-dependent peroxide reductase 1)	PRDX2 NKEFB TDPX1	Homo sapiens (Human)	198	2	0
Q08AD1	CAMP2_HUMAN	reviewed	Calmodulin-regulated spectrin-associated protein 2 (Calmodulin-regulated spectrin-associated protein 1-like protein 1)	CAMSAP2 CAMSAP1L1 KIAA1078	Homo sapiens (Human)	1489	2	0
Q5JTH9	RRP12_HUMAN	reviewed	RRP12-like protein	RRP12 KIAA0690	Homo sapiens (Human)	1297	2	0
P62714	PP2AB_HUMAN	reviewed	Serine/threonine-protein phosphatase 2A catalytic subunit beta isoform (PP2A-beta) (EC 3.1.3.16)	PPP2CB	Homo sapiens (Human)	309	2	0
P53985	MOT1_HUMAN	reviewed	Monocarboxylate transporter 1 (MCT 1) (Solute carrier family 16 member 1)	SLC16A1 MCT1	Homo sapiens (Human)	500	2	0
O95757	HS74L_HUMAN	reviewed	Heat shock 70 kDa protein 4L (Heat shock 70-related protein APG-1) (Osmotic stress protein 94)	HSPA4L APG1 OSP94	Homo sapiens (Human)	839	2	0
O75683	SURF6_HUMAN	reviewed	Surfeit locus protein 6	SURF6 SURF-6	Homo sapiens (Human)	361	2	0
Q3YEC7	RABL6_HUMAN	reviewed	Rab-like protein 6 (GTP-binding protein Parf) (Partner of ARF) (Rab-like protein 1) (RBEL1)	RABL6 C9orf86 PARF	Homo sapiens (Human)	729	1	0
O76076	WISP2_HUMAN	reviewed	WNT1-inducible-signaling pathway protein 2 (WISP-2) (CCN family member 5) (Connective tissue growth factor-like protein) (CTGF-L) (Connective tissue growth factor-related protein 58)	WISP2 CCN5 CT58 CTGFL UNQ228/PRO261	Homo sapiens (Human)	250	1	0
Q8IWC1	MA7D3_HUMAN	reviewed	MAP7 domain-containing protein 3	MAP7D3 MDP3	Homo sapiens (Human)	876	1	0
Q9UKY7	CDV3_HUMAN	reviewed	Protein CDV3 homolog	CDV3 H41	Homo sapiens (Human)	258	1	0
Q9NZN8	CNOT2_HUMAN	reviewed	CCR4-NOT transcription complex subunit 2 (CCR4-associated factor 2)	CNOT2 CDC36 NOT2 HSPC131 MSTP046	Homo sapiens (Human)	540	1	0
O95777	LSM8_HUMAN	reviewed	U6 snRNA-associated Sm-like protein LSm8	LSM8	Homo sapiens (Human)	96	1	0
P61513	RL37A_HUMAN	reviewed	60S ribosomal protein L37a	RPL37A	Homo sapiens (Human)	92	1	0
Q9UK76	HN1_HUMAN	reviewed	Hematological and neurological expressed 1 protein (Androgen-regulated protein 2) [Cleaved into: Hematological and neurological expressed 1 protein, N-terminally processed]	HN1 ARM2	Homo sapiens (Human)	154	1	0
Q9UHR4	BI2L1_HUMAN	reviewed	Brain-specific angiogenesis inhibitor 1-associated protein 2-like protein 1 (BAI1-associated protein 2-like protein 1) (Insulin receptor tyrosine kinase substrate)	BAIAP2L1 IRTKS	Homo sapiens (Human)	511	1	0
Q9NYJ8	TAB2_HUMAN	reviewed	TGF-beta-activated kinase 1 and MAP3K7-binding protein 2 (Mitogen-activated protein kinase kinase kinase 7-interacting protein 2) (TAK1-binding protein 2) (TAB-2) (TGF-beta-activated kinase 1-binding protein 2)	TAB2 KIAA0733 MAP3K7IP2	Homo sapiens (Human)	693	1	0
Q9HC35	EMAL4_HUMAN	reviewed	Echinoderm microtubule-associated protein-like 4 (EMAP-4) (Restrictedly overexpressed proliferation-associated protein) (Ropp 120)	EML4 C2orf2 EMAPL4	Homo sapiens (Human)	981	1	0
Q9BZE4	NOG1_HUMAN	reviewed	Nucleolar GTP-binding protein 1 (Chronic renal failure gene protein) (GTP-binding protein NGB)	GTPBP4 CRFG NOG1	Homo sapiens (Human)	634	1	0
Q96N67	DOCK7_HUMAN	reviewed	Dedicator of cytokinesis protein 7	DOCK7 KIAA1771	Homo sapiens (Human)	2140	1	0
Q71RC2	LARP4_HUMAN	reviewed	La-related protein 4 (La ribonucleoprotein domain family member 4)	LARP4 PP13296	Homo sapiens (Human)	724	1	0
Q5T5Y3	CAMP1_HUMAN	reviewed	Calmodulin-regulated spectrin-associated protein 1	CAMSAP1	Homo sapiens (Human)	1602	1	0
Q15018	F175B_HUMAN	reviewed	BRISC complex subunit Abro1 (Abraxas brother protein 1) (Protein FAM175B)	FAM175B ABRO1 KIAA0157	Homo sapiens (Human)	415	1	0
P49366	DHYS_HUMAN	reviewed	Deoxyhypusine synthase (DHS) (EC 2.5.1.46)	DHPS DS	Homo sapiens (Human)	369	1	0
P48163	MAOX_HUMAN	reviewed	NADP-dependent malic enzyme (NADP-ME) (EC 1.1.1.40) (Malic enzyme 1)	ME1	Homo sapiens (Human)	572	1	0
P83881	RL36A_HUMAN	reviewed	60S ribosomal protein L36a (60S ribosomal protein L44) (Cell growth-inhibiting gene 15 protein) (Cell migration-inducing gene 6 protein)	RPL36A RPL44 GIG15 MIG6	Homo sapiens (Human)	106	1	0
P40429	RL13A_HUMAN	reviewed	60S ribosomal protein L13a (23 kDa highly basic protein)	RPL13A	Homo sapiens (Human)	203	1	0
Q96CW1	AP2M1_HUMAN	reviewed	AP-2 complex subunit mu (AP-2 mu chain) (Adaptin-mu2) (Adaptor protein complex AP-2 subunit mu) (Adaptor-related protein complex 2 subunit mu) (Clathrin assembly protein complex 2 mu medium chain) (Clathrin coat assembly protein AP50) (Clathrin coat-associated protein AP50) (HA2 50 kDa subunit) (Plasma membrane adaptor AP-2 50 kDa protein)	AP2M1 CLAPM1 KIAA0109	Homo sapiens (Human)	435	1	0
Q9Y217	MTMR6_HUMAN	reviewed	Myotubularin-related protein 6 (EC 3.1.3.-)	MTMR6	Homo sapiens (Human)	621	1	0
Q9UGP4	LIMD1_HUMAN	reviewed	LIM domain-containing protein 1	LIMD1	Homo sapiens (Human)	676	1	0
Q86VM9	ZCH18_HUMAN	reviewed	Zinc finger CCCH domain-containing protein 18 (Nuclear protein NHN1)	ZC3H18 NHN1	Homo sapiens (Human)	953	1	0
Q6ZWJ1	STXB4_HUMAN	reviewed	Syntaxin-binding protein 4 (Syntaxin 4-interacting protein) (STX4-interacting protein) (Synip)	STXBP4	Homo sapiens (Human)	553	1	0
Q6WKZ4	RFIP1_HUMAN	reviewed	Rab11 family-interacting protein 1 (Rab11-FIP1) (Rab-coupling protein)	RAB11FIP1 RCP	Homo sapiens (Human)	1283	1	0
Q15654	TRIP6_HUMAN	reviewed	Thyroid receptor-interacting protein 6 (TR-interacting protein 6) (TRIP-6) (Opa-interacting protein 1) (OIP-1) (Zyxin-related protein 1) (ZRP-1)	TRIP6 OIP1	Homo sapiens (Human)	476	1	0
Q14161	GIT2_HUMAN	reviewed	ARF GTPase-activating protein GIT2 (ARF GAP GIT2) (Cool-interacting tyrosine-phosphorylated protein 2) (CAT-2) (CAT2) (G protein-coupled receptor kinase-interactor 2) (GRK-interacting protein 2)	GIT2 KIAA0148	Homo sapiens (Human)	759	1	0
Q13425	SNTB2_HUMAN	reviewed	Beta-2-syntrophin (59 kDa dystrophin-associated protein A1 basic component 2) (Syntrophin-3) (SNT3) (Syntrophin-like) (SNTL)	SNTB2 D16S2531E SNT2B2 SNTL	Homo sapiens (Human)	540	1	0
P46109	CRKL_HUMAN	reviewed	Crk-like protein	CRKL	Homo sapiens (Human)	303	1	0
P07305	H10_HUMAN	reviewed	Histone H1.0 (Histone H1') (Histone H1(0)) [Cleaved into: Histone H1.0, N-terminally processed]	H1F0 H1FV	Homo sapiens (Human)	194	1	0
O95405	ZFYV9_HUMAN	reviewed	Zinc finger FYVE domain-containing protein 9 (Mothers against decapentaplegic homolog-interacting protein) (Madh-interacting protein) (Novel serine protease) (NSP) (Receptor activation anchor) (hSARA) (Smad anchor for receptor activation)	ZFYVE9 MADHIP SARA SMADIP	Homo sapiens (Human)	1425	1	0
O94763	RMP_HUMAN	reviewed	Unconventional prefoldin RPB5 interactor 1 (Protein NNX3) (Protein phosphatase 1 regulatory subunit 19) (RNA polymerase II subunit 5-mediating protein) (RPB5-mediating protein)	URI1 C19orf2 NNX3 PPP1R19 RMP URI	Homo sapiens (Human)	535	1	0
O75596	CLC3A_HUMAN	reviewed	C-type lectin domain family 3 member A (C-type lectin superfamily member 1) (Cartilage-derived C-type lectin)	CLEC3A CLECSF1 UNQ700/PRO1345	Homo sapiens (Human)	197	1	0
O75175	CNOT3_HUMAN	reviewed	CCR4-NOT transcription complex subunit 3 (CCR4-associated factor 3) (Leukocyte receptor cluster member 2)	CNOT3 KIAA0691 LENG2 NOT3	Homo sapiens (Human)	753	1	0
P62857	RS28_HUMAN	reviewed	40S ribosomal protein S28	RPS28	Homo sapiens (Human)	69	1	0

## Sheet: TOM1-BioID
Accession	Entry name	Status	Protein names	Gene names	Organism	Length	TOM1_BioID_ OE1406_16600	TOM1_BioID_OE1406_16606
O60784	TOM1_HUMAN	reviewed	Target of Myb protein 1	TOM1	Homo sapiens (Human)	492	185	183
BirA							154	156
P0DMV8	HS71A_HUMAN	reviewed	Heat shock 70 kDa protein 1A (Heat shock 70 kDa protein 1) (HSP70-1) (HSP70.1)	HSPA1A HSPA1 HSX70	Homo sapiens (Human)	641	44	47
P50851	LRBA_HUMAN	reviewed	Lipopolysaccharide-responsive and beige-like anchor protein (Beige-like protein) (CDC4-like protein)	LRBA BGL CDC4L LBA	Homo sapiens (Human)	2863	16	20
Q8NEU8	DP13B_HUMAN	reviewed	DCC-interacting protein 13-beta (Dip13-beta) (Adapter protein containing PH domain, PTB domain and leucine zipper motif 2)	APPL2 DIP13B	Homo sapiens (Human)	664	18	16
Q9C0C9	UBE2O_HUMAN	reviewed	(E3-independent) E2 ubiquitin-conjugating enzyme (EC 2.3.2.24) (E2/E3 hybrid ubiquitin-protein ligase UBE2O) (Ubiquitin carrier protein O) (Ubiquitin-conjugating enzyme E2 O) (Ubiquitin-conjugating enzyme E2 of 230 kDa) (Ubiquitin-conjugating enzyme E2-230K) (Ubiquitin-protein ligase O)	UBE2O KIAA1734	Homo sapiens (Human)	1292	13	15
Q7Z3T8	ZFY16_HUMAN	reviewed	Zinc finger FYVE domain-containing protein 16 (Endofin) (Endosome-associated FYVE domain protein)	ZFYVE16 KIAA0305	Homo sapiens (Human)	1539	17	13
O60282	KIF5C_HUMAN	reviewed	Kinesin heavy chain isoform 5C (Kinesin heavy chain neuron-specific 2)	KIF5C KIAA0531 NKHC2	Homo sapiens (Human)	957	12	11
Q96K76	UBP47_HUMAN	reviewed	Ubiquitin carboxyl-terminal hydrolase 47 (EC 3.4.19.12) (Deubiquitinating enzyme 47) (Ubiquitin thioesterase 47) (Ubiquitin-specific-processing protease 47)	USP47	Homo sapiens (Human)	1375	10	11
Q9H0E2	TOLIP_HUMAN	reviewed	Toll-interacting protein	TOLLIP	Homo sapiens (Human)	274	9	11
P42566	EPS15_HUMAN	reviewed	Epidermal growth factor receptor substrate 15 (Protein Eps15) (Protein AF-1p)	EPS15 AF1P	Homo sapiens (Human)	896	7	10
Q15811	ITSN1_HUMAN	reviewed	Intersectin-1 (SH3 domain-containing protein 1A) (SH3P17)	ITSN1 ITSN SH3D1A	Homo sapiens (Human)	1721	13	10
Q9UKG1	DP13A_HUMAN	reviewed	DCC-interacting protein 13-alpha (Dip13-alpha) (Adapter protein containing PH domain, PTB domain and leucine zipper motif 1)	APPL1 APPL DIP13A KIAA1428	Homo sapiens (Human)	709	5	10
Q9UM54	MYO6_HUMAN	reviewed	Unconventional myosin-VI (Unconventional myosin-6)	MYO6 KIAA0389	Homo sapiens (Human)	1294	14	10
O00429	DNM1L_HUMAN	reviewed	Dynamin-1-like protein (EC 3.6.5.5) (Dnm1p/Vps1p-like protein) (DVLP) (Dynamin family member proline-rich carboxyl-terminal domain less) (Dymple) (Dynamin-like protein) (Dynamin-like protein 4) (Dynamin-like protein IV) (HdynIV) (Dynamin-related protein 1)	DNM1L DLP1 DRP1	Homo sapiens (Human)	736	8	8
Q14677	EPN4_HUMAN	reviewed	Clathrin interactor 1 (Clathrin-interacting protein localized in the trans-Golgi region) (Clint) (Enthoprotin) (Epsin-4) (Epsin-related protein) (EpsinR)	CLINT1 ENTH EPN4 EPNR KIAA0171	Homo sapiens (Human)	625	8	8
Q14C86	GAPD1_HUMAN	reviewed	GTPase-activating protein and VPS9 domain-containing protein 1 (GAPex-5) (Rab5-activating protein 6)	GAPVD1 GAPEX5 KIAA1521 RAP6	Homo sapiens (Human)	1478	7	8
P0DJD0	RGPD1_HUMAN	reviewed	RANBP2-like and GRIP domain-containing protein 1 (Ran-binding protein 2-like 6) (RanBP2-like 6) (RanBP2L6)	RGPD1 RANBP2L6 RGP1	Homo sapiens (Human)	1748	12	7
P37198	NUP62_HUMAN	reviewed	Nuclear pore glycoprotein p62 (62 kDa nucleoporin) (Nucleoporin Nup62)	NUP62	Homo sapiens (Human)	522	7	7
Q9H0B6	KLC2_HUMAN	reviewed	Kinesin light chain 2 (KLC 2)	KLC2	Homo sapiens (Human)	622	6	7
Q9Y6A5	TACC3_HUMAN	reviewed	Transforming acidic coiled-coil-containing protein 3 (ERIC-1)	TACC3 ERIC1	Homo sapiens (Human)	838	5	7
Q13625	ASPP2_HUMAN	reviewed	Apoptosis-stimulating of p53 protein 2 (Bcl2-binding protein) (Bbp) (Renal carcinoma antigen NY-REN-51) (Tumor suppressor p53-binding protein 2) (53BP2) (p53-binding protein 2) (p53BP2)	TP53BP2 ASPP2 BBP	Homo sapiens (Human)	1128	8	6
Q96B97	SH3K1_HUMAN	reviewed	SH3 domain-containing kinase-binding protein 1 (CD2-binding protein 3) (CD2BP3) (Cbl-interacting protein of 85 kDa) (Human Src family kinase-binding protein 1) (HSB-1)	SH3KBP1 CIN85	Homo sapiens (Human)	665	6	6
P52732	KIF11_HUMAN	reviewed	Kinesin-like protein KIF11 (Kinesin-like protein 1) (Kinesin-like spindle protein HKSP) (Kinesin-related motor protein Eg5) (Thyroid receptor-interacting protein 5) (TR-interacting protein 5) (TRIP-5)	KIF11 EG5 KNSL1 TRIP5	Homo sapiens (Human)	1056	7	5
P63010	AP2B1_HUMAN	reviewed	AP-2 complex subunit beta (AP105B) (Adaptor protein complex AP-2 subunit beta) (Adaptor-related protein complex 2 subunit beta) (Beta-2-adaptin) (Beta-adaptin) (Clathrin assembly protein complex 2 beta large chain) (Plasma membrane adaptor HA2/AP2 adaptin beta subunit)	AP2B1 ADTB2 CLAPB1	Homo sapiens (Human)	937	4	5
Q96D71	REPS1_HUMAN	reviewed	RalBP1-associated Eps domain-containing protein 1 (RalBP1-interacting protein 1)	REPS1	Homo sapiens (Human)	796	4	5
Q96F86	EDC3_HUMAN	reviewed	Enhancer of mRNA-decapping protein 3 (LSM16 homolog) (YjeF N-terminal domain-containing protein 2) (YjeF_N2) (hYjeF_N2) (YjeF domain-containing protein 1)	EDC3 LSM16 YJDC YJEFN2 PP844	Homo sapiens (Human)	508	3	5
Q0JRZ9	FCHO2_HUMAN	reviewed	F-BAR domain only protein 2	FCHO2	Homo sapiens (Human)	810	2	4
Q9UPQ9	TNR6B_HUMAN	reviewed	Trinucleotide repeat-containing gene 6B protein	TNRC6B KIAA1093	Homo sapiens (Human)	1833	4	4
P18206	VINC_HUMAN	reviewed	Vinculin (Metavinculin) (MV)	VCL	Homo sapiens (Human)	1134	3	3
Q96BD8	SKA1_HUMAN	reviewed	Spindle and kinetochore-associated protein 1	SKA1 C18orf24	Homo sapiens (Human)	255	4	3
Q96F07	CYFP2_HUMAN	reviewed	Cytoplasmic FMR1-interacting protein 2 (p53-inducible protein 121)	CYFIP2 KIAA1168 PIR121	Homo sapiens (Human)	1278	5	3
Q96RT1	LAP2_HUMAN	reviewed	Protein LAP2 (Densin-180-like protein) (Erbb2-interacting protein) (Erbin)	ERBB2IP ERBIN KIAA1225 LAP2	Homo sapiens (Human)	1412	2	3
Q9H6D7	HAUS4_HUMAN	reviewed	HAUS augmin-like complex subunit 4	HAUS4 C14orf94	Homo sapiens (Human)	363	3	3
Q9NZ52	GGA3_HUMAN	reviewed	ADP-ribosylation factor-binding protein GGA3 (Golgi-localized, gamma ear-containing, ARF-binding protein 3)	GGA3 KIAA0154	Homo sapiens (Human)	723	2	3
O60749	SNX2_HUMAN	reviewed	Sorting nexin-2 (Transformation-related gene 9 protein) (TRG-9)	SNX2 TRG9	Homo sapiens (Human)	519	3	2
O75665	OFD1_HUMAN	reviewed	Oral-facial-digital syndrome 1 protein (Protein 71-7A)	OFD1 CXorf5	Homo sapiens (Human)	1012	4	2
P52594	AGFG1_HUMAN	reviewed	Arf-GAP domain and FG repeat-containing protein 1 (HIV-1 Rev-binding protein) (Nucleoporin-like protein RIP) (Rev-interacting protein) (Rev/Rex activation domain-binding protein)	AGFG1 HRB RAB RIP	Homo sapiens (Human)	562	5	2
Q12904	AIMP1_HUMAN	reviewed	Aminoacyl tRNA synthase complex-interacting multifunctional protein 1 (Multisynthase complex auxiliary component p43) [Cleaved into: Endothelial monocyte-activating polypeptide 2 (EMAP-2) (Endothelial monocyte-activating polypeptide II) (EMAP-II) (Small inducible cytokine subfamily E member 1)]	AIMP1 EMAP2 SCYE1	Homo sapiens (Human)	312	3	2
Q68CZ6	HAUS3_HUMAN	reviewed	HAUS augmin-like complex subunit 3	HAUS3 C4orf15	Homo sapiens (Human)	603	3	2
Q6ZVM7	TM1L2_HUMAN	reviewed	TOM1-like protein 2 (Target of Myb-like protein 2)	TOM1L2	Homo sapiens (Human)	507	2	2
Q8N0X7	SPG20_HUMAN	reviewed	Spartin (Spastic paraplegia 20 protein) (Trans-activated by hepatitis C virus core protein 1)	SPG20 KIAA0610 TAHCCP1	Homo sapiens (Human)	666	3	2
Q99961	SH3G1_HUMAN	reviewed	Endophilin-A2 (EEN fusion partner of MLL) (Endophilin-2) (Extra eleven-nineteen leukemia fusion gene protein) (EEN) (SH3 domain protein 2B) (SH3 domain-containing GRB2-like protein 1)	SH3GL1 CNSA1 SH3D2B	Homo sapiens (Human)	368	4	2
Q9NZM3	ITSN2_HUMAN	reviewed	Intersectin-2 (SH3 domain-containing protein 1B) (SH3P18) (SH3P18-like WASP-associated protein)	ITSN2 KIAA1256 SH3D1B SWAP	Homo sapiens (Human)	1697	3	2
Q9UNZ2	NSF1C_HUMAN	reviewed	NSFL1 cofactor p47 (UBX domain-containing protein 2C) (p97 cofactor p47)	NSFL1C UBXN2C	Homo sapiens (Human)	370	2	2
Q8NDI1	EHBP1_HUMAN	reviewed	EH domain-binding protein 1	EHBP1 KIAA0903 NACSIN	Homo sapiens (Human)	1231	4	1
Q14145	KEAP1_HUMAN	reviewed	Kelch-like ECH-associated protein 1 (Cytosolic inhibitor of Nrf2) (INrf2) (Kelch-like protein 19)	KEAP1 INRF2 KIAA0132 KLHL19	Homo sapiens (Human)	624	2	1
P21333	FLNA_HUMAN	reviewed	Filamin-A (FLN-A) (Actin-binding protein 280) (ABP-280) (Alpha-filamin) (Endothelial actin-binding protein) (Filamin-1) (Non-muscle filamin)	FLNA FLN FLN1	Homo sapiens (Human)	2647	230	230
P49327	FAS_HUMAN	reviewed	Fatty acid synthase (EC 2.3.1.85) [Includes: [Acyl-carrier-protein] S-acetyltransferase (EC 2.3.1.38); [Acyl-carrier-protein] S-malonyltransferase (EC 2.3.1.39); 3-oxoacyl-[acyl-carrier-protein] synthase (EC 2.3.1.41); 3-oxoacyl-[acyl-carrier-protein] reductase (EC 1.1.1.100); 3-hydroxyacyl-[acyl-carrier-protein] dehydratase (EC 4.2.1.59); Enoyl-[acyl-carrier-protein] reductase (EC 1.3.1.39); Ole…	FASN FAS	Homo sapiens (Human)	2511	141	143
Q13085	ACACA_HUMAN	reviewed	Acetyl-CoA carboxylase 1 (ACC1) (EC 6.4.1.2) (ACC-alpha) [Includes: Biotin carboxylase (EC 6.3.4.14)]	ACACA ACAC ACC1 ACCA	Homo sapiens (Human)	2346	104	103
P78371	TCPB_HUMAN	reviewed	T-complex protein 1 subunit beta (TCP-1-beta) (CCT-beta)	CCT2 99D8.1 CCTB	Homo sapiens (Human)	535	75	75
Q09666	AHNK_HUMAN	reviewed	Neuroblast differentiation-associated protein AHNAK (Desmoyokin)	AHNAK PM227	Homo sapiens (Human)	5890	73	75
P11498	PYC_HUMAN	reviewed	Pyruvate carboxylase, mitochondrial (EC 6.4.1.1) (Pyruvic carboxylase) (PCB)	PC	Homo sapiens (Human)	1178	63	66
P35579	MYH9_HUMAN	reviewed	Myosin-9 (Cellular myosin heavy chain, type A) (Myosin heavy chain 9) (Myosin heavy chain, non-muscle IIa) (Non-muscle myosin heavy chain A) (NMMHC-A) (Non-muscle myosin heavy chain IIa) (NMMHC II-a) (NMMHC-IIA)	MYH9	Homo sapiens (Human)	1960	62	60
P50990	TCPQ_HUMAN	reviewed	T-complex protein 1 subunit theta (TCP-1-theta) (CCT-theta) (Renal carcinoma antigen NY-REN-15)	CCT8 C21orf112 CCTQ KIAA0002	Homo sapiens (Human)	548	55	58
P12270	TPR_HUMAN	reviewed	Nucleoprotein TPR (Megator) (NPC-associated intranuclear protein) (Translocated promoter region protein)	TPR	Homo sapiens (Human)	2363	53	54
Q99832	TCPH_HUMAN	reviewed	T-complex protein 1 subunit eta (TCP-1-eta) (CCT-eta) (HIV-1 Nef-interacting protein) [Cleaved into: T-complex protein 1 subunit eta, N-terminally processed]	CCT7 CCTH NIP7-1	Homo sapiens (Human)	543	50	52
P49792	RBP2_HUMAN	reviewed	E3 SUMO-protein ligase RanBP2 (EC 6.3.2.-) (358 kDa nucleoporin) (Nuclear pore complex protein Nup358) (Nucleoporin Nup358) (Ran-binding protein 2) (RanBP2) (p270)	RANBP2 NUP358	Homo sapiens (Human)	3224	57	50
P11142	HSP7C_HUMAN	reviewed	Heat shock cognate 71 kDa protein (Heat shock 70 kDa protein 8) (Lipopolysaccharide-associated protein 1) (LAP-1) (LPS-associated protein 1)	HSPA8 HSC70 HSP73 HSPA10	Homo sapiens (Human)	646	41	46
Q9HCC0	MCCB_HUMAN	reviewed	Methylcrotonoyl-CoA carboxylase beta chain, mitochondrial (MCCase subunit beta) (EC 6.4.1.4) (3-methylcrotonyl-CoA carboxylase 2) (3-methylcrotonyl-CoA carboxylase non-biotin-containing subunit) (3-methylcrotonyl-CoA:carbon dioxide ligase subunit beta)	MCCC2 MCCB	Homo sapiens (Human)	563	52	44
O75369	FLNB_HUMAN	reviewed	Filamin-B (FLN-B) (ABP-278) (ABP-280 homolog) (Actin-binding-like protein) (Beta-filamin) (Filamin homolog 1) (Fh1) (Filamin-3) (Thyroid autoantigen) (Truncated actin-binding protein) (Truncated ABP)	FLNB FLN1L FLN3 TABP TAP	Homo sapiens (Human)	2602	48	44
P40227	TCPZ_HUMAN	reviewed	T-complex protein 1 subunit zeta (TCP-1-zeta) (Acute morphine dependence-related protein 2) (CCT-zeta-1) (HTR3) (Tcp20)	CCT6A CCT6 CCTZ	Homo sapiens (Human)	531	48	43
P33176	KINH_HUMAN	reviewed	Kinesin-1 heavy chain (Conventional kinesin heavy chain) (Ubiquitous kinesin heavy chain) (UKHC)	KIF5B KNS KNS1	Homo sapiens (Human)	963	42	43
P49368	TCPG_HUMAN	reviewed	T-complex protein 1 subunit gamma (TCP-1-gamma) (CCT-gamma) (hTRiC5)	CCT3 CCTG TRIC5	Homo sapiens (Human)	545	39	43
Q9Y490	TLN1_HUMAN	reviewed	Talin-1	TLN1 KIAA1027 TLN	Homo sapiens (Human)	2541	41	42
P50991	TCPD_HUMAN	reviewed	T-complex protein 1 subunit delta (TCP-1-delta) (CCT-delta) (Stimulator of TAR RNA-binding)	CCT4 CCTD SRB	Homo sapiens (Human)	539	46	41
P17987	TCPA_HUMAN	reviewed	T-complex protein 1 subunit alpha (TCP-1-alpha) (CCT-alpha)	TCP1 CCT1 CCTA	Homo sapiens (Human)	556	41	41
Q9Y5K6	CD2AP_HUMAN	reviewed	CD2-associated protein (Adapter protein CMS) (Cas ligand with multiple SH3 domains)	CD2AP	Homo sapiens (Human)	639	56	40
P48643	TCPE_HUMAN	reviewed	T-complex protein 1 subunit epsilon (TCP-1-epsilon) (CCT-epsilon)	CCT5 CCTE KIAA0098	Homo sapiens (Human)	541	52	40
P05166	PCCB_HUMAN	reviewed	Propionyl-CoA carboxylase beta chain, mitochondrial (PCCase subunit beta) (EC 6.4.1.3) (Propanoyl-CoA:carbon dioxide ligase subunit beta)	PCCB	Homo sapiens (Human)	539	37	40
P46821	MAP1B_HUMAN	reviewed	Microtubule-associated protein 1B (MAP-1B) [Cleaved into: MAP1B heavy chain; MAP1 light chain LC1]	MAP1B	Homo sapiens (Human)	2468	28	40
Q96RQ3	MCCA_HUMAN	reviewed	Methylcrotonoyl-CoA carboxylase subunit alpha, mitochondrial (MCCase subunit alpha) (EC 6.4.1.4) (3-methylcrotonyl-CoA carboxylase 1) (3-methylcrotonyl-CoA carboxylase biotin-containing subunit) (3-methylcrotonyl-CoA:carbon dioxide ligase subunit alpha)	MCCC1 MCCA	Homo sapiens (Human)	725	39	38
P05165	PCCA_HUMAN	reviewed	Propionyl-CoA carboxylase alpha chain, mitochondrial (PCCase subunit alpha) (EC 6.4.1.3) (Propanoyl-CoA:carbon dioxide ligase subunit alpha)	PCCA	Homo sapiens (Human)	728	36	36
P60709	ACTB_HUMAN	reviewed	Actin, cytoplasmic 1 (Beta-actin) [Cleaved into: Actin, cytoplasmic 1, N-terminally processed]	ACTB	Homo sapiens (Human)	375	26	33
Q9UBF2	COPG2_HUMAN	reviewed	Coatomer subunit gamma-2 (Gamma-2-coat protein) (Gamma-2-COP)	COPG2	Homo sapiens (Human)	871	32	31
P35658	NU214_HUMAN	reviewed	Nuclear pore complex protein Nup214 (214 kDa nucleoporin) (Nucleoporin Nup214) (Protein CAN)	NUP214 CAIN CAN KIAA0023	Homo sapiens (Human)	2090	25	31
P35580	MYH10_HUMAN	reviewed	Myosin-10 (Cellular myosin heavy chain, type B) (Myosin heavy chain 10) (Myosin heavy chain, non-muscle IIb) (Non-muscle myosin heavy chain B) (NMMHC-B) (Non-muscle myosin heavy chain IIb) (NMMHC II-b) (NMMHC-IIB)	MYH10	Homo sapiens (Human)	1976	26	30
P07437	TBB5_HUMAN	reviewed	Tubulin beta chain (Tubulin beta-5 chain)	TUBB TUBB5 OK/SW-cl.56	Homo sapiens (Human)	444	31	29
Q04637	IF4G1_HUMAN	reviewed	Eukaryotic translation initiation factor 4 gamma 1 (eIF-4-gamma 1) (eIF-4G 1) (eIF-4G1) (p220)	EIF4G1 EIF4F EIF4G EIF4GI	Homo sapiens (Human)	1599	28	29
P68363	TBA1B_HUMAN	reviewed	Tubulin alpha-1B chain (Alpha-tubulin ubiquitous) (Tubulin K-alpha-1) (Tubulin alpha-ubiquitous chain)	TUBA1B	Homo sapiens (Human)	451	27	28
P11021	GRP78_HUMAN	reviewed	78 kDa glucose-regulated protein (GRP-78) (Endoplasmic reticulum lumenal Ca(2+)-binding protein grp78) (Heat shock 70 kDa protein 5) (Immunoglobulin heavy chain-binding protein) (BiP)	HSPA5 GRP78	Homo sapiens (Human)	654	25	27
P68371	TBB4B_HUMAN	reviewed	Tubulin beta-4B chain (Tubulin beta-2 chain) (Tubulin beta-2C chain)	TUBB4B TUBB2C	Homo sapiens (Human)	445	23	26
Q9ULH7	MKL2_HUMAN	reviewed	MKL/myocardin-like protein 2 (Megakaryoblastic leukemia 2) (Myocardin-related transcription factor B) (MRTF-B)	MKL2 KIAA1243 MRTFB	Homo sapiens (Human)	1088	22	26
Q8TEQ6	GEMI5_HUMAN	reviewed	Gem-associated protein 5 (Gemin5)	GEMIN5	Homo sapiens (Human)	1508	31	25
Q9UBC2	EP15R_HUMAN	reviewed	Epidermal growth factor receptor substrate 15-like 1 (Eps15-related protein) (Eps15R)	EPS15L1 EPS15R	Homo sapiens (Human)	864	25	25
Q9H2G2	SLK_HUMAN	reviewed	STE20-like serine/threonine-protein kinase (STE20-like kinase) (hSLK) (EC 2.7.11.1) (CTCL tumor antigen se20-9) (STE20-related serine/threonine-protein kinase) (STE20-related kinase) (Serine/threonine-protein kinase 2)	SLK KIAA0204 STK2	Homo sapiens (Human)	1235	23	25
P46060	RAGP1_HUMAN	reviewed	Ran GTPase-activating protein 1 (RanGAP1)	RANGAP1 KIAA1835 SD	Homo sapiens (Human)	587	21	25
Q71U36	TBA1A_HUMAN	reviewed	Tubulin alpha-1A chain (Alpha-tubulin 3) (Tubulin B-alpha-1) (Tubulin alpha-3 chain)	TUBA1A TUBA3	Homo sapiens (Human)	451	27	24
P55196	AFAD_HUMAN	reviewed	Afadin (ALL1-fused gene from chromosome 6 protein) (Protein AF-6)	MLLT4 AF6	Homo sapiens (Human)	1824	25	24
Q9BVA1	TBB2B_HUMAN	reviewed	Tubulin beta-2B chain	TUBB2B	Homo sapiens (Human)	445	0	22
P38646	GRP75_HUMAN	reviewed	Stress-70 protein, mitochondrial (75 kDa glucose-regulated protein) (GRP-75) (Heat shock 70 kDa protein 9) (Mortalin) (MOT) (Peptide-binding protein 74) (PBP74)	HSPA9 GRP75 HSPA9B mt-HSP70	Homo sapiens (Human)	679	19	20
Q8NC51	PAIRB_HUMAN	reviewed	Plasminogen activator inhibitor 1 RNA-binding protein (PAI1 RNA-binding protein 1) (PAI-RBP1) (SERPINE1 mRNA-binding protein 1)	SERBP1 PAIRBP1 CGI-55	Homo sapiens (Human)	408	17	20
Q14974	IMB1_HUMAN	reviewed	Importin subunit beta-1 (Importin-90) (Karyopherin subunit beta-1) (Nuclear factor p97) (Pore targeting complex 97 kDa subunit) (PTAC97)	KPNB1 NTF97	Homo sapiens (Human)	876	13	19
P27816	MAP4_HUMAN	reviewed	Microtubule-associated protein 4 (MAP-4)	MAP4	Homo sapiens (Human)	1152	19	18
Q9NR30	DDX21_HUMAN	reviewed	Nucleolar RNA helicase 2 (EC 3.6.4.13) (DEAD box protein 21) (Gu-alpha) (Nucleolar RNA helicase Gu) (Nucleolar RNA helicase II) (RH II/Gu)	DDX21	Homo sapiens (Human)	783	16	18
Q14008	CKAP5_HUMAN	reviewed	Cytoskeleton-associated protein 5 (Colonic and hepatic tumor overexpressed gene protein) (Ch-TOG)	CKAP5 KIAA0097	Homo sapiens (Human)	2032	16	18
Q5SW79	CE170_HUMAN	reviewed	Centrosomal protein of 170 kDa (Cep170) (KARP-1-binding protein) (KARP1-binding protein)	CEP170 FAM68A KAB KIAA0470	Homo sapiens (Human)	1584	18	17
P68104	EF1A1_HUMAN	reviewed	Elongation factor 1-alpha 1 (EF-1-alpha-1) (Elongation factor Tu) (EF-Tu) (Eukaryotic elongation factor 1 A-1) (eEF1A-1) (Leukocyte receptor cluster member 7)	EEF1A1 EEF1A EF1A LENG7	Homo sapiens (Human)	462	13	17
Q9Y230	RUVB2_HUMAN	reviewed	RuvB-like 2 (EC 3.6.4.12) (48 kDa TATA box-binding protein-interacting protein) (48 kDa TBP-interacting protein) (51 kDa erythrocyte cytosolic protein) (ECP-51) (INO80 complex subunit J) (Repressing pontin 52) (Reptin 52) (TIP49b) (TIP60-associated protein 54-beta) (TAP54-beta)	RUVBL2 INO80J TIP48 TIP49B CGI-46	Homo sapiens (Human)	463	17	16
Q9BR76	COR1B_HUMAN	reviewed	Coronin-1B (Coronin-2)	CORO1B	Homo sapiens (Human)	489	12	16
Q96JH7	VCIP1_HUMAN	reviewed	Deubiquitinating protein VCIP135 (EC 3.4.19.12) (Valosin-containing protein p97/p47 complex-interacting protein 1) (Valosin-containing protein p97/p47 complex-interacting protein p135) (VCP/p47 complex-interacting 135-kDa protein)	VCPIP1 KIAA1850 VCIP135	Homo sapiens (Human)	1222	19	15
P52907	CAZA1_HUMAN	reviewed	F-actin-capping protein subunit alpha-1 (CapZ alpha-1)	CAPZA1	Homo sapiens (Human)	286	15	15
O14654	IRS4_HUMAN	reviewed	Insulin receptor substrate 4 (IRS-4) (160 kDa phosphotyrosine protein) (py160) (Phosphoprotein of 160 kDa) (pp160)	IRS4	Homo sapiens (Human)	1257	14	15
P19338	NUCL_HUMAN	reviewed	Nucleolin (Protein C23)	NCL	Homo sapiens (Human)	710	14	15
Q92616	GCN1L_HUMAN	reviewed	Translational activator GCN1 (HsGCN1) (GCN1-like protein 1)	GCN1L1 KIAA0219	Homo sapiens (Human)	2671	12	15
O43432	IF4G3_HUMAN	reviewed	Eukaryotic translation initiation factor 4 gamma 3 (eIF-4-gamma 3) (eIF-4G 3) (eIF4G 3) (eIF-4-gamma II) (eIF4GII)	EIF4G3	Homo sapiens (Human)	1585	12	15
Q9Y4E8	UBP15_HUMAN	reviewed	Ubiquitin carboxyl-terminal hydrolase 15 (EC 3.4.19.12) (Deubiquitinating enzyme 15) (Ubiquitin thioesterase 15) (Ubiquitin-specific-processing protease 15) (Unph-2) (Unph4)	USP15 KIAA0529	Homo sapiens (Human)	981	8	15
Q9Y265	RUVB1_HUMAN	reviewed	RuvB-like 1 (EC 3.6.4.12) (49 kDa TATA box-binding protein-interacting protein) (49 kDa TBP-interacting protein) (54 kDa erythrocyte cytosolic protein) (ECP-54) (INO80 complex subunit H) (Nuclear matrix protein 238) (NMP 238) (Pontin 52) (TIP49a) (TIP60-associated protein 54-alpha) (TAP54-alpha)	RUVBL1 INO80H NMP238 TIP49 TIP49A	Homo sapiens (Human)	456	20	14
Q15154	PCM1_HUMAN	reviewed	Pericentriolar material 1 protein (PCM-1) (hPCM-1)	PCM1	Homo sapiens (Human)	2024	16	14
Q07157	ZO1_HUMAN	reviewed	Tight junction protein ZO-1 (Tight junction protein 1) (Zona occludens protein 1) (Zonula occludens protein 1)	TJP1 ZO1	Homo sapiens (Human)	1748	13	14
P23588	IF4B_HUMAN	reviewed	Eukaryotic translation initiation factor 4B (eIF-4B)	EIF4B	Homo sapiens (Human)	611	11	14
P49959	MRE11_HUMAN	reviewed	Double-strand break repair protein MRE11A (Meiotic recombination 11 homolog 1) (MRE11 homolog 1) (Meiotic recombination 11 homolog A) (MRE11 homolog A)	MRE11A HNGS1 MRE11	Homo sapiens (Human)	708	10	14
Q07866	KLC1_HUMAN	reviewed	Kinesin light chain 1 (KLC 1)	KLC1 KLC KNS2	Homo sapiens (Human)	573	10	14
Q8WWM7	ATX2L_HUMAN	reviewed	Ataxin-2-like protein (Ataxin-2 domain protein) (Ataxin-2-related protein)	ATXN2L A2D A2LG A2LP A2RP	Homo sapiens (Human)	1075	17	13
Q9Y2J2	E41L3_HUMAN	reviewed	Band 4.1-like protein 3 (4.1B) (Differentially expressed in adenocarcinoma of the lung protein 1) (DAL-1) [Cleaved into: Band 4.1-like protein 3, N-terminally processed]	EPB41L3 DAL1 KIAA0987	Homo sapiens (Human)	1087	16	13
O60271	JIP4_HUMAN	reviewed	C-Jun-amino-terminal kinase-interacting protein 4 (JIP-4) (JNK-interacting protein 4) (Cancer/testis antigen 89) (CT89) (Human lung cancer oncogene 6 protein) (HLC-6) (JNK-associated leucine-zipper protein) (JLP) (Mitogen-activated protein kinase 8-interacting protein 4) (Proliferation-inducing protein 6) (Protein highly expressed in testis) (PHET) (Sperm surface protein) (Sperm-associated antige…	SPAG9 HSS KIAA0516 MAPK8IP4 SYD1 HLC6	Homo sapiens (Human)	1321	15	13
Q05682	CALD1_HUMAN	reviewed	Caldesmon (CDM)	CALD1 CAD CDM	Homo sapiens (Human)	793	15	13
Q14247	SRC8_HUMAN	reviewed	Src substrate cortactin (Amplaxin) (Oncogene EMS1)	CTTN EMS1	Homo sapiens (Human)	550	14	13
O75534	CSDE1_HUMAN	reviewed	Cold shock domain-containing protein E1 (N-ras upstream gene protein) (Protein UNR)	CSDE1 D1S155E KIAA0885 NRU UNR	Homo sapiens (Human)	798	13	13
P55010	IF5_HUMAN	reviewed	Eukaryotic translation initiation factor 5 (eIF-5)	EIF5	Homo sapiens (Human)	431	13	13
P14618	KPYM_HUMAN	reviewed	Pyruvate kinase PKM (EC 2.7.1.40) (Cytosolic thyroid hormone-binding protein) (CTHBP) (Opa-interacting protein 3) (OIP-3) (Pyruvate kinase 2/3) (Pyruvate kinase muscle isozyme) (Thyroid hormone-binding protein 1) (THBP1) (Tumor M2-PK) (p58)	PKM OIP3 PK2 PK3 PKM2	Homo sapiens (Human)	531	10	13
P13639	EF2_HUMAN	reviewed	Elongation factor 2 (EF-2)	EEF2 EF2	Homo sapiens (Human)	858	7	13
O43491	E41L2_HUMAN	reviewed	Band 4.1-like protein 2 (Generally expressed protein 4.1) (4.1G)	EPB41L2	Homo sapiens (Human)	1005	14	12
P11171	41_HUMAN	reviewed	Protein 4.1 (P4.1) (4.1R) (Band 4.1) (EPB4.1)	EPB41 E41P	Homo sapiens (Human)	864	14	12
P07900	HS90A_HUMAN	reviewed	Heat shock protein HSP 90-alpha (Heat shock 86 kDa) (HSP 86) (HSP86) (Lipopolysaccharide-associated protein 2) (LAP-2) (LPS-associated protein 2) (Renal carcinoma antigen NY-REN-38)	HSP90AA1 HSP90A HSPC1 HSPCA	Homo sapiens (Human)	732	12	12
Q13325	IFIT5_HUMAN	reviewed	Interferon-induced protein with tetratricopeptide repeats 5 (IFIT-5) (Interferon-induced 58 kDa protein) (Retinoic acid- and interferon-inducible 58 kDa protein) (P58)	IFIT5 ISG58 RI58	Homo sapiens (Human)	482	12	12
P68032	ACTC_HUMAN	reviewed	Actin, alpha cardiac muscle 1 (Alpha-cardiac actin)	ACTC1 ACTC	Homo sapiens (Human)	377	11	12
Q00341	VIGLN_HUMAN	reviewed	Vigilin (High density lipoprotein-binding protein) (HDL-binding protein)	HDLBP HBP VGL	Homo sapiens (Human)	1268	10	12
Q02952	AKA12_HUMAN	reviewed	A-kinase anchor protein 12 (AKAP-12) (A-kinase anchor protein 250 kDa) (AKAP 250) (Gravin) (Myasthenia gravis autoantigen)	AKAP12 AKAP250	Homo sapiens (Human)	1782	9	12
Q14152	EIF3A_HUMAN	reviewed	Eukaryotic translation initiation factor 3 subunit A (eIF3a) (Eukaryotic translation initiation factor 3 subunit 10) (eIF-3-theta) (eIF3 p167) (eIF3 p180) (eIF3 p185)	EIF3A EIF3S10 KIAA0139	Homo sapiens (Human)	1382	8	12
P05388	RLA0_HUMAN	reviewed	60S acidic ribosomal protein P0 (60S ribosomal protein L10E)	RPLP0	Homo sapiens (Human)	317	6	12
P22234	PUR6_HUMAN	reviewed	Multifunctional protein ADE2 [Includes: Phosphoribosylaminoimidazole-succinocarboxamide synthase (EC 6.3.2.6) (SAICAR synthetase); Phosphoribosylaminoimidazole carboxylase (EC 4.1.1.21) (AIR carboxylase) (AIRC)]	PAICS ADE2 AIRC PAIS	Homo sapiens (Human)	425	11	11
Q9Y3F4	STRAP_HUMAN	reviewed	Serine-threonine kinase receptor-associated protein (MAP activator with WD repeats) (UNR-interacting protein) (WD-40 repeat protein PT-WD)	STRAP MAWD UNRIP	Homo sapiens (Human)	350	11	11
P23381	SYWC_HUMAN	reviewed	Tryptophan--tRNA ligase, cytoplasmic (EC 6.1.1.2) (Interferon-induced protein 53) (IFP53) (Tryptophanyl-tRNA synthetase) (TrpRS) (hWRS) [Cleaved into: T1-TrpRS; T2-TrpRS]	WARS IFI53 WRS	Homo sapiens (Human)	471	10	11
Q16555	DPYL2_HUMAN	reviewed	Dihydropyrimidinase-related protein 2 (DRP-2) (Collapsin response mediator protein 2) (CRMP-2) (N2A3) (Unc-33-like phosphoprotein 2) (ULIP-2)	DPYSL2 CRMP2 ULIP2	Homo sapiens (Human)	572	8	11
P05387	RLA2_HUMAN	reviewed	60S acidic ribosomal protein P2 (Renal carcinoma antigen NY-REN-44)	RPLP2 D11S2243E RPP2	Homo sapiens (Human)	115	8	11
P36578	RL4_HUMAN	reviewed	60S ribosomal protein L4 (60S ribosomal protein L1)	RPL4 RPL1	Homo sapiens (Human)	427	8	11
Q00839	HNRPU_HUMAN	reviewed	Heterogeneous nuclear ribonucleoprotein U (hnRNP U) (Scaffold attachment factor A) (SAF-A) (p120) (pp120)	HNRNPU HNRPU SAFA U21.1	Homo sapiens (Human)	825	7	11
P04264	K2C1_HUMAN	reviewed	Keratin, type II cytoskeletal 1 (67 kDa cytokeratin) (Cytokeratin-1) (CK-1) (Hair alpha protein) (Keratin-1) (K1) (Type-II keratin Kb1)	KRT1 KRTA	Homo sapiens (Human)	644	11	10
Q13200	PSMD2_HUMAN	reviewed	26S proteasome non-ATPase regulatory subunit 2 (26S proteasome regulatory subunit RPN1) (26S proteasome regulatory subunit S2) (26S proteasome subunit p97) (Protein 55.11) (Tumor necrosis factor type 1 receptor-associated protein 2)	PSMD2 TRAP2	Homo sapiens (Human)	908	9	10
Q9Y266	NUDC_HUMAN	reviewed	Nuclear migration protein nudC (Nuclear distribution protein C homolog)	NUDC	Homo sapiens (Human)	331	9	10
Q13310	PABP4_HUMAN	reviewed	Polyadenylate-binding protein 4 (PABP-4) (Poly(A)-binding protein 4) (Activated-platelet protein 1) (APP-1) (Inducible poly(A)-binding protein) (iPABP)	PABPC4 APP1 PABP4	Homo sapiens (Human)	644	9	10
Q7Z417	NUFP2_HUMAN	reviewed	Nuclear fragile X mental retardation-interacting protein 2 (82 kDa FMRP-interacting protein) (82-FIP) (Cell proliferation-inducing gene 1 protein) (FMRP-interacting protein 2)	NUFIP2 KIAA1321 PIG1	Homo sapiens (Human)	695	8	10
Q96HC4	PDLI5_HUMAN	reviewed	PDZ and LIM domain protein 5 (Enigma homolog) (Enigma-like PDZ and LIM domains protein)	PDLIM5 ENH L9	Homo sapiens (Human)	596	8	10
P49321	NASP_HUMAN	reviewed	Nuclear autoantigenic sperm protein (NASP)	NASP	Homo sapiens (Human)	788	7	10
P47756	CAPZB_HUMAN	reviewed	F-actin-capping protein subunit beta (CapZ beta)	CAPZB	Homo sapiens (Human)	277	7	10
P46108	CRK_HUMAN	reviewed	Adapter molecule crk (Proto-oncogene c-Crk) (p38)	CRK	Homo sapiens (Human)	304	7	10
P62424	RL7A_HUMAN	reviewed	60S ribosomal protein L7a (PLA-X polypeptide) (Surfeit locus protein 3)	RPL7A SURF-3 SURF3	Homo sapiens (Human)	266	6	10
Q14315	FLNC_HUMAN	reviewed	Filamin-C (FLN-C) (FLNc) (ABP-280-like protein) (ABP-L) (Actin-binding-like protein) (Filamin-2) (Gamma-filamin)	FLNC ABPL FLN2	Homo sapiens (Human)	2725	0	10
Q6PKG0	LARP1_HUMAN	reviewed	La-related protein 1 (La ribonucleoprotein domain family member 1)	LARP1 KIAA0731 LARP	Homo sapiens (Human)	1096	12	9
P55884	EIF3B_HUMAN	reviewed	Eukaryotic translation initiation factor 3 subunit B (eIF3b) (Eukaryotic translation initiation factor 3 subunit 9) (Prt1 homolog) (hPrt1) (eIF-3-eta) (eIF3 p110) (eIF3 p116)	EIF3B EIF3S9	Homo sapiens (Human)	814	11	9
Q99567	NUP88_HUMAN	reviewed	Nuclear pore complex protein Nup88 (88 kDa nucleoporin) (Nucleoporin Nup88)	NUP88	Homo sapiens (Human)	741	11	9
P08238	HS90B_HUMAN	reviewed	Heat shock protein HSP 90-beta (HSP 90) (Heat shock 84 kDa) (HSP 84) (HSP84)	HSP90AB1 HSP90B HSPC2 HSPCB	Homo sapiens (Human)	724	10	9
P53621	COPA_HUMAN	reviewed	Coatomer subunit alpha (Alpha-coat protein) (Alpha-COP) (HEP-COP) (HEPCOP) [Cleaved into: Xenin (Xenopsin-related peptide); Proxenin]	COPA	Homo sapiens (Human)	1224	9	9
P06733	ENOA_HUMAN	reviewed	Alpha-enolase (EC 4.2.1.11) (2-phospho-D-glycerate hydro-lyase) (C-myc promoter-binding protein) (Enolase 1) (MBP-1) (MPB-1) (Non-neural enolase) (NNE) (Phosphopyruvate hydratase) (Plasminogen-binding protein)	ENO1 ENO1L1 MBPB1 MPB1	Homo sapiens (Human)	434	8	9
P67809	YBOX1_HUMAN	reviewed	Nuclease-sensitive element-binding protein 1 (CCAAT-binding transcription factor I subunit A) (CBF-A) (DNA-binding protein B) (DBPB) (Enhancer factor I subunit A) (EFI-A) (Y-box transcription factor) (Y-box-binding protein 1) (YB-1)	YBX1 NSEP1 YB1	Homo sapiens (Human)	324	8	9
P53618	COPB_HUMAN	reviewed	Coatomer subunit beta (Beta-coat protein) (Beta-COP)	COPB1 COPB MSTP026	Homo sapiens (Human)	953	11	8
P11940	PABP1_HUMAN	reviewed	Polyadenylate-binding protein 1 (PABP-1) (Poly(A)-binding protein 1)	PABPC1 PAB1 PABP1 PABPC2	Homo sapiens (Human)	636	10	8
P37802	TAGL2_HUMAN	reviewed	Transgelin-2 (Epididymis tissue protein Li 7e) (SM22-alpha homolog)	TAGLN2 KIAA0120 CDABP0035	Homo sapiens (Human)	199	10	8
Q9ULV4	COR1C_HUMAN	reviewed	Coronin-1C (Coronin-3) (hCRNN4)	CORO1C CRN2 CRNN4	Homo sapiens (Human)	474	10	8
P35908	K22E_HUMAN	reviewed	Keratin, type II cytoskeletal 2 epidermal (Cytokeratin-2e) (CK-2e) (Epithelial keratin-2e) (Keratin-2 epidermis) (Keratin-2e) (K2e) (Type-II keratin Kb2)	KRT2 KRT2A KRT2E	Homo sapiens (Human)	639	10	8
Q8TD19	NEK9_HUMAN	reviewed	Serine/threonine-protein kinase Nek9 (EC 2.7.11.1) (Nercc1 kinase) (Never in mitosis A-related kinase 9) (NimA-related protein kinase 9) (NimA-related kinase 8) (Nek8)	NEK9 KIAA1995 NEK8 NERCC	Homo sapiens (Human)	979	10	8
Q14157	UBP2L_HUMAN	reviewed	Ubiquitin-associated protein 2-like (Protein NICE-4)	UBAP2L KIAA0144 NICE4	Homo sapiens (Human)	1087	9	8
O75381	PEX14_HUMAN	reviewed	Peroxisomal membrane protein PEX14 (PTS1 receptor-docking protein) (Peroxin-14) (Peroxisomal membrane anchor protein PEX14)	PEX14	Homo sapiens (Human)	377	7	8
P16403	H12_HUMAN	reviewed	Histone H1.2 (Histone H1c) (Histone H1d) (Histone H1s-1)	HIST1H1C H1F2	Homo sapiens (Human)	213	6	8
P16949	STMN1_HUMAN	reviewed	Stathmin (Leukemia-associated phosphoprotein p18) (Metablastin) (Oncoprotein 18) (Op18) (Phosphoprotein p19) (pp19) (Prosolin) (Protein Pr22) (pp17)	STMN1 C1orf215 LAP18 OP18	Homo sapiens (Human)	149	6	8
P35611	ADDA_HUMAN	reviewed	Alpha-adducin (Erythrocyte adducin subunit alpha)	ADD1 ADDA	Homo sapiens (Human)	737	5	8
P43686	PRS6B_HUMAN	reviewed	26S protease regulatory subunit 6B (26S proteasome AAA-ATPase subunit RPT3) (MB67-interacting protein) (MIP224) (Proteasome 26S subunit ATPase 4) (Tat-binding protein 7) (TBP-7)	PSMC4 MIP224 TBP7	Homo sapiens (Human)	418	5	8
Q07021	C1QBP_HUMAN	reviewed	Complement component 1 Q subcomponent-binding protein, mitochondrial (ASF/SF2-associated protein p32) (Glycoprotein gC1qBP) (C1qBP) (Hyaluronan-binding protein 1) (Mitochondrial matrix protein p32) (gC1q-R protein) (p33)	C1QBP GC1QBP HABP1 SF2P32	Homo sapiens (Human)	282	5	8
Q8IX90	SKA3_HUMAN	reviewed	Spindle and kinetochore-associated protein 3	SKA3 C13orf3 RAMA1	Homo sapiens (Human)	412	5	8
Q9H4A3	WNK1_HUMAN	reviewed	Serine/threonine-protein kinase WNK1 (EC 2.7.11.1) (Erythrocyte 65 kDa protein) (p65) (Kinase deficient protein) (Protein kinase lysine-deficient 1) (Protein kinase with no lysine 1) (hWNK1)	WNK1 HSN2 KDP KIAA0344 PRKWNK1	Homo sapiens (Human)	2382	3	8
P51610	HCFC1_HUMAN	reviewed	Host cell factor 1 (HCF) (HCF-1) (C1 factor) (CFF) (VCAF) (VP16 accessory protein) [Cleaved into: HCF N-terminal chain 1; HCF N-terminal chain 2; HCF N-terminal chain 3; HCF N-terminal chain 4; HCF N-terminal chain 5; HCF N-terminal chain 6; HCF C-terminal chain 1; HCF C-terminal chain 2; HCF C-terminal chain 3; HCF C-terminal chain 4; HCF C-terminal chain 5; HCF C-terminal chain 6]	HCFC1 HCF1 HFC1	Homo sapiens (Human)	2035	10	7
P61163	ACTZ_HUMAN	reviewed	Alpha-centractin (Centractin) (ARP1) (Actin-RPV) (Centrosome-associated actin homolog)	ACTR1A CTRN1	Homo sapiens (Human)	376	10	7
Q9Y262	EIF3L_HUMAN	reviewed	Eukaryotic translation initiation factor 3 subunit L (eIF3l) (Eukaryotic translation initiation factor 3 subunit 6-interacting protein) (Eukaryotic translation initiation factor 3 subunit E-interacting protein)	EIF3L EIF3EIP EIF3S6IP HSPC021 HSPC025 MSTP005	Homo sapiens (Human)	564	9	7
Q16181	SEPT7_HUMAN	reviewed	Septin-7 (CDC10 protein homolog)	SEPT7 CDC10	Homo sapiens (Human)	437	9	7
P36873	PP1G_HUMAN	reviewed	Serine/threonine-protein phosphatase PP1-gamma catalytic subunit (PP-1G) (EC 3.1.3.16) (Protein phosphatase 1C catalytic subunit)	PPP1CC	Homo sapiens (Human)	323	8	7
P60660	MYL6_HUMAN	reviewed	Myosin light polypeptide 6 (17 kDa myosin light chain) (LC17) (Myosin light chain 3) (MLC-3) (Myosin light chain alkali 3) (Myosin light chain A3) (Smooth muscle and nonmuscle myosin light chain alkali 6)	MYL6	Homo sapiens (Human)	151	8	7
Q9BPU6	DPYL5_HUMAN	reviewed	Dihydropyrimidinase-related protein 5 (DRP-5) (CRMP3-associated molecule) (CRAM) (Collapsin response mediator protein 5) (CRMP-5) (UNC33-like phosphoprotein 6) (ULIP-6)	DPYSL5 CRMP5 ULIP6	Homo sapiens (Human)	564	7	7
P08670	VIME_HUMAN	reviewed	Vimentin	VIM	Homo sapiens (Human)	466	7	7
P62241	RS8_HUMAN	reviewed	40S ribosomal protein S8	RPS8 OK/SW-cl.83	Homo sapiens (Human)	208	7	7
Q9H6T3	RPAP3_HUMAN	reviewed	RNA polymerase II-associated protein 3	RPAP3	Homo sapiens (Human)	665	7	7
Q02878	RL6_HUMAN	reviewed	60S ribosomal protein L6 (Neoplasm-related protein C140) (Tax-responsive enhancer element-binding protein 107) (TaxREB107)	RPL6 TXREB1	Homo sapiens (Human)	288	7	7
P61313	RL15_HUMAN	reviewed	60S ribosomal protein L15	RPL15 EC45 TCBAP0781	Homo sapiens (Human)	204	7	7
P10809	CH60_HUMAN	reviewed	60 kDa heat shock protein, mitochondrial (60 kDa chaperonin) (Chaperonin 60) (CPN60) (Heat shock protein 60) (HSP-60) (Hsp60) (HuCHA60) (Mitochondrial matrix protein P1) (P60 lymphocyte protein)	HSPD1 HSP60	Homo sapiens (Human)	573	6	7
P62701	RS4X_HUMAN	reviewed	40S ribosomal protein S4, X isoform (SCR10) (Single copy abundant mRNA protein)	RPS4X CCG2 RPS4 SCAR	Homo sapiens (Human)	263	6	7
P35998	PRS7_HUMAN	reviewed	26S protease regulatory subunit 7 (26S proteasome AAA-ATPase subunit RPT1) (Proteasome 26S subunit ATPase 2) (Protein MSS1)	PSMC2 MSS1	Homo sapiens (Human)	433	6	7
Q9UDY2	ZO2_HUMAN	reviewed	Tight junction protein ZO-2 (Tight junction protein 2) (Zona occludens protein 2) (Zonula occludens protein 2)	TJP2 X104 ZO2	Homo sapiens (Human)	1190	6	7
Q8IWZ3	ANKH1_HUMAN	reviewed	Ankyrin repeat and KH domain-containing protein 1 (HIV-1 Vpr-binding ankyrin repeat protein) (Multiple ankyrin repeats single KH domain) (hMASK)	ANKHD1 KIAA1085 MASK VBARP PP2500	Homo sapiens (Human)	2542	5	7
P27635	RL10_HUMAN	reviewed	60S ribosomal protein L10 (Laminin receptor homolog) (Protein QM) (Tumor suppressor QM)	RPL10 DXS648E QM	Homo sapiens (Human)	214	2	7
Q9BZH6	WDR11_HUMAN	reviewed	WD repeat-containing protein 11 (Bromodomain and WD repeat-containing protein 2) (WD repeat-containing protein 15)	WDR11 BRWD2 KIAA1351 WDR15	Homo sapiens (Human)	1224	8	6
P06576	ATPB_HUMAN	reviewed	ATP synthase subunit beta, mitochondrial (EC 3.6.3.14)	ATP5B ATPMB ATPSB	Homo sapiens (Human)	529	8	6
Q9H6Z4	RANB3_HUMAN	reviewed	Ran-binding protein 3 (RanBP3)	RANBP3	Homo sapiens (Human)	567	8	6
O00151	PDLI1_HUMAN	reviewed	PDZ and LIM domain protein 1 (C-terminal LIM domain protein 1) (Elfin) (LIM domain protein CLP-36)	PDLIM1 CLIM1 CLP36	Homo sapiens (Human)	329	8	6
P47755	CAZA2_HUMAN	reviewed	F-actin-capping protein subunit alpha-2 (CapZ alpha-2)	CAPZA2	Homo sapiens (Human)	286	8	6
Q9BQG0	MBB1A_HUMAN	reviewed	Myb-binding protein 1A	MYBBP1A P160	Homo sapiens (Human)	1328	7	6
Q06830	PRDX1_HUMAN	reviewed	Peroxiredoxin-1 (EC 1.11.1.15) (Natural killer cell-enhancing factor A) (NKEF-A) (Proliferation-associated gene protein) (PAG) (Thioredoxin peroxidase 2) (Thioredoxin-dependent peroxide reductase 2)	PRDX1 PAGA PAGB TDPX2	Homo sapiens (Human)	199	7	6
P35527	K1C9_HUMAN	reviewed	Keratin, type I cytoskeletal 9 (Cytokeratin-9) (CK-9) (Keratin-9) (K9)	KRT9	Homo sapiens (Human)	623	7	6
Q07020	RL18_HUMAN	reviewed	60S ribosomal protein L18	RPL18	Homo sapiens (Human)	188	6	6
Q7Z569	BRAP_HUMAN	reviewed	BRCA1-associated protein (EC 6.3.2.-) (BRAP2) (Impedes mitogenic signal propagation) (IMP) (RING finger protein 52) (Renal carcinoma antigen NY-REN-63)	BRAP RNF52	Homo sapiens (Human)	592	6	6
Q9NZC7	WWOX_HUMAN	reviewed	WW domain-containing oxidoreductase (EC 1.1.1.-) (Fragile site FRA16D oxidoreductase) (Short chain dehydrogenase/reductase family 41C member 1)	WWOX FOR SDR41C1 WOX1	Homo sapiens (Human)	414	5	6
P13645	K1C10_HUMAN	reviewed	Keratin, type I cytoskeletal 10 (Cytokeratin-10) (CK-10) (Keratin-10) (K10)	KRT10 KPP	Homo sapiens (Human)	584	5	6
P26196	DDX6_HUMAN	reviewed	Probable ATP-dependent RNA helicase DDX6 (EC 3.6.4.13) (ATP-dependent RNA helicase p54) (DEAD box protein 6) (Oncogene RCK)	DDX6 HLR2 RCK	Homo sapiens (Human)	483	4	6
P07814	SYEP_HUMAN	reviewed	Bifunctional glutamate/proline--tRNA ligase (Bifunctional aminoacyl-tRNA synthetase) (Cell proliferation-inducing gene 32 protein) (Glutamatyl-prolyl-tRNA synthetase) [Includes: Glutamate--tRNA ligase (EC 6.1.1.17) (Glutamyl-tRNA synthetase) (GluRS); Proline--tRNA ligase (EC 6.1.1.15) (Prolyl-tRNA synthetase)]	EPRS GLNS PARS QARS QPRS PIG32	Homo sapiens (Human)	1512	4	6
P23396	RS3_HUMAN	reviewed	40S ribosomal protein S3 (EC 4.2.99.18)	RPS3 OK/SW-cl.26	Homo sapiens (Human)	243	4	6
P62081	RS7_HUMAN	reviewed	40S ribosomal protein S7	RPS7	Homo sapiens (Human)	194	4	6
P05386	RLA1_HUMAN	reviewed	60S acidic ribosomal protein P1	RPLP1 RRP1	Homo sapiens (Human)	114	4	6
P30153	2AAA_HUMAN	reviewed	Serine/threonine-protein phosphatase 2A 65 kDa regulatory subunit A alpha isoform (Medium tumor antigen-associated 61 kDa protein) (PP2A subunit A isoform PR65-alpha) (PP2A subunit A isoform R1-alpha)	PPP2R1A	Homo sapiens (Human)	589	3	6
P98170	XIAP_HUMAN	reviewed	E3 ubiquitin-protein ligase XIAP (EC 6.3.2.-) (Baculoviral IAP repeat-containing protein 4) (IAP-like protein) (ILP) (hILP) (Inhibitor of apoptosis protein 3) (IAP-3) (hIAP-3) (hIAP3) (X-linked inhibitor of apoptosis protein) (X-linked IAP)	XIAP API3 BIRC4 IAP3	Homo sapiens (Human)	497	3	6
P26641	EF1G_HUMAN	reviewed	Elongation factor 1-gamma (EF-1-gamma) (eEF-1B gamma)	EEF1G EF1G PRO1608	Homo sapiens (Human)	437	7	5
P62888	RL30_HUMAN	reviewed	60S ribosomal protein L30	RPL30	Homo sapiens (Human)	115	7	5
P48634	PRC2A_HUMAN	reviewed	Protein PRRC2A (HLA-B-associated transcript 2) (Large proline-rich protein BAT2) (Proline-rich and coiled-coil-containing protein 2A) (Protein G2)	PRRC2A BAT2 G2	Homo sapiens (Human)	2157	6	5
Q13283	G3BP1_HUMAN	reviewed	Ras GTPase-activating protein-binding protein 1 (G3BP-1) (EC 3.6.4.12) (EC 3.6.4.13) (ATP-dependent DNA helicase VIII) (hDH VIII) (GAP SH3 domain-binding protein 1)	G3BP1 G3BP	Homo sapiens (Human)	466	6	5
P30050	RL12_HUMAN	reviewed	60S ribosomal protein L12	RPL12	Homo sapiens (Human)	165	6	5
Q9Y678	COPG1_HUMAN	reviewed	Coatomer subunit gamma-1 (Gamma-1-coat protein) (Gamma-1-COP)	COPG1 COPG	Homo sapiens (Human)	874	6	5
Q9H6J7	CK049_HUMAN	reviewed	UPF0705 protein C11orf49	C11orf49	Homo sapiens (Human)	331	6	5
P19105	ML12A_HUMAN	reviewed	Myosin regulatory light chain 12A (Epididymis secretory protein Li 24) (HEL-S-24) (MLC-2B) (Myosin RLC) (Myosin regulatory light chain 2, nonsarcomeric) (Myosin regulatory light chain MRLC3)	MYL12A MLCB MRLC3 RLC	Homo sapiens (Human)	171	6	5
Q9NVA2	SEP11_HUMAN	reviewed	Septin-11	2011-09-01	Homo sapiens (Human)	429	6	5
Q8IZH2	XRN1_HUMAN	reviewed	5'-3' exoribonuclease 1 (EC 3.1.13.-) (Strand-exchange protein 1 homolog)	XRN1 SEP1	Homo sapiens (Human)	1706	5	5
O14641	DVL2_HUMAN	reviewed	Segment polarity protein dishevelled homolog DVL-2 (Dishevelled-2) (DSH homolog 2)	DVL2	Homo sapiens (Human)	736	5	5
Q658Y4	F91A1_HUMAN	reviewed	Protein FAM91A1	FAM91A1	Homo sapiens (Human)	838	5	5
Q15019	SEPT2_HUMAN	reviewed	Septin-2 (Neural precursor cell expressed developmentally down-regulated protein 5) (NEDD-5)	SEPT2 DIFF6 KIAA0158 NEDD5	Homo sapiens (Human)	361	5	5
Q6Y7W6	PERQ2_HUMAN	reviewed	PERQ amino acid-rich with GYF domain-containing protein 2 (GRB10-interacting GYF protein 2) (Trinucleotide repeat-containing gene 15 protein)	GIGYF2 KIAA0642 PERQ2 TNRC15	Homo sapiens (Human)	1299	5	5
P46777	RL5_HUMAN	reviewed	60S ribosomal protein L5	RPL5 MSTP030	Homo sapiens (Human)	297	5	5
Q7Z4H7	HAUS6_HUMAN	reviewed	HAUS augmin-like complex subunit 6	HAUS6 DGT6 FAM29A KIAA1574	Homo sapiens (Human)	955	5	5
P62826	RAN_HUMAN	reviewed	GTP-binding nuclear protein Ran (Androgen receptor-associated protein 24) (GTPase Ran) (Ras-like protein TC4) (Ras-related nuclear protein)	RAN ARA24 OK/SW-cl.81	Homo sapiens (Human)	216	5	5
P22102	PUR2_HUMAN	reviewed	Trifunctional purine biosynthetic protein adenosine-3 [Includes: Phosphoribosylamine--glycine ligase (EC 6.3.4.13) (Glycinamide ribonucleotide synthetase) (GARS) (Phosphoribosylglycinamide synthetase); Phosphoribosylformylglycinamidine cyclo-ligase (EC 6.3.3.1) (AIR synthase) (AIRS) (Phosphoribosyl-aminoimidazole synthetase); Phosphoribosylglycinamide formyltransferase (EC 2.1.2.2) (5'-phosphorib…	GART PGFT PRGS	Homo sapiens (Human)	1010	5	5
P48444	COPD_HUMAN	reviewed	Coatomer subunit delta (Archain) (Delta-coat protein) (Delta-COP)	ARCN1 COPD	Homo sapiens (Human)	511	5	5
P35606	COPB2_HUMAN	reviewed	Coatomer subunit beta' (Beta'-coat protein) (Beta'-COP) (p102)	COPB2	Homo sapiens (Human)	906	5	5
O75821	EIF3G_HUMAN	reviewed	Eukaryotic translation initiation factor 3 subunit G (eIF3g) (Eukaryotic translation initiation factor 3 RNA-binding subunit) (eIF-3 RNA-binding subunit) (Eukaryotic translation initiation factor 3 subunit 4) (eIF-3-delta) (eIF3 p42) (eIF3 p44)	EIF3G EIF3S4	Homo sapiens (Human)	320	5	5
P07355	ANXA2_HUMAN	reviewed	Annexin A2 (Annexin II) (Annexin-2) (Calpactin I heavy chain) (Calpactin-1 heavy chain) (Chromobindin-8) (Lipocortin II) (Placental anticoagulant protein IV) (PAP-IV) (Protein I) (p36)	ANXA2 ANX2 ANX2L4 CAL1H LPC2D	Homo sapiens (Human)	339	5	5
Q15942	ZYX_HUMAN	reviewed	Zyxin (Zyxin-2)	ZYX	Homo sapiens (Human)	572	5	5
P46939	UTRO_HUMAN	reviewed	Utrophin (Dystrophin-related protein 1) (DRP-1)	UTRN DMDL DRP1	Homo sapiens (Human)	3433	5	5
Q00610	CLH1_HUMAN	reviewed	Clathrin heavy chain 1 (Clathrin heavy chain on chromosome 17) (CLH-17)	CLTC CLH17 CLTCL2 KIAA0034	Homo sapiens (Human)	1675	4	5
Q9UKF6	CPSF3_HUMAN	reviewed	Cleavage and polyadenylation specificity factor subunit 3 (EC 3.1.27.-) (Cleavage and polyadenylation specificity factor 73 kDa subunit) (CPSF 73 kDa subunit) (mRNA 3'-end-processing endonuclease CPSF-73)	CPSF3 CPSF73	Homo sapiens (Human)	684	4	5
O00303	EIF3F_HUMAN	reviewed	Eukaryotic translation initiation factor 3 subunit F (eIF3f) (Deubiquitinating enzyme eIF3f) (EC 3.4.19.12) (Eukaryotic translation initiation factor 3 subunit 5) (eIF-3-epsilon) (eIF3 p47)	EIF3F EIF3S5	Homo sapiens (Human)	357	4	5
Q9UEY8	ADDG_HUMAN	reviewed	Gamma-adducin (Adducin-like protein 70)	ADD3 ADDL	Homo sapiens (Human)	706	3	5
P50747	BPL1_HUMAN	reviewed	Biotin--protein ligase (EC 6.3.4.-) (Biotin apo-protein ligase) [Includes: Biotin--[methylmalonyl-CoA-carboxytransferase] ligase (EC 6.3.4.9); Biotin--[propionyl-CoA-carboxylase [ATP-hydrolyzing]] ligase (EC 6.3.4.10) (Holocarboxylase synthetase) (HCS); Biotin--[methylcrotonoyl-CoA-carboxylase] ligase (EC 6.3.4.11); Biotin--[acetyl-CoA-carboxylase] ligase (EC 6.3.4.15)]	HLCS	Homo sapiens (Human)	726	3	5
Q92997	DVL3_HUMAN	reviewed	Segment polarity protein dishevelled homolog DVL-3 (Dishevelled-3) (DSH homolog 3)	DVL3 KIAA0208	Homo sapiens (Human)	716	3	5
P31943	HNRH1_HUMAN	reviewed	Heterogeneous nuclear ribonucleoprotein H (hnRNP H) [Cleaved into: Heterogeneous nuclear ribonucleoprotein H, N-terminally processed]	HNRNPH1 HNRPH HNRPH1	Homo sapiens (Human)	449	3	5
P61247	RS3A_HUMAN	reviewed	40S ribosomal protein S3a (v-fos transformation effector protein) (Fte-1)	RPS3A FTE1 MFTL	Homo sapiens (Human)	264	3	5
P62750	RL23A_HUMAN	reviewed	60S ribosomal protein L23a	RPL23A	Homo sapiens (Human)	156	3	5
Q7Z478	DHX29_HUMAN	reviewed	ATP-dependent RNA helicase DHX29 (EC 3.6.4.13) (DEAH box protein 29) (Nucleic acid helicase DDXx)	DHX29 DDX29	Homo sapiens (Human)	1369	2	5
P62258	1433E_HUMAN	reviewed	14-3-3 protein epsilon (14-3-3E)	YWHAE	Homo sapiens (Human)	255	8	4
O14531	DPYL4_HUMAN	reviewed	Dihydropyrimidinase-related protein 4 (DRP-4) (Collapsin response mediator protein 3) (CRMP-3) (UNC33-like phosphoprotein 4) (ULIP-4)	DPYSL4 CRMP3 ULIP4	Homo sapiens (Human)	572	7	4
P17812	PYRG1_HUMAN	reviewed	CTP synthase 1 (EC 6.3.4.2) (CTP synthetase 1) (UTP--ammonia ligase 1)	CTPS1 CTPS	Homo sapiens (Human)	591	7	4
Q99613	EIF3C_HUMAN	reviewed	Eukaryotic translation initiation factor 3 subunit C (eIF3c) (Eukaryotic translation initiation factor 3 subunit 8) (eIF3 p110)	EIF3C EIF3S8	Homo sapiens (Human)	913	7	4
Q9Y520	PRC2C_HUMAN	reviewed	Protein PRRC2C (BAT2 domain-containing protein 1) (HBV X-transactivated gene 2 protein) (HBV XAg-transactivated protein 2) (HLA-B-associated transcript 2-like 2) (Proline-rich and coiled-coil-containing protein 2C)	PRRC2C BAT2D1 BAT2L2 KIAA1096 XTP2	Homo sapiens (Human)	2896	6	4
Q14195	DPYL3_HUMAN	reviewed	Dihydropyrimidinase-related protein 3 (DRP-3) (Collapsin response mediator protein 4) (CRMP-4) (Unc-33-like phosphoprotein 1) (ULIP-1)	DPYSL3 CRMP4 DRP3 ULIP ULIP1	Homo sapiens (Human)	570	6	4
Q15366	PCBP2_HUMAN	reviewed	Poly(rC)-binding protein 2 (Alpha-CP2) (Heterogeneous nuclear ribonucleoprotein E2) (hnRNP E2)	PCBP2	Homo sapiens (Human)	365	6	4
Q9UJU6	DBNL_HUMAN	reviewed	Drebrin-like protein (Cervical SH3P7) (Cervical mucin-associated protein) (Drebrin-F) (HPK1-interacting protein of 55 kDa) (HIP-55) (SH3 domain-containing protein 7)	DBNL CMAP SH3P7 PP5423	Homo sapiens (Human)	430	6	4
Q14258	TRI25_HUMAN	reviewed	E3 ubiquitin/ISG15 ligase TRIM25 (EC 6.3.2.n3) (Estrogen-responsive finger protein) (RING finger protein 147) (RING-type E3 ubiquitin transferase) (EC 2.3.2.27) (Tripartite motif-containing protein 25) (Ubiquitin/ISG15-conjugating enzyme TRIM25) (Zinc finger protein 147)	TRIM25 EFP RNF147 ZNF147	Homo sapiens (Human)	630	6	4
P31946	1433B_HUMAN	reviewed	14-3-3 protein beta/alpha (Protein 1054) (Protein kinase C inhibitor protein 1) (KCIP-1) [Cleaved into: 14-3-3 protein beta/alpha, N-terminally processed]	YWHAB	Homo sapiens (Human)	246	5	4
O00571	DDX3X_HUMAN	reviewed	ATP-dependent RNA helicase DDX3X (EC 3.6.4.13) (DEAD box protein 3, X-chromosomal) (DEAD box, X isoform) (Helicase-like protein 2) (HLP2)	DDX3X DBX DDX3	Homo sapiens (Human)	662	5	4
Q96HS1	PGAM5_HUMAN	reviewed	Serine/threonine-protein phosphatase PGAM5, mitochondrial (EC 3.1.3.16) (Bcl-XL-binding protein v68) (Phosphoglycerate mutase family member 5)	PGAM5	Homo sapiens (Human)	289	5	4
P62829	RL23_HUMAN	reviewed	60S ribosomal protein L23 (60S ribosomal protein L17)	RPL23	Homo sapiens (Human)	140	5	4
Q86V48	LUZP1_HUMAN	reviewed	Leucine zipper protein 1	LUZP1	Homo sapiens (Human)	1076	5	4
P55209	NP1L1_HUMAN	reviewed	Nucleosome assembly protein 1-like 1 (NAP-1-related protein) (hNRP)	NAP1L1 NRP	Homo sapiens (Human)	391	4	4
P39023	RL3_HUMAN	reviewed	60S ribosomal protein L3 (HIV-1 TAR RNA-binding protein B) (TARBP-B)	RPL3 OK/SW-cl.32	Homo sapiens (Human)	403	4	4
O43175	SERA_HUMAN	reviewed	D-3-phosphoglycerate dehydrogenase (3-PGDH) (EC 1.1.1.95)	PHGDH PGDH3	Homo sapiens (Human)	533	4	4
Q6P2E9	EDC4_HUMAN	reviewed	Enhancer of mRNA-decapping protein 4 (Autoantigen Ge-1) (Autoantigen RCD-8) (Human enhancer of decapping large subunit) (Hedls)	EDC4 HEDLS	Homo sapiens (Human)	1401	4	4
Q15365	PCBP1_HUMAN	reviewed	Poly(rC)-binding protein 1 (Alpha-CP1) (Heterogeneous nuclear ribonucleoprotein E1) (hnRNP E1) (Nucleic acid-binding protein SUB2.3)	PCBP1	Homo sapiens (Human)	356	3	4
Q13347	EIF3I_HUMAN	reviewed	Eukaryotic translation initiation factor 3 subunit I (eIF3i) (Eukaryotic translation initiation factor 3 subunit 2) (TGF-beta receptor-interacting protein 1) (TRIP-1) (eIF-3-beta) (eIF3 p36)	EIF3I EIF3S2 TRIP1	Homo sapiens (Human)	325	3	4
Q9BVP2	GNL3_HUMAN	reviewed	Guanine nucleotide-binding protein-like 3 (E2-induced gene 3 protein) (Novel nucleolar protein 47) (NNP47) (Nucleolar GTP-binding protein 3) (Nucleostemin)	GNL3 E2IG3 NS	Homo sapiens (Human)	549	3	4
Q13501	SQSTM_HUMAN	reviewed	Sequestosome-1 (EBI3-associated protein of 60 kDa) (EBIAP) (p60) (Phosphotyrosine-independent ligand for the Lck SH2 domain of 62 kDa) (Ubiquitin-binding protein p62)	SQSTM1 ORCA OSIL	Homo sapiens (Human)	440	3	4
P16615	AT2A2_HUMAN	reviewed	Sarcoplasmic/endoplasmic reticulum calcium ATPase 2 (SERCA2) (SR Ca(2+)-ATPase 2) (EC 3.6.3.8) (Calcium pump 2) (Calcium-transporting ATPase sarcoplasmic reticulum type, slow twitch skeletal muscle isoform) (Endoplasmic reticulum class 1/2 Ca(2+) ATPase)	ATP2A2 ATP2B	Homo sapiens (Human)	1042	3	4
Q96EB1	ELP4_HUMAN	reviewed	Elongator complex protein 4 (hELP4) (PAX6 neighbor gene protein)	ELP4 C11orf19 PAXNEB	Homo sapiens (Human)	424	3	4
P62906	RL10A_HUMAN	reviewed	60S ribosomal protein L10a (CSA-19) (Neural precursor cell expressed developmentally down-regulated protein 6) (NEDD-6)	RPL10A NEDD6	Homo sapiens (Human)	217	3	4
Q8N5W9	F101B_HUMAN	reviewed	Filamin-interacting protein FAM101B (Protein FAM101B) (Regulator of filamin protein B) (RefilinB)	FAM101B	Homo sapiens (Human)	214	3	4
Q9UHD8	SEPT9_HUMAN	reviewed	Septin-9 (MLL septin-like fusion protein MSF-A) (MLL septin-like fusion protein) (Ovarian/Breast septin) (Ov/Br septin) (Septin D1)	SEPT9 KIAA0991 MSF	Homo sapiens (Human)	586	3	4
Q02543	RL18A_HUMAN	reviewed	60S ribosomal protein L18a	RPL18A	Homo sapiens (Human)	176	3	4
Q6P2Q9	PRP8_HUMAN	reviewed	Pre-mRNA-processing-splicing factor 8 (220 kDa U5 snRNP-specific protein) (PRP8 homolog) (Splicing factor Prp8) (p220)	PRPF8 PRPC8	Homo sapiens (Human)	2335	2	4
P17980	PRS6A_HUMAN	reviewed	26S protease regulatory subunit 6A (26S proteasome AAA-ATPase subunit RPT5) (Proteasome 26S subunit ATPase 3) (Proteasome subunit P50) (Tat-binding protein 1) (TBP-1)	PSMC3 TBP1	Homo sapiens (Human)	439	2	4
Q5H9R7	PP6R3_HUMAN	reviewed	Serine/threonine-protein phosphatase 6 regulatory subunit 3 (SAPS domain family member 3) (Sporulation-induced transcript 4-associated protein SAPL)	PPP6R3 C11orf23 KIAA1558 PP6R3 SAPL SAPS3	Homo sapiens (Human)	873	2	4
Q92625	ANS1A_HUMAN	reviewed	Ankyrin repeat and SAM domain-containing protein 1A (Odin)	ANKS1A ANKS1 KIAA0229 ODIN	Homo sapiens (Human)	1134	2	4
P62277	RS13_HUMAN	reviewed	40S ribosomal protein S13	RPS13	Homo sapiens (Human)	151	2	4
P35241	RADI_HUMAN	reviewed	Radixin	RDX	Homo sapiens (Human)	583	2	4
P18621	RL17_HUMAN	reviewed	60S ribosomal protein L17 (60S ribosomal protein L23) (PD-1)	RPL17	Homo sapiens (Human)	184	1	4
Q8N8S7	ENAH_HUMAN	reviewed	Protein enabled homolog	ENAH MENA	Homo sapiens (Human)	591	1	4
P63104	1433Z_HUMAN	reviewed	14-3-3 protein zeta/delta (Protein kinase C inhibitor protein 1) (KCIP-1)	YWHAZ	Homo sapiens (Human)	245	6	3
P60228	EIF3E_HUMAN	reviewed	Eukaryotic translation initiation factor 3 subunit E (eIF3e) (Eukaryotic translation initiation factor 3 subunit 6) (Viral integration site protein INT-6 homolog) (eIF-3 p48)	EIF3E EIF3S6 INT6	Homo sapiens (Human)	445	6	3
Q92598	HS105_HUMAN	reviewed	Heat shock protein 105 kDa (Antigen NY-CO-25) (Heat shock 110 kDa protein)	HSPH1 HSP105 HSP110 KIAA0201	Homo sapiens (Human)	858	5	3
Q8WTT2	NOC3L_HUMAN	reviewed	Nucleolar complex protein 3 homolog (NOC3 protein homolog) (Factor for adipocyte differentiation 24) (NOC3-like protein) (Nucleolar complex-associated protein 3-like protein)	NOC3L AD24 C10orf117 FAD24	Homo sapiens (Human)	800	5	3
Q13442	HAP28_HUMAN	reviewed	28 kDa heat- and acid-stable phosphoprotein (PDGF-associated protein) (PAP) (PDGFA-associated protein 1) (PAP1)	PDAP1 HASPP28	Homo sapiens (Human)	181	5	3
Q96QC0	PP1RA_HUMAN	reviewed	Serine/threonine-protein phosphatase 1 regulatory subunit 10 (MHC class I region proline-rich protein CAT53) (PP1-binding protein of 114 kDa) (Phosphatase 1 nuclear targeting subunit) (Protein FB19) (p99)	PPP1R10 CAT53 FB19 PNUTS	Homo sapiens (Human)	940	4	3
Q13263	TIF1B_HUMAN	reviewed	Transcription intermediary factor 1-beta (TIF1-beta) (E3 SUMO-protein ligase TRIM28) (EC 6.3.2.-) (KRAB-associated protein 1) (KAP-1) (KRAB-interacting protein 1) (KRIP-1) (Nuclear corepressor KAP-1) (RING finger protein 96) (Tripartite motif-containing protein 28)	TRIM28 KAP1 RNF96 TIF1B	Homo sapiens (Human)	835	4	3
P62191	PRS4_HUMAN	reviewed	26S protease regulatory subunit 4 (P26s4) (26S proteasome AAA-ATPase subunit RPT2) (Proteasome 26S subunit ATPase 1)	PSMC1	Homo sapiens (Human)	440	4	3
P62266	RS23_HUMAN	reviewed	40S ribosomal protein S23	RPS23	Homo sapiens (Human)	143	4	3
P62854	RS26_HUMAN	reviewed	40S ribosomal protein S26	RPS26	Homo sapiens (Human)	115	4	3
O60566	BUB1B_HUMAN	reviewed	Mitotic checkpoint serine/threonine-protein kinase BUB1 beta (EC 2.7.11.1) (MAD3/BUB1-related protein kinase) (hBUBR1) (Mitotic checkpoint kinase MAD3L) (Protein SSK1)	BUB1B BUBR1 MAD3L SSK1	Homo sapiens (Human)	1050	4	3
Q7L576	CYFP1_HUMAN	reviewed	Cytoplasmic FMR1-interacting protein 1 (Specifically Rac1-associated protein 1) (Sra-1) (p140sra-1)	CYFIP1 KIAA0068	Homo sapiens (Human)	1253	4	3
P62158	CALM_HUMAN	reviewed	Calmodulin (CaM)	CALM1 CALM CAM CAM1; CALM2 CAM2 CAMB; CALM3 CALML2 CAM3 CAMC CAMIII	Homo sapiens (Human)	149	4	3
Q13596	SNX1_HUMAN	reviewed	Sorting nexin-1	SNX1	Homo sapiens (Human)	522	4	3
P05787	K2C8_HUMAN	reviewed	Keratin, type II cytoskeletal 8 (Cytokeratin-8) (CK-8) (Keratin-8) (K8) (Type-II keratin Kb8)	KRT8 CYK8	Homo sapiens (Human)	483	4	3
Q9BY89	K1671_HUMAN	reviewed	Uncharacterized protein KIAA1671	KIAA1671	Homo sapiens (Human)	1806	4	3
O43396	TXNL1_HUMAN	reviewed	Thioredoxin-like protein 1 (32 kDa thioredoxin-related protein)	TXNL1 TRP32 TXL TXNL	Homo sapiens (Human)	289	4	3
Q86T24	KAISO_HUMAN	reviewed	Transcriptional regulator Kaiso (Zinc finger and BTB domain-containing protein 33)	ZBTB33 KAISO ZNF348	Homo sapiens (Human)	672	3	3
Q99460	PSMD1_HUMAN	reviewed	26S proteasome non-ATPase regulatory subunit 1 (26S proteasome regulatory subunit RPN2) (26S proteasome regulatory subunit S1) (26S proteasome subunit p112)	PSMD1	Homo sapiens (Human)	953	3	3
Q09028	RBBP4_HUMAN	reviewed	Histone-binding protein RBBP4 (Chromatin assembly factor 1 subunit C) (CAF-1 subunit C) (Chromatin assembly factor I p48 subunit) (CAF-I 48 kDa subunit) (CAF-I p48) (Nucleosome-remodeling factor subunit RBAP48) (Retinoblastoma-binding protein 4) (RBBP-4) (Retinoblastoma-binding protein p48)	RBBP4 RBAP48	Homo sapiens (Human)	425	3	3
Q16576	RBBP7_HUMAN	reviewed	Histone-binding protein RBBP7 (Histone acetyltransferase type B subunit 2) (Nucleosome-remodeling factor subunit RBAP46) (Retinoblastoma-binding protein 7) (RBBP-7) (Retinoblastoma-binding protein p46)	RBBP7 RBAP46	Homo sapiens (Human)	425	3	3
P25705	ATPA_HUMAN	reviewed	ATP synthase subunit alpha, mitochondrial	ATP5A1 ATP5A ATP5AL2 ATPM	Homo sapiens (Human)	553	3	3
P08708	RS17_HUMAN	reviewed	40S ribosomal protein S17	RPS17 RPS17L	Homo sapiens (Human)	135	3	3
Q5T6F2	UBAP2_HUMAN	reviewed	Ubiquitin-associated protein 2 (UBAP-2)	UBAP2 KIAA1491	Homo sapiens (Human)	1119	3	3
O43242	PSMD3_HUMAN	reviewed	26S proteasome non-ATPase regulatory subunit 3 (26S proteasome regulatory subunit RPN3) (26S proteasome regulatory subunit S3) (Proteasome subunit p58)	PSMD3	Homo sapiens (Human)	534	3	3
Q13561	DCTN2_HUMAN	reviewed	Dynactin subunit 2 (50 kDa dynein-associated polypeptide) (Dynactin complex 50 kDa subunit) (DCTN-50) (p50 dynamitin)	DCTN2 DCTN50	Homo sapiens (Human)	401	3	3
Q9H910	HN1L_HUMAN	reviewed	Hematological and neurological expressed 1-like protein (HN1-like protein)	HN1L C16orf34 L11	Homo sapiens (Human)	190	3	3
P61254	RL26_HUMAN	reviewed	60S ribosomal protein L26	RPL26	Homo sapiens (Human)	145	3	3
P78344	IF4G2_HUMAN	reviewed	Eukaryotic translation initiation factor 4 gamma 2 (eIF-4-gamma 2) (eIF-4G 2) (eIF4G 2) (Death-associated protein 5) (DAP-5) (p97)	EIF4G2 DAP5 OK/SW-cl.75	Homo sapiens (Human)	907	3	3
P62753	RS6_HUMAN	reviewed	40S ribosomal protein S6 (Phosphoprotein NP33)	RPS6 OK/SW-cl.2	Homo sapiens (Human)	249	3	3
Q9NWS0	PIHD1_HUMAN	reviewed	PIH1 domain-containing protein 1 (Nucleolar protein 17 homolog)	PIH1D1 NOP17	Homo sapiens (Human)	290	3	3
Q13765	NACA_HUMAN	reviewed	Nascent polypeptide-associated complex subunit alpha (NAC-alpha) (Alpha-NAC) (allergen Hom s 2)	NACA HSD48	Homo sapiens (Human)	215	3	3
P29692	EF1D_HUMAN	reviewed	Elongation factor 1-delta (EF-1-delta) (Antigen NY-CO-4)	EEF1D EF1D	Homo sapiens (Human)	281	3	3
P42285	SK2L2_HUMAN	reviewed	Superkiller viralicidic activity 2-like 2 (EC 3.6.4.13) (ATP-dependent RNA helicase DOB1) (ATP-dependent RNA helicase SKIV2L2) (TRAMP-like complex helicase)	SKIV2L2 DOB1 KIAA0052 Mtr4	Homo sapiens (Human)	1042	2	3
Q99873	ANM1_HUMAN	reviewed	Protein arginine N-methyltransferase 1 (EC 2.1.1.319) (Histone-arginine N-methyltransferase PRMT1) (Interferon receptor 1-bound protein 4)	PRMT1 HMT2 HRMT1L2 IR1B4	Homo sapiens (Human)	361	2	3
P06748	NPM_HUMAN	reviewed	Nucleophosmin (NPM) (Nucleolar phosphoprotein B23) (Nucleolar protein NO38) (Numatrin)	NPM1 NPM	Homo sapiens (Human)	294	2	3
P15531	NDKA_HUMAN	reviewed	Nucleoside diphosphate kinase A (NDK A) (NDP kinase A) (EC 2.7.4.6) (Granzyme A-activated DNase) (GAAD) (Metastasis inhibition factor nm23) (NM23-H1) (Tumor metastatic process-associated protein)	NME1 NDPKA NM23	Homo sapiens (Human)	152	2	3
Q7KZF4	SND1_HUMAN	reviewed	Staphylococcal nuclease domain-containing protein 1 (100 kDa coactivator) (EBNA2 coactivator p100) (Tudor domain-containing protein 11) (p100 co-activator)	SND1 TDRD11	Homo sapiens (Human)	910	2	3
Q14739	LBR_HUMAN	reviewed	Lamin-B receptor (Integral nuclear envelope inner membrane protein) (LMN2R)	LBR	Homo sapiens (Human)	615	2	3
Q9NZZ3	CHMP5_HUMAN	reviewed	Charged multivesicular body protein 5 (Chromatin-modifying protein 5) (SNF7 domain-containing protein 2) (Vacuolar protein sorting-associated protein 60) (Vps60) (hVps60)	CHMP5 C9orf83 SNF7DC2 CGI-34 HSPC177 PNAS-114 PNAS-2	Homo sapiens (Human)	219	2	3
P46087	NOP2_HUMAN	reviewed	Probable 28S rRNA (cytosine(4447)-C(5))-methyltransferase (EC 2.1.1.-) (Nucleolar protein 1) (Nucleolar protein 2 homolog) (Proliferating-cell nucleolar antigen p120) (Proliferation-associated nucleolar protein p120)	NOP2 NOL1 NSUN1	Homo sapiens (Human)	812	2	3
P60866	RS20_HUMAN	reviewed	40S ribosomal protein S20	RPS20	Homo sapiens (Human)	119	2	3
Q8TE02	ELP5_HUMAN	reviewed	Elongator complex protein 5 (Dermal papilla-derived protein 6) (S-phase 2 protein)	ELP5 C17orf81 DERP6 HSPC002 MSTP071	Homo sapiens (Human)	316	2	3
Q5SSJ5	HP1B3_HUMAN	reviewed	Heterochromatin protein 1-binding protein 3 (Protein HP1-BP74)	HP1BP3	Homo sapiens (Human)	553	2	3
P83731	RL24_HUMAN	reviewed	60S ribosomal protein L24 (60S ribosomal protein L30)	RPL24	Homo sapiens (Human)	157	2	3
Q9UHB9	SRP68_HUMAN	reviewed	Signal recognition particle subunit SRP68 (SRP68) (Signal recognition particle 68 kDa protein)	SRP68	Homo sapiens (Human)	627	2	3
P84098	RL19_HUMAN	reviewed	60S ribosomal protein L19	RPL19	Homo sapiens (Human)	196	2	3
Q14203	DCTN1_HUMAN	reviewed	Dynactin subunit 1 (150 kDa dynein-associated polypeptide) (DAP-150) (DP-150) (p135) (p150-glued)	DCTN1	Homo sapiens (Human)	1278	2	3
P15311	EZRI_HUMAN	reviewed	Ezrin (Cytovillin) (Villin-2) (p81)	EZR VIL2	Homo sapiens (Human)	586	2	3
P62979	RS27A_HUMAN	reviewed	Ubiquitin-40S ribosomal protein S27a (Ubiquitin carboxyl extension protein 80) [Cleaved into: Ubiquitin; 40S ribosomal protein S27a]	RPS27A UBA80 UBCEP1	Homo sapiens (Human)	156	2	3
P62269	RS18_HUMAN	reviewed	40S ribosomal protein S18 (Ke-3) (Ke3)	RPS18 D6S218E	Homo sapiens (Human)	152	2	3
Q3YEC7	RABL6_HUMAN	reviewed	Rab-like protein 6 (GTP-binding protein Parf) (Partner of ARF) (Rab-like protein 1) (RBEL1)	RABL6 C9orf86 PARF	Homo sapiens (Human)	729	2	3
P29966	MARCS_HUMAN	reviewed	Myristoylated alanine-rich C-kinase substrate (MARCKS) (Protein kinase C substrate, 80 kDa protein, light chain) (80K-L protein) (PKCSL)	MARCKS MACS PRKCSL	Homo sapiens (Human)	332	1	3
Q8IZD4	DCP1B_HUMAN	reviewed	mRNA-decapping enzyme 1B (EC 3.-.-.-)	DCP1B	Homo sapiens (Human)	617	1	3
Q9Y2A7	NCKP1_HUMAN	reviewed	Nck-associated protein 1 (NAP 1) (Membrane-associated protein HEM-2) (p125Nap1)	NCKAP1 HEM2 KIAA0587 NAP1	Homo sapiens (Human)	1128	1	3
Q15691	MARE1_HUMAN	reviewed	Microtubule-associated protein RP/EB family member 1 (APC-binding protein EB1) (End-binding protein 1) (EB1)	MAPRE1	Homo sapiens (Human)	268	1	3
P62314	SMD1_HUMAN	reviewed	Small nuclear ribonucleoprotein Sm D1 (Sm-D1) (Sm-D autoantigen) (snRNP core protein D1)	SNRPD1	Homo sapiens (Human)	119	1	3
O95905	ECD_HUMAN	reviewed	Protein ecdysoneless homolog (Human suppressor of GCR two) (hSGT1)	ECD	Homo sapiens (Human)	644	1	3
P62306	RUXF_HUMAN	reviewed	Small nuclear ribonucleoprotein F (snRNP-F) (Sm protein F) (Sm-F) (SmF)	SNRPF PBSCF	Homo sapiens (Human)	86	1	3
Q9H2J7	S6A15_HUMAN	reviewed	Sodium-dependent neutral amino acid transporter B(0)AT2 (Sodium- and chloride-dependent neurotransmitter transporter NTT73) (Sodium-coupled branched-chain amino-acid transporter 1) (Solute carrier family 6 member 15) (Transporter v7-3)	SLC6A15 B0AT2 NTT73 SBAT1	Homo sapiens (Human)	730	1	3
P22061	PIMT_HUMAN	reviewed	Protein-L-isoaspartate(D-aspartate) O-methyltransferase (PIMT) (EC 2.1.1.77) (L-isoaspartyl protein carboxyl methyltransferase) (Protein L-isoaspartyl/D-aspartyl methyltransferase) (Protein-beta-aspartate methyltransferase)	PCMT1	Homo sapiens (Human)	227	1	3
Q8IWC1	MA7D3_HUMAN	reviewed	MAP7 domain-containing protein 3	MAP7D3 MDP3	Homo sapiens (Human)	876	1	3
P61978	HNRPK_HUMAN	reviewed	Heterogeneous nuclear ribonucleoprotein K (hnRNP K) (Transformation up-regulated nuclear protein) (TUNP)	HNRNPK HNRPK	Homo sapiens (Human)	463	0	3
P27348	1433T_HUMAN	reviewed	14-3-3 protein theta (14-3-3 protein T-cell) (14-3-3 protein tau) (Protein HS1)	YWHAQ	Homo sapiens (Human)	245	0	3
O94788	AL1A2_HUMAN	reviewed	Retinal dehydrogenase 2 (RALDH 2) (RalDH2) (EC 1.2.1.36) (Aldehyde dehydrogenase family 1 member A2) (Retinaldehyde-specific dehydrogenase type 2) (RALDH(II))	ALDH1A2 RALDH2	Homo sapiens (Human)	518	0	3
Q14204	DYHC1_HUMAN	reviewed	Cytoplasmic dynein 1 heavy chain 1 (Cytoplasmic dynein heavy chain 1) (Dynein heavy chain, cytosolic)	DYNC1H1 DHC1 DNCH1 DNCL DNECL DYHC KIAA0325	Homo sapiens (Human)	4646	0	3
P38606	VATA_HUMAN	reviewed	V-type proton ATPase catalytic subunit A (V-ATPase subunit A) (EC 3.6.3.14) (V-ATPase 69 kDa subunit) (Vacuolar ATPase isoform VA68) (Vacuolar proton pump subunit alpha)	ATP6V1A ATP6A1 ATP6V1A1 VPP2	Homo sapiens (Human)	617	0	3
O43426	SYNJ1_HUMAN	reviewed	Synaptojanin-1 (EC 3.1.3.36) (Synaptic inositol 1,4,5-trisphosphate 5-phosphatase 1)	SYNJ1 KIAA0910	Homo sapiens (Human)	1573	0	3
Q9Y3S1	WNK2_HUMAN	reviewed	Serine/threonine-protein kinase WNK2 (EC 2.7.11.1) (Antigen NY-CO-43) (Protein kinase lysine-deficient 2) (Protein kinase with no lysine 2) (Serologically defined colon cancer antigen 43)	WNK2 KIAA1760 PRKWNK2 SDCCAG43 P/OKcl.13	Homo sapiens (Human)	2297	0	3
Q9NPI6	DCP1A_HUMAN	reviewed	mRNA-decapping enzyme 1A (EC 3.-.-.-) (Smad4-interacting transcriptional co-activator) (Transcription factor SMIF)	DCP1A SMIF	Homo sapiens (Human)	582	4	2
P61981	1433G_HUMAN	reviewed	14-3-3 protein gamma (Protein kinase C inhibitor protein 1) (KCIP-1) [Cleaved into: 14-3-3 protein gamma, N-terminally processed]	YWHAG	Homo sapiens (Human)	247	4	2
P18124	RL7_HUMAN	reviewed	60S ribosomal protein L7	RPL7	Homo sapiens (Human)	248	4	2
P15880	RS2_HUMAN	reviewed	40S ribosomal protein S2 (40S ribosomal protein S4) (Protein LLRep3)	RPS2 RPS4	Homo sapiens (Human)	293	4	2
P63279	UBC9_HUMAN	reviewed	SUMO-conjugating enzyme UBC9 (EC 6.3.2.-) (SUMO-protein ligase) (Ubiquitin carrier protein 9) (Ubiquitin carrier protein I) (Ubiquitin-conjugating enzyme E2 I) (Ubiquitin-protein ligase I) (p18)	UBE2I UBC9 UBCE9	Homo sapiens (Human)	158	4	2
P62917	RL8_HUMAN	reviewed	60S ribosomal protein L8	RPL8	Homo sapiens (Human)	257	4	2
P43487	RANG_HUMAN	reviewed	Ran-specific GTPase-activating protein (Ran-binding protein 1) (RanBP1)	RANBP1	Homo sapiens (Human)	201	4	2
Q8N3C0	ASCC3_HUMAN	reviewed	Activating signal cointegrator 1 complex subunit 3 (EC 3.6.4.12) (ASC-1 complex subunit p200) (ASC1p200) (Helicase, ATP binding 1) (Trip4 complex subunit p200)	ASCC3 HELIC1	Homo sapiens (Human)	2202	4	2
O95372	LYPA2_HUMAN	reviewed	Acyl-protein thioesterase 2 (APT-2) (EC 3.1.2.-) (Lysophospholipase II) (LPL-II) (LysoPLA II)	LYPLA2 APT2	Homo sapiens (Human)	231	4	2
Q8TC07	TBC15_HUMAN	reviewed	TBC1 domain family member 15 (GTPase-activating protein RAB7) (GAP for RAB7) (Rab7-GAP)	TBC1D15	Homo sapiens (Human)	691	4	2
O75533	SF3B1_HUMAN	reviewed	Splicing factor 3B subunit 1 (Pre-mRNA-splicing factor SF3b 155 kDa subunit) (SF3b155) (Spliceosome-associated protein 155) (SAP 155)	SF3B1 SAP155	Homo sapiens (Human)	1304	3	2
Q15029	U5S1_HUMAN	reviewed	116 kDa U5 small nuclear ribonucleoprotein component (Elongation factor Tu GTP-binding domain-containing protein 2) (SNU114 homolog) (hSNU114) (U5 snRNP-specific protein, 116 kDa) (U5-116 kDa)	EFTUD2 KIAA0031 SNRP116	Homo sapiens (Human)	972	3	2
P12277	KCRB_HUMAN	reviewed	Creatine kinase B-type (EC 2.7.3.2) (B-CK) (Creatine kinase B chain)	CKB CKBB	Homo sapiens (Human)	381	3	2
O15371	EIF3D_HUMAN	reviewed	Eukaryotic translation initiation factor 3 subunit D (eIF3d) (Eukaryotic translation initiation factor 3 subunit 7) (eIF-3-zeta) (eIF3 p66)	EIF3D EIF3S7	Homo sapiens (Human)	548	3	2
O00231	PSD11_HUMAN	reviewed	26S proteasome non-ATPase regulatory subunit 11 (26S proteasome regulatory subunit RPN6) (26S proteasome regulatory subunit S9) (26S proteasome regulatory subunit p44.5)	PSMD11	Homo sapiens (Human)	422	3	2
P32969	RL9_HUMAN	reviewed	60S ribosomal protein L9	RPL9 OK/SW-cl.103; RPL9P7; RPL9P8; RPL9P9	Homo sapiens (Human)	192	3	2
P62333	PRS10_HUMAN	reviewed	26S protease regulatory subunit 10B (26S proteasome AAA-ATPase subunit RPT4) (Proteasome 26S subunit ATPase 6) (Proteasome subunit p42)	PSMC6 SUG2	Homo sapiens (Human)	389	3	2
P56192	SYMC_HUMAN	reviewed	Methionine--tRNA ligase, cytoplasmic (EC 6.1.1.10) (Methionyl-tRNA synthetase) (MetRS)	MARS	Homo sapiens (Human)	900	3	2
P46782	RS5_HUMAN	reviewed	40S ribosomal protein S5 [Cleaved into: 40S ribosomal protein S5, N-terminally processed]	RPS5	Homo sapiens (Human)	204	3	2
O75663	TIPRL_HUMAN	reviewed	TIP41-like protein (Putative MAPK-activating protein PM10) (Type 2A-interacting protein) (TIP)	TIPRL	Homo sapiens (Human)	272	3	2
Q92522	H1X_HUMAN	reviewed	Histone H1x	H1FX	Homo sapiens (Human)	213	3	2
P26373	RL13_HUMAN	reviewed	60S ribosomal protein L13 (Breast basic conserved protein 1)	RPL13 BBC1 OK/SW-cl.46	Homo sapiens (Human)	211	3	2
O14737	PDCD5_HUMAN	reviewed	Programmed cell death protein 5 (TF-1 cell apoptosis-related protein 19) (Protein TFAR19)	PDCD5 TFAR19	Homo sapiens (Human)	125	3	2
Q99733	NP1L4_HUMAN	reviewed	Nucleosome assembly protein 1-like 4 (Nucleosome assembly protein 2) (NAP-2)	NAP1L4 NAP2	Homo sapiens (Human)	375	3	2
Q15008	PSMD6_HUMAN	reviewed	26S proteasome non-ATPase regulatory subunit 6 (26S proteasome regulatory subunit RPN7) (26S proteasome regulatory subunit S10) (Breast cancer-associated protein SGA-113M) (Phosphonoformate immuno-associated protein 4) (Proteasome regulatory particle subunit p44S10) (p42A)	PSMD6 KIAA0107 PFAAP4	Homo sapiens (Human)	389	3	2
P61081	UBC12_HUMAN	reviewed	NEDD8-conjugating enzyme Ubc12 (EC 6.3.2.-) (NEDD8 carrier protein) (NEDD8 protein ligase) (Ubiquitin-conjugating enzyme E2 M)	UBE2M UBC12	Homo sapiens (Human)	183	3	2
P06753	TPM3_HUMAN	reviewed	Tropomyosin alpha-3 chain (Gamma-tropomyosin) (Tropomyosin-3) (Tropomyosin-5) (hTM5)	TPM3	Homo sapiens (Human)	285	3	2
O60841	IF2P_HUMAN	reviewed	Eukaryotic translation initiation factor 5B (eIF-5B) (Translation initiation factor IF-2)	EIF5B IF2 KIAA0741	Homo sapiens (Human)	1220	3	2
O14974	MYPT1_HUMAN	reviewed	Protein phosphatase 1 regulatory subunit 12A (Myosin phosphatase-targeting subunit 1) (Myosin phosphatase target subunit 1) (Protein phosphatase myosin-binding subunit)	PPP1R12A MBS MYPT1	Homo sapiens (Human)	1030	3	2
P26640	SYVC_HUMAN	reviewed	Valine--tRNA ligase (EC 6.1.1.9) (Protein G7a) (Valyl-tRNA synthetase) (ValRS)	VARS G7A VARS2	Homo sapiens (Human)	1264	3	2
P67936	TPM4_HUMAN	reviewed	Tropomyosin alpha-4 chain (TM30p1) (Tropomyosin-4)	TPM4	Homo sapiens (Human)	248	3	2
Q14839	CHD4_HUMAN	reviewed	Chromodomain-helicase-DNA-binding protein 4 (CHD-4) (EC 3.6.4.12) (ATP-dependent helicase CHD4) (Mi-2 autoantigen 218 kDa protein) (Mi2-beta)	CHD4	Homo sapiens (Human)	1912	2	2
O60885	BRD4_HUMAN	reviewed	Bromodomain-containing protein 4 (Protein HUNK1)	BRD4 HUNK1	Homo sapiens (Human)	1362	2	2
O15027	SC16A_HUMAN	reviewed	Protein transport protein Sec16A (SEC16 homolog A)	SEC16A KIAA0310 SEC16 SEC16L	Homo sapiens (Human)	2179	2	2
P78527	PRKDC_HUMAN	reviewed	DNA-dependent protein kinase catalytic subunit (DNA-PK catalytic subunit) (DNA-PKcs) (EC 2.7.11.1) (DNPK1) (p460)	PRKDC HYRC HYRC1	Homo sapiens (Human)	4128	2	2
P16989	YBOX3_HUMAN	reviewed	Y-box-binding protein 3 (Cold shock domain-containing protein A) (DNA-binding protein A) (Single-strand DNA-binding protein NF-GMB)	YBX3 CSDA DBPA	Homo sapiens (Human)	372	2	2
Q9NZI8	IF2B1_HUMAN	reviewed	Insulin-like growth factor 2 mRNA-binding protein 1 (IGF2 mRNA-binding protein 1) (IMP-1) (IMP1) (Coding region determinant-binding protein) (CRD-BP) (IGF-II mRNA-binding protein 1) (VICKZ family member 1) (Zipcode-binding protein 1) (ZBP-1)	IGF2BP1 CRDBP VICKZ1 ZBP1	Homo sapiens (Human)	577	2	2
P62263	RS14_HUMAN	reviewed	40S ribosomal protein S14	RPS14 PRO2640	Homo sapiens (Human)	151	2	2
Q7L2H7	EIF3M_HUMAN	reviewed	Eukaryotic translation initiation factor 3 subunit M (eIF3m) (Fetal lung protein B5) (hFL-B5) (PCI domain-containing protein 1)	EIF3M HFLB5 PCID1 GA17 PNAS-125	Homo sapiens (Human)	374	2	2
Q9C005	DPY30_HUMAN	reviewed	Protein dpy-30 homolog (Dpy-30-like protein) (Dpy-30L)	DPY30	Homo sapiens (Human)	99	2	2
Q9UHR5	S30BP_HUMAN	reviewed	SAP30-binding protein (Transcriptional regulator protein HCNGP)	SAP30BP HCNGP HTRG HTRP	Homo sapiens (Human)	308	2	2
Q14684	RRP1B_HUMAN	reviewed	Ribosomal RNA processing protein 1 homolog B (RRP1-like protein B)	RRP1B KIAA0179	Homo sapiens (Human)	758	2	2
P63208	SKP1_HUMAN	reviewed	S-phase kinase-associated protein 1 (Cyclin-A/CDK2-associated protein p19) (p19A) (Organ of Corti protein 2) (OCP-2) (Organ of Corti protein II) (OCP-II) (RNA polymerase II elongation factor-like protein) (SIII) (Transcription elongation factor B polypeptide 1-like) (p19skp1)	SKP1 EMC19 OCP2 SKP1A TCEB1L	Homo sapiens (Human)	163	2	2
P80723	BASP1_HUMAN	reviewed	Brain acid soluble protein 1 (22 kDa neuronal tissue-enriched acidic protein) (Neuronal axonal membrane protein NAP-22)	BASP1 NAP22	Homo sapiens (Human)	227	2	2
O14530	TXND9_HUMAN	reviewed	Thioredoxin domain-containing protein 9 (ATP-binding protein associated with cell differentiation) (Protein 1-4)	TXNDC9 APACD	Homo sapiens (Human)	226	2	2
Q9UHV9	PFD2_HUMAN	reviewed	Prefoldin subunit 2	PFDN2 PFD2 HSPC231	Homo sapiens (Human)	154	2	2
P46778	RL21_HUMAN	reviewed	60S ribosomal protein L21	RPL21	Homo sapiens (Human)	160	2	2
Q9UQE7	SMC3_HUMAN	reviewed	Structural maintenance of chromosomes protein 3 (SMC protein 3) (SMC-3) (Basement membrane-associated chondroitin proteoglycan) (Bamacan) (Chondroitin sulfate proteoglycan 6) (Chromosome-associated polypeptide) (hCAP)	SMC3 BAM BMH CSPG6 SMC3L1	Homo sapiens (Human)	1217	2	2
O00487	PSDE_HUMAN	reviewed	26S proteasome non-ATPase regulatory subunit 14 (EC 3.4.19.-) (26S proteasome regulatory subunit RPN11) (26S proteasome-associated PAD1 homolog 1)	PSMD14 POH1	Homo sapiens (Human)	310	2	2
O00232	PSD12_HUMAN	reviewed	26S proteasome non-ATPase regulatory subunit 12 (26S proteasome regulatory subunit RPN5) (26S proteasome regulatory subunit p55)	PSMD12	Homo sapiens (Human)	456	2	2
A5YKK6	CNOT1_HUMAN	reviewed	CCR4-NOT transcription complex subunit 1 (CCR4-associated factor 1) (Negative regulator of transcription subunit 1 homolog) (NOT1H) (hNOT1)	CNOT1 CDC39 KIAA1007 NOT1 AD-005	Homo sapiens (Human)	2376	2	2
P61353	RL27_HUMAN	reviewed	60S ribosomal protein L27	RPL27	Homo sapiens (Human)	136	2	2
Q99623	PHB2_HUMAN	reviewed	Prohibitin-2 (B-cell receptor-associated protein BAP37) (D-prohibitin) (Repressor of estrogen receptor activity)	PHB2 BAP REA	Homo sapiens (Human)	299	2	2
Q8N6T3	ARFG1_HUMAN	reviewed	ADP-ribosylation factor GTPase-activating protein 1 (ARF GAP 1) (ADP-ribosylation factor 1 GTPase-activating protein) (ARF1 GAP) (ARF1-directed GTPase-activating protein)	ARFGAP1 ARF1GAP	Homo sapiens (Human)	406	2	2
Q6XZF7	DNMBP_HUMAN	reviewed	Dynamin-binding protein (Scaffold protein Tuba)	DNMBP KIAA1010	Homo sapiens (Human)	1577	2	2
Q6FI81	CPIN1_HUMAN	reviewed	Anamorsin (Cytokine-induced apoptosis inhibitor 1) (Fe-S cluster assembly protein DRE2 homolog)	CIAPIN1 CUA001 PRO0915	Homo sapiens (Human)	312	2	2
Q15555	MARE2_HUMAN	reviewed	Microtubule-associated protein RP/EB family member 2 (APC-binding protein EB2) (End-binding protein 2) (EB2)	MAPRE2 RP1	Homo sapiens (Human)	327	2	2
O15372	EIF3H_HUMAN	reviewed	Eukaryotic translation initiation factor 3 subunit H (eIF3h) (Eukaryotic translation initiation factor 3 subunit 3) (eIF-3-gamma) (eIF3 p40 subunit)	EIF3H EIF3S3	Homo sapiens (Human)	352	2	2
Q7Z2K8	GRIN1_HUMAN	reviewed	G protein-regulated inducer of neurite outgrowth 1 (GRIN1)	GPRIN1 KIAA1893	Homo sapiens (Human)	1008	2	2
O95782	AP2A1_HUMAN	reviewed	AP-2 complex subunit alpha-1 (100 kDa coated vesicle protein A) (Adaptor protein complex AP-2 subunit alpha-1) (Adaptor-related protein complex 2 subunit alpha-1) (Alpha-adaptin A) (Alpha1-adaptin) (Clathrin assembly protein complex 2 alpha-A large chain) (Plasma membrane adaptor HA2/AP2 adaptin alpha A subunit)	AP2A1 ADTAA CLAPA1	Homo sapiens (Human)	977	2	2
Q9UNF1	MAGD2_HUMAN	reviewed	Melanoma-associated antigen D2 (11B6) (Breast cancer-associated gene 1 protein) (BCG-1) (Hepatocellular carcinoma-associated protein JCL-1) (MAGE-D2 antigen)	MAGED2 BCG1	Homo sapiens (Human)	606	2	2
Q92667	AKAP1_HUMAN	reviewed	A-kinase anchor protein 1, mitochondrial (A-kinase anchor protein 149 kDa) (AKAP 149) (Dual specificity A-kinase-anchoring protein 1) (D-AKAP-1) (Protein kinase A-anchoring protein 1) (PRKA1) (Spermatid A-kinase anchor protein 84) (S-AKAP84)	AKAP1 AKAP149 PRKA1	Homo sapiens (Human)	903	2	2
Q5JSH3	WDR44_HUMAN	reviewed	WD repeat-containing protein 44 (Rabphilin-11)	WDR44	Homo sapiens (Human)	913	2	2
Q15056	IF4H_HUMAN	reviewed	Eukaryotic translation initiation factor 4H (eIF-4H) (Williams-Beuren syndrome chromosomal region 1 protein)	EIF4H KIAA0038 WBSCR1 WSCR1	Homo sapiens (Human)	248	2	2
Q01518	CAP1_HUMAN	reviewed	Adenylyl cyclase-associated protein 1 (CAP 1)	CAP1 CAP	Homo sapiens (Human)	475	2	2
P61204	ARF3_HUMAN	reviewed	ADP-ribosylation factor 3	ARF3	Homo sapiens (Human)	181	2	2
Q96MW1	CCD43_HUMAN	reviewed	Coiled-coil domain-containing protein 43	CCDC43	Homo sapiens (Human)	224	2	2
P32119	PRDX2_HUMAN	reviewed	Peroxiredoxin-2 (EC 1.11.1.15) (Natural killer cell-enhancing factor B) (NKEF-B) (PRP) (Thiol-specific antioxidant protein) (TSA) (Thioredoxin peroxidase 1) (Thioredoxin-dependent peroxide reductase 1)	PRDX2 NKEFB TDPX1	Homo sapiens (Human)	198	2	2
O76076	WISP2_HUMAN	reviewed	WNT1-inducible-signaling pathway protein 2 (WISP-2) (CCN family member 5) (Connective tissue growth factor-like protein) (CTGF-L) (Connective tissue growth factor-related protein 58)	WISP2 CCN5 CT58 CTGFL UNQ228/PRO261	Homo sapiens (Human)	250	2	2
Q9NWM3	CUED1_HUMAN	reviewed	CUE domain-containing protein 1	CUEDC1	Homo sapiens (Human)	386	2	2
Q9NZN5	ARHGC_HUMAN	reviewed	Rho guanine nucleotide exchange factor 12 (Leukemia-associated RhoGEF)	ARHGEF12 KIAA0382 LARG	Homo sapiens (Human)	1544	2	2
Q9BY10	TSCOT_HUMAN	reviewed	Thymic stromal cotransporter homolog (Solute carrier family 46 member 2)	SLC46A2 TSCOT	Homo sapiens (Human)	475	2	2
Q32MZ4	LRRF1_HUMAN	reviewed	Leucine-rich repeat flightless-interacting protein 1 (LRR FLII-interacting protein 1) (GC-binding factor 2) (TAR RNA-interacting protein)	LRRFIP1 GCF2 TRIP	Homo sapiens (Human)	808	2	2
Q15025	TNIP1_HUMAN	reviewed	TNFAIP3-interacting protein 1 (A20-binding inhibitor of NF-kappa-B activation 1) (ABIN-1) (HIV-1 Nef-interacting protein) (Nef-associated factor 1) (Naf1) (Nip40-1) (Virion-associated nuclear shuttling protein) (VAN) (hVAN)	TNIP1 KIAA0113 NAF1	Homo sapiens (Human)	636	2	2
Q14651	PLSI_HUMAN	reviewed	Plastin-1 (Intestine-specific plastin) (I-plastin)	PLS1	Homo sapiens (Human)	629	2	2
P78559	MAP1A_HUMAN	reviewed	Microtubule-associated protein 1A (MAP-1A) (Proliferation-related protein p80) [Cleaved into: MAP1A heavy chain; MAP1 light chain LC2]	MAP1A MAP1L	Homo sapiens (Human)	2803	2	2
P30419	NMT1_HUMAN	reviewed	Glycylpeptide N-tetradecanoyltransferase 1 (EC 2.3.1.97) (Myristoyl-CoA:protein N-myristoyltransferase 1) (NMT 1) (Type I N-myristoyltransferase) (Peptide N-myristoyltransferase 1)	NMT1 NMT	Homo sapiens (Human)	496	2	2
Q7L014	DDX46_HUMAN	reviewed	Probable ATP-dependent RNA helicase DDX46 (EC 3.6.4.13) (DEAD box protein 46) (PRP5 homolog)	DDX46 KIAA0801	Homo sapiens (Human)	1031	1	2
Q92922	SMRC1_HUMAN	reviewed	SWI/SNF complex subunit SMARCC1 (BRG1-associated factor 155) (BAF155) (SWI/SNF complex 155 kDa subunit) (SWI/SNF-related matrix-associated actin-dependent regulator of chromatin subfamily C member 1)	SMARCC1 BAF155	Homo sapiens (Human)	1105	1	2
Q9UMS4	PRP19_HUMAN	reviewed	Pre-mRNA-processing factor 19 (EC 6.3.2.-) (Nuclear matrix protein 200) (PRP19/PSO4 homolog) (hPso4) (Senescence evasion factor)	PRPF19 NMP200 PRP19 SNEV	Homo sapiens (Human)	504	1	2
P34932	HSP74_HUMAN	reviewed	Heat shock 70 kDa protein 4 (HSP70RY) (Heat shock 70-related protein APG-2)	HSPA4 APG2	Homo sapiens (Human)	840	1	2
P23246	SFPQ_HUMAN	reviewed	Splicing factor, proline- and glutamine-rich (100 kDa DNA-pairing protein) (hPOMp100) (DNA-binding p52/p100 complex, 100 kDa subunit) (Polypyrimidine tract-binding protein-associated-splicing factor) (PSF) (PTB-associated-splicing factor)	SFPQ PSF	Homo sapiens (Human)	707	1	2
P55072	TERA_HUMAN	reviewed	Transitional endoplasmic reticulum ATPase (TER ATPase) (EC 3.6.4.6) (15S Mg(2+)-ATPase p97 subunit) (Valosin-containing protein) (VCP)	VCP	Homo sapiens (Human)	806	1	2
Q16630	CPSF6_HUMAN	reviewed	Cleavage and polyadenylation specificity factor subunit 6 (Cleavage and polyadenylation specificity factor 68 kDa subunit) (CFIm68) (CPSF 68 kDa subunit) (Pre-mRNA cleavage factor Im 68 kDa subunit) (Protein HPBRII-4/7)	CPSF6 CFIM68	Homo sapiens (Human)	551	1	2
Q6UXN9	WDR82_HUMAN	reviewed	WD repeat-containing protein 82 (Protein TMEM113) (Swd2)	WDR82 TMEM113 WDR82A UNQ9342/PRO34047	Homo sapiens (Human)	313	1	2
P51617	IRAK1_HUMAN	reviewed	Interleukin-1 receptor-associated kinase 1 (IRAK-1) (EC 2.7.11.1)	IRAK1 IRAK	Homo sapiens (Human)	712	1	2
Q99471	PFD5_HUMAN	reviewed	Prefoldin subunit 5 (C-Myc-binding protein Mm-1) (Myc modulator 1)	PFDN5 MM1 PFD5	Homo sapiens (Human)	154	1	2
O43399	TPD54_HUMAN	reviewed	Tumor protein D54 (hD54) (Tumor protein D52-like 2)	TPD52L2	Homo sapiens (Human)	206	1	2
P05023	AT1A1_HUMAN	reviewed	Sodium/potassium-transporting ATPase subunit alpha-1 (Na(+)/K(+) ATPase alpha-1 subunit) (EC 3.6.3.9) (Sodium pump subunit alpha-1)	ATP1A1	Homo sapiens (Human)	1023	1	2
P61758	PFD3_HUMAN	reviewed	Prefoldin subunit 3 (HIBBJ46) (Von Hippel-Lindau-binding protein 1) (VBP-1) (VHL-binding protein 1)	VBP1 PFDN3	Homo sapiens (Human)	197	1	2
Q9NX58	LYAR_HUMAN	reviewed	Cell growth-regulating nucleolar protein	LYAR PNAS-5	Homo sapiens (Human)	379	1	2
Q92783	STAM1_HUMAN	reviewed	Signal transducing adapter molecule 1 (STAM-1)	STAM STAM1	Homo sapiens (Human)	540	1	2
Q15836	VAMP3_HUMAN	reviewed	Vesicle-associated membrane protein 3 (VAMP-3) (Cellubrevin) (CEB) (Synaptobrevin-3)	VAMP3 SYB3	Homo sapiens (Human)	100	1	2
Q15417	CNN3_HUMAN	reviewed	Calponin-3 (Calponin, acidic isoform)	CNN3	Homo sapiens (Human)	329	1	2
P46776	RL27A_HUMAN	reviewed	60S ribosomal protein L27a	RPL27A	Homo sapiens (Human)	148	1	2
O43768	ENSA_HUMAN	reviewed	Alpha-endosulfine (ARPP-19e)	ENSA	Homo sapiens (Human)	121	1	2
Q9NQA3	WASH6_HUMAN	reviewed	WAS protein family homolog 6 (Protein FAM39A)	WASH6P CXYorf1 FAM39A	Homo sapiens (Human)	447	1	2
P27708	PYR1_HUMAN	reviewed	CAD protein [Includes: Glutamine-dependent carbamoyl-phosphate synthase (EC 6.3.5.5); Aspartate carbamoyltransferase (EC 2.1.3.2); Dihydroorotase (EC 3.5.2.3)]	CAD	Homo sapiens (Human)	2225	1	2
P62899	RL31_HUMAN	reviewed	60S ribosomal protein L31	RPL31	Homo sapiens (Human)	125	1	2
Q9Y277	VDAC3_HUMAN	reviewed	Voltage-dependent anion-selective channel protein 3 (VDAC-3) (hVDAC3) (Outer mitochondrial membrane protein porin 3)	VDAC3	Homo sapiens (Human)	283	1	2
Q8N726	ARF_HUMAN	reviewed	Tumor suppressor ARF (Alternative reading frame) (ARF) (Cyclin-dependent kinase inhibitor 2A) (p14ARF)	CDKN2A CDKN2 MLM	Homo sapiens (Human)	132	1	2
P62249	RS16_HUMAN	reviewed	40S ribosomal protein S16	RPS16	Homo sapiens (Human)	146	1	2
P14868	SYDC_HUMAN	reviewed	Aspartate--tRNA ligase, cytoplasmic (EC 6.1.1.12) (Aspartyl-tRNA synthetase) (AspRS) (Cell proliferation-inducing gene 40 protein)	DARS PIG40	Homo sapiens (Human)	501	1	2
P62244	RS15A_HUMAN	reviewed	40S ribosomal protein S15a	RPS15A OK/SW-cl.82	Homo sapiens (Human)	130	1	2
P42677	RS27_HUMAN	reviewed	40S ribosomal protein S27 (Metallopan-stimulin 1) (MPS-1)	RPS27 MPS1	Homo sapiens (Human)	84	1	2
Q9Y6U3	ADSV_HUMAN	reviewed	Adseverin (Scinderin)	SCIN KIAA1905	Homo sapiens (Human)	715	1	2
O60610	DIAP1_HUMAN	reviewed	Protein diaphanous homolog 1 (Diaphanous-related formin-1) (DRF1)	DIAPH1 DIAP1	Homo sapiens (Human)	1272	1	2
P62280	RS11_HUMAN	reviewed	40S ribosomal protein S11	RPS11	Homo sapiens (Human)	158	1	2
Q9NZN8	CNOT2_HUMAN	reviewed	CCR4-NOT transcription complex subunit 2 (CCR4-associated factor 2)	CNOT2 CDC36 NOT2 HSPC131 MSTP046	Homo sapiens (Human)	540	1	2
Q8N0Z3	SPICE_HUMAN	reviewed	Spindle and centriole-associated protein 1 (Coiled-coil domain-containing protein 52) (Spindle and centriole-associated protein)	SPICE1 CCDC52 SPICE	Homo sapiens (Human)	855	1	2
Q96CS2	HAUS1_HUMAN	reviewed	HAUS augmin-like complex subunit 1 (Coiled-coil domain-containing protein 5) (Enhancer of invasion-cluster) (HEI-C)	HAUS1 CCDC5 HEIC	Homo sapiens (Human)	278	1	2
Q5EBN2	TRI61_HUMAN	reviewed	Putative tripartite motif-containing protein 61 (RING finger protein 35)	TRIM61 RNF35	Homo sapiens (Human)	209	1	2
O95684	FR1OP_HUMAN	reviewed	FGFR1 oncogene partner	FGFR1OP FOP	Homo sapiens (Human)	399	1	2
A0MZ66	SHOT1_HUMAN	reviewed	Shootin-1 (Shootin1)	SHTN1 KIAA1598	Homo sapiens (Human)	631	1	2
O15294	OGT1_HUMAN	reviewed	UDP-N-acetylglucosamine--peptide N-acetylglucosaminyltransferase 110 kDa subunit (EC 2.4.1.255) (O-GlcNAc transferase subunit p110) (O-linked N-acetylglucosamine transferase 110 kDa subunit) (OGT)	OGT	Homo sapiens (Human)	1046	0	2
Q15459	SF3A1_HUMAN	reviewed	Splicing factor 3A subunit 1 (SF3a120) (Spliceosome-associated protein 114) (SAP 114)	SF3A1 SAP114	Homo sapiens (Human)	793	0	2
Q13428	TCOF_HUMAN	reviewed	Treacle protein (Treacher Collins syndrome protein)	TCOF1	Homo sapiens (Human)	1488	0	2
Q9Y6Y8	S23IP_HUMAN	reviewed	SEC23-interacting protein (p125)	SEC23IP MSTP053	Homo sapiens (Human)	1000	0	2
P18669	PGAM1_HUMAN	reviewed	Phosphoglycerate mutase 1 (EC 3.1.3.13) (EC 5.4.2.11) (EC 5.4.2.4) (BPG-dependent PGAM 1) (Phosphoglycerate mutase isozyme B) (PGAM-B)	PGAM1 PGAMA CDABP0006	Homo sapiens (Human)	254	0	2
Q14103	HNRPD_HUMAN	reviewed	Heterogeneous nuclear ribonucleoprotein D0 (hnRNP D0) (AU-rich element RNA-binding protein 1)	HNRNPD AUF1 HNRPD	Homo sapiens (Human)	355	0	2
Q5RKV6	EXOS6_HUMAN	reviewed	Exosome complex component MTR3 (Exosome component 6) (mRNA transport regulator 3 homolog) (hMtr3) (p11)	EXOSC6 MTR3	Homo sapiens (Human)	272	0	2
P24534	EF1B_HUMAN	reviewed	Elongation factor 1-beta (EF-1-beta)	EEF1B2 EEF1B EF1B	Homo sapiens (Human)	225	0	2
P63151	2ABA_HUMAN	reviewed	Serine/threonine-protein phosphatase 2A 55 kDa regulatory subunit B alpha isoform (PP2A subunit B isoform B55-alpha) (PP2A subunit B isoform PR55-alpha) (PP2A subunit B isoform R2-alpha) (PP2A subunit B isoform alpha)	PPP2R2A	Homo sapiens (Human)	447	0	2
Q08AD1	CAMP2_HUMAN	reviewed	Calmodulin-regulated spectrin-associated protein 2 (Calmodulin-regulated spectrin-associated protein 1-like protein 1)	CAMSAP2 CAMSAP1L1 KIAA1078	Homo sapiens (Human)	1489	0	2
P25787	PSA2_HUMAN	reviewed	Proteasome subunit alpha type-2 (EC 3.4.25.1) (Macropain subunit C3) (Multicatalytic endopeptidase complex subunit C3) (Proteasome component C3)	PSMA2 HC3 PSC3	Homo sapiens (Human)	234	0	2
Q96N67	DOCK7_HUMAN	reviewed	Dedicator of cytokinesis protein 7	DOCK7 KIAA1771	Homo sapiens (Human)	2140	0	2
P42167	LAP2B_HUMAN	reviewed	Lamina-associated polypeptide 2, isoforms beta/gamma (Thymopoietin, isoforms beta/gamma) (TP beta/gamma) (Thymopoietin-related peptide isoforms beta/gamma) (TPRP isoforms beta/gamma) [Cleaved into: Thymopoietin (TP) (Splenin); Thymopentin (TP5)]	TMPO LAP2	Homo sapiens (Human)	454	8	1
O95816	BAG2_HUMAN	reviewed	BAG family molecular chaperone regulator 2 (BAG-2) (Bcl-2-associated athanogene 2)	BAG2	Homo sapiens (Human)	211	4	1
P62195	PRS8_HUMAN	reviewed	26S protease regulatory subunit 8 (26S proteasome AAA-ATPase subunit RPT6) (Proteasome 26S subunit ATPase 5) (Proteasome subunit p45) (Thyroid hormone receptor-interacting protein 1) (TRIP1) (p45/SUG)	PSMC5 SUG1	Homo sapiens (Human)	406	3	1
P54136	SYRC_HUMAN	reviewed	Arginine--tRNA ligase, cytoplasmic (EC 6.1.1.19) (Arginyl-tRNA synthetase) (ArgRS)	RARS	Homo sapiens (Human)	660	3	1
P05141	ADT2_HUMAN	reviewed	ADP/ATP translocase 2 (ADP,ATP carrier protein 2) (ADP,ATP carrier protein, fibroblast isoform) (Adenine nucleotide translocator 2) (ANT 2) (Solute carrier family 25 member 5) [Cleaved into: ADP/ATP translocase 2, N-terminally processed]	SLC25A5 ANT2	Homo sapiens (Human)	298	3	1
P62847	RS24_HUMAN	reviewed	40S ribosomal protein S24	RPS24	Homo sapiens (Human)	133	3	1
Q9UQ80	PA2G4_HUMAN	reviewed	Proliferation-associated protein 2G4 (Cell cycle protein p38-2G4 homolog) (hG4-1) (ErbB3-binding protein 1)	PA2G4 EBP1	Homo sapiens (Human)	394	3	1
Q9P2J5	SYLC_HUMAN	reviewed	Leucine--tRNA ligase, cytoplasmic (EC 6.1.1.4) (Leucyl-tRNA synthetase) (LeuRS)	LARS KIAA1352	Homo sapiens (Human)	1176	3	1
Q8WW12	PCNP_HUMAN	reviewed	PEST proteolytic signal-containing nuclear protein (PCNP) (PEST-containing nuclear protein)	PCNP	Homo sapiens (Human)	178	3	1
Q9Y450	HBS1L_HUMAN	reviewed	HBS1-like protein (ERFS)	HBS1L HBS1 KIAA1038	Homo sapiens (Human)	684	3	1
Q9C026	TRIM9_HUMAN	reviewed	E3 ubiquitin-protein ligase TRIM9 (EC 6.3.2.-) (RING finger protein 91) (Tripartite motif-containing protein 9)	TRIM9 KIAA0282 RNF91	Homo sapiens (Human)	710	3	1
Q13547	HDAC1_HUMAN	reviewed	Histone deacetylase 1 (HD1) (EC 3.5.1.98)	HDAC1 RPD3L1	Homo sapiens (Human)	482	2	1
P60842	IF4A1_HUMAN	reviewed	Eukaryotic initiation factor 4A-I (eIF-4A-I) (eIF4A-I) (EC 3.6.4.13) (ATP-dependent RNA helicase eIF4A-1)	EIF4A1 DDX2A EIF4A	Homo sapiens (Human)	406	2	1
Q9BRR8	GPTC1_HUMAN	reviewed	G patch domain-containing protein 1 (Evolutionarily conserved G-patch domain-containing protein)	GPATCH1 ECGP GPATC1	Homo sapiens (Human)	931	2	1
P52272	HNRPM_HUMAN	reviewed	Heterogeneous nuclear ribonucleoprotein M (hnRNP M)	HNRNPM HNRPM NAGR1	Homo sapiens (Human)	730	2	1
Q3MHD2	LSM12_HUMAN	reviewed	Protein LSM12 homolog	LSM12	Homo sapiens (Human)	195	2	1
P25398	RS12_HUMAN	reviewed	40S ribosomal protein S12	RPS12	Homo sapiens (Human)	132	2	1
O14964	HGS_HUMAN	reviewed	Hepatocyte growth factor-regulated tyrosine kinase substrate (Hrs) (Protein pp110)	HGS HRS	Homo sapiens (Human)	777	2	1
Q9P0K7	RAI14_HUMAN	reviewed	Ankycorbin (Ankyrin repeat and coiled-coil structure-containing protein) (Novel retinal pigment epithelial cell protein) (Retinoic acid-induced protein 14)	RAI14 KIAA1334 NORPEG	Homo sapiens (Human)	980	2	1
Q3ZCQ8	TIM50_HUMAN	reviewed	Mitochondrial import inner membrane translocase subunit TIM50	TIMM50 TIM50 PRO1512	Homo sapiens (Human)	353	2	1
Q9Y333	LSM2_HUMAN	reviewed	U6 snRNA-associated Sm-like protein LSm2 (Protein G7b) (Small nuclear ribonuclear protein D homolog) (snRNP core Sm-like protein Sm-x5)	LSM2 C6orf28 G7B	Homo sapiens (Human)	95	2	1
P46781	RS9_HUMAN	reviewed	40S ribosomal protein S9	RPS9	Homo sapiens (Human)	194	2	1
P04844	RPN2_HUMAN	reviewed	Dolichyl-diphosphooligosaccharide--protein glycosyltransferase subunit 2 (EC 2.4.99.18) (Dolichyl-diphosphooligosaccharide--protein glycosyltransferase 63 kDa subunit) (RIBIIR) (Ribophorin II) (RPN-II) (Ribophorin-2)	RPN2	Homo sapiens (Human)	631	2	1
P30041	PRDX6_HUMAN	reviewed	Peroxiredoxin-6 (EC 1.11.1.15) (1-Cys peroxiredoxin) (1-Cys PRX) (24 kDa protein) (Acidic calcium-independent phospholipase A2) (aiPLA2) (EC 3.1.1.-) (Antioxidant protein 2) (Liver 2D page spot 40) (Non-selenium glutathione peroxidase) (NSGPx) (EC 1.11.1.9) (Red blood cells page spot 12)	PRDX6 AOP2 KIAA0106	Homo sapiens (Human)	224	2	1
P62851	RS25_HUMAN	reviewed	40S ribosomal protein S25	RPS25	Homo sapiens (Human)	125	2	1
P42766	RL35_HUMAN	reviewed	60S ribosomal protein L35	RPL35	Homo sapiens (Human)	123	2	1
Q9Y295	DRG1_HUMAN	reviewed	Developmentally-regulated GTP-binding protein 1 (DRG-1) (Neural precursor cell expressed developmentally down-regulated protein 3) (NEDD-3)	DRG1 NEDD3	Homo sapiens (Human)	367	2	1
Q16543	CDC37_HUMAN	reviewed	Hsp90 co-chaperone Cdc37 (Hsp90 chaperone protein kinase-targeting subunit) (p50Cdc37) [Cleaved into: Hsp90 co-chaperone Cdc37, N-terminally processed]	CDC37 CDC37A	Homo sapiens (Human)	378	2	1
P56270	MAZ_HUMAN	reviewed	Myc-associated zinc finger protein (MAZI) (Pur-1) (Purine-binding transcription factor) (Serum amyloid A-activating factor-1) (SAF-1) (Transcription factor Zif87) (ZF87) (Zinc finger protein 801)	MAZ ZNF801	Homo sapiens (Human)	477	2	1
P49023	PAXI_HUMAN	reviewed	Paxillin	PXN	Homo sapiens (Human)	591	2	1
Q9NYP9	MS18A_HUMAN	reviewed	Protein Mis18-alpha (FAPP1-associated protein 1)	MIS18A C21orf45 C21orf46 FASP1	Homo sapiens (Human)	233	2	1
Q9NWV8	BABA1_HUMAN	reviewed	BRISC and BRCA1-A complex member 1 (Mediator of RAP80 interactions and targeting subunit of 40 kDa) (New component of the BRCA1-A complex)	BABAM1 C19orf62 MERIT40 NBA1 HSPC142	Homo sapiens (Human)	329	2	1
P28074	PSB5_HUMAN	reviewed	Proteasome subunit beta type-5 (EC 3.4.25.1) (Macropain epsilon chain) (Multicatalytic endopeptidase complex epsilon chain) (Proteasome chain 6) (Proteasome epsilon chain) (Proteasome subunit MB1) (Proteasome subunit X)	PSMB5 LMPX MB1 X	Homo sapiens (Human)	263	2	1
O95433	AHSA1_HUMAN	reviewed	Activator of 90 kDa heat shock protein ATPase homolog 1 (AHA1) (p38)	AHSA1 C14orf3 HSPC322	Homo sapiens (Human)	338	2	1
Q9UKY7	CDV3_HUMAN	reviewed	Protein CDV3 homolog	CDV3 H41	Homo sapiens (Human)	258	2	1
Q9BT25	HAUS8_HUMAN	reviewed	HAUS augmin-like complex subunit 8 (HEC1/NDC80-interacting centrosome-associated protein 1) (Sarcoma antigen NY-SAR-48)	HAUS8 HICE1	Homo sapiens (Human)	410	2	1
P63167	DYL1_HUMAN	reviewed	Dynein light chain 1, cytoplasmic (8 kDa dynein light chain) (DLC8) (Dynein light chain LC8-type 1) (Protein inhibitor of neuronal nitric oxide synthase) (PIN)	DYNLL1 DLC1 DNCL1 DNCLC1 HDLC1	Homo sapiens (Human)	89	2	1
O95777	LSM8_HUMAN	reviewed	U6 snRNA-associated Sm-like protein LSm8	LSM8	Homo sapiens (Human)	96	2	1
O94927	HAUS5_HUMAN	reviewed	HAUS augmin-like complex subunit 5	HAUS5 KIAA0841	Homo sapiens (Human)	633	2	1
P61513	RL37A_HUMAN	reviewed	60S ribosomal protein L37a	RPL37A	Homo sapiens (Human)	92	2	1
Q9UPQ0	LIMC1_HUMAN	reviewed	LIM and calponin homology domains-containing protein 1	LIMCH1 KIAA1102	Homo sapiens (Human)	1083	2	1
Q8WWI1	LMO7_HUMAN	reviewed	LIM domain only protein 7 (LMO-7) (F-box only protein 20) (LOMP)	LMO7 FBX20 FBXO20 KIAA0858	Homo sapiens (Human)	1683	2	1
Q70IA6	MOB2_HUMAN	reviewed	MOB kinase activator 2 (HCCA2) (Mob2 homolog) (Mps one binder kinase activator-like 2)	MOB2 HCCA2	Homo sapiens (Human)	237	2	1
Q13043	STK4_HUMAN	reviewed	Serine/threonine-protein kinase 4 (EC 2.7.11.1) (Mammalian STE20-like protein kinase 1) (MST-1) (STE20-like kinase MST1) (Serine/threonine-protein kinase Krs-2) [Cleaved into: Serine/threonine-protein kinase 4 37kDa subunit (MST1/N); Serine/threonine-protein kinase 4 18kDa subunit (MST1/C)]	STK4 KRS2 MST1	Homo sapiens (Human)	487	2	1
P59998	ARPC4_HUMAN	reviewed	Actin-related protein 2/3 complex subunit 4 (Arp2/3 complex 20 kDa subunit) (p20-ARC)	ARPC4 ARC20	Homo sapiens (Human)	168	2	1
P16333	NCK1_HUMAN	reviewed	Cytoplasmic protein NCK1 (NCK adaptor protein 1) (Nck-1) (SH2/SH3 adaptor protein NCK-alpha)	NCK1 NCK	Homo sapiens (Human)	377	2	1
O15042	SR140_HUMAN	reviewed	U2 snRNP-associated SURP motif-containing protein (140 kDa Ser/Arg-rich domain protein) (U2-associated protein SR140)	U2SURP KIAA0332 SR140	Homo sapiens (Human)	1029	1	1
Q14980	NUMA1_HUMAN	reviewed	Nuclear mitotic apparatus protein 1 (NuMA protein) (Nuclear matrix protein-22) (NMP-22) (SP-H antigen)	NUMA1 NMP22 NUMA	Homo sapiens (Human)	2115	1	1
O75643	U520_HUMAN	reviewed	U5 small nuclear ribonucleoprotein 200 kDa helicase (EC 3.6.4.13) (Activating signal cointegrator 1 complex subunit 3-like 1) (BRR2 homolog) (U5 snRNP-specific 200 kDa protein) (U5-200KD)	SNRNP200 ASCC3L1 HELIC2 KIAA0788	Homo sapiens (Human)	2136	1	1
Q15393	SF3B3_HUMAN	reviewed	Splicing factor 3B subunit 3 (Pre-mRNA-splicing factor SF3b 130 kDa subunit) (SF3b130) (STAF130) (Spliceosome-associated protein 130) (SAP 130)	SF3B3 KIAA0017 SAP130	Homo sapiens (Human)	1217	1	1
P52292	IMA1_HUMAN	reviewed	Importin subunit alpha-1 (Karyopherin subunit alpha-2) (RAG cohort protein 1) (SRP1-alpha)	KPNA2 RCH1 SRP1	Homo sapiens (Human)	529	1	1
P02769	ALBU_BOVIN	reviewed	Serum albumin (BSA) (allergen Bos d 6)	ALB	Bos taurus (Bovine)	607	1	1
P17844	DDX5_HUMAN	reviewed	Probable ATP-dependent RNA helicase DDX5 (EC 3.6.4.13) (DEAD box protein 5) (RNA helicase p68)	DDX5 G17P1 HELR HLR1	Homo sapiens (Human)	614	1	1
P49411	EFTU_HUMAN	reviewed	Elongation factor Tu, mitochondrial (EF-Tu) (P43)	TUFM	Homo sapiens (Human)	452	1	1
Q08211	DHX9_HUMAN	reviewed	ATP-dependent RNA helicase A (RHA) (EC 3.6.4.13) (DEAH box protein 9) (Leukophysin) (LKP) (Nuclear DNA helicase II) (NDH II)	DHX9 DDX9 LKP NDH2	Homo sapiens (Human)	1270	1	1
P62841	RS15_HUMAN	reviewed	40S ribosomal protein S15 (RIG protein)	RPS15 RIG	Homo sapiens (Human)	145	1	1
Q9UNM6	PSD13_HUMAN	reviewed	26S proteasome non-ATPase regulatory subunit 13 (26S proteasome regulatory subunit RPN9) (26S proteasome regulatory subunit S11) (26S proteasome regulatory subunit p40.5)	PSMD13	Homo sapiens (Human)	376	1	1
P51665	PSMD7_HUMAN	reviewed	26S proteasome non-ATPase regulatory subunit 7 (26S proteasome regulatory subunit RPN8) (26S proteasome regulatory subunit S12) (Mov34 protein homolog) (Proteasome subunit p40)	PSMD7 MOV34L	Homo sapiens (Human)	324	1	1
O00161	SNP23_HUMAN	reviewed	Synaptosomal-associated protein 23 (SNAP-23) (Vesicle-membrane fusion protein SNAP-23)	SNAP23	Homo sapiens (Human)	211	1	1
Q9NR28	DBLOH_HUMAN	reviewed	Diablo homolog, mitochondrial (Direct IAP-binding protein with low pI) (Second mitochondria-derived activator of caspase) (Smac)	DIABLO SMAC	Homo sapiens (Human)	239	1	1
Q9HB21	PKHA1_HUMAN	reviewed	Pleckstrin homology domain-containing family A member 1 (PH domain-containing family A member 1) (Tandem PH domain-containing protein 1) (TAPP-1)	PLEKHA1 TAPP1	Homo sapiens (Human)	404	1	1
P53396	ACLY_HUMAN	reviewed	ATP-citrate synthase (EC 2.3.3.8) (ATP-citrate (pro-S-)-lyase) (ACL) (Citrate cleavage enzyme)	ACLY	Homo sapiens (Human)	1101	1	1
P50750	CDK9_HUMAN	reviewed	Cyclin-dependent kinase 9 (EC 2.7.11.22) (EC 2.7.11.23) (C-2K) (Cell division cycle 2-like protein kinase 4) (Cell division protein kinase 9) (Serine/threonine-protein kinase PITALRE) (Tat-associated kinase complex catalytic subunit)	CDK9 CDC2L4 TAK	Homo sapiens (Human)	372	1	1
Q12905	ILF2_HUMAN	reviewed	Interleukin enhancer-binding factor 2 (Nuclear factor of activated T-cells 45 kDa)	ILF2 NF45 PRO3063	Homo sapiens (Human)	390	1	1
P51648	AL3A2_HUMAN	reviewed	Fatty aldehyde dehydrogenase (EC 1.2.1.3) (Aldehyde dehydrogenase 10) (Aldehyde dehydrogenase family 3 member A2) (Microsomal aldehyde dehydrogenase)	ALDH3A2 ALDH10 FALDH	Homo sapiens (Human)	485	1	1
P23528	COF1_HUMAN	reviewed	Cofilin-1 (18 kDa phosphoprotein) (p18) (Cofilin, non-muscle isoform)	CFL1 CFL	Homo sapiens (Human)	166	1	1
Q2M389	WASH7_HUMAN	reviewed	WASH complex subunit 7 (Strumpellin and WASH-interacting protein) (SWIP)	KIAA1033	Homo sapiens (Human)	1173	1	1
P20290	BTF3_HUMAN	reviewed	Transcription factor BTF3 (Nascent polypeptide-associated complex subunit beta) (NAC-beta) (RNA polymerase B transcription factor 3)	BTF3 NACB OK/SW-cl.8	Homo sapiens (Human)	206	1	1
O15498	YKT6_HUMAN	reviewed	Synaptobrevin homolog YKT6 (EC 2.3.1.-)	YKT6	Homo sapiens (Human)	198	1	1
O14579	COPE_HUMAN	reviewed	Coatomer subunit epsilon (Epsilon-coat protein) (Epsilon-COP)	COPE	Homo sapiens (Human)	308	1	1
Q9UQ35	SRRM2_HUMAN	reviewed	Serine/arginine repetitive matrix protein 2 (300 kDa nuclear matrix antigen) (Serine/arginine-rich splicing factor-related nuclear matrix protein of 300 kDa) (SR-related nuclear matrix protein of 300 kDa) (Ser/Arg-related nuclear matrix protein of 300 kDa) (Splicing coactivator subunit SRm300) (Tax-responsive enhancer element-binding protein 803) (TaxREB803)	SRRM2 KIAA0324 SRL300 SRM300 HSPC075	Homo sapiens (Human)	2752	1	1
Q12769	NU160_HUMAN	reviewed	Nuclear pore complex protein Nup160 (160 kDa nucleoporin) (Nucleoporin Nup160)	NUP160 KIAA0197 NUP120	Homo sapiens (Human)	1436	1	1
Q7Z2W4	ZCCHV_HUMAN	reviewed	Zinc finger CCCH-type antiviral protein 1 (ADP-ribosyltransferase diphtheria toxin-like 13) (ARTD13) (Zinc finger CCCH domain-containing protein 2) (Zinc finger antiviral protein) (ZAP)	ZC3HAV1 ZC3HDC2 PRO1677	Homo sapiens (Human)	902	1	1
Q15046	SYK_HUMAN	reviewed	Lysine--tRNA ligase (EC 6.1.1.6) (Lysyl-tRNA synthetase) (LysRS)	KARS KIAA0070	Homo sapiens (Human)	597	1	1
P55036	PSMD4_HUMAN	reviewed	26S proteasome non-ATPase regulatory subunit 4 (26S proteasome regulatory subunit RPN10) (26S proteasome regulatory subunit S5A) (Antisecretory factor 1) (AF) (ASF) (Multiubiquitin chain-binding protein)	PSMD4 MCB1	Homo sapiens (Human)	377	1	1
P50454	SERPH_HUMAN	reviewed	Serpin H1 (47 kDa heat shock protein) (Arsenic-transactivated protein 3) (AsTP3) (Cell proliferation-inducing gene 14 protein) (Collagen-binding protein) (Colligin) (Rheumatoid arthritis-related antigen RA-A47)	SERPINH1 CBP1 CBP2 HSP47 SERPINH2 PIG14	Homo sapiens (Human)	418	1	1
P31689	DNJA1_HUMAN	reviewed	DnaJ homolog subfamily A member 1 (DnaJ protein homolog 2) (HSDJ) (Heat shock 40 kDa protein 4) (Heat shock protein J2) (HSJ-2) (Human DnaJ protein 2) (hDj-2)	DNAJA1 DNAJ2 HDJ2 HSJ2 HSPF4	Homo sapiens (Human)	397	1	1
P25685	DNJB1_HUMAN	reviewed	DnaJ homolog subfamily B member 1 (DnaJ protein homolog 1) (Heat shock 40 kDa protein 1) (HSP40) (Heat shock protein 40) (Human DnaJ protein 1) (hDj-1)	DNAJB1 DNAJ1 HDJ1 HSPF1	Homo sapiens (Human)	340	1	1
P15924	DESP_HUMAN	reviewed	Desmoplakin (DP) (250/210 kDa paraneoplastic pemphigus antigen)	DSP	Homo sapiens (Human)	2871	1	1
O14744	ANM5_HUMAN	reviewed	Protein arginine N-methyltransferase 5 (EC 2.1.1.320) (72 kDa ICln-binding protein) (Histone-arginine N-methyltransferase PRMT5) (Jak-binding protein 1) (Shk1 kinase-binding protein 1 homolog) (SKB1 homolog) (SKB1Hs) [Cleaved into: Protein arginine N-methyltransferase 5, N-terminally processed]	PRMT5 HRMT1L5 IBP72 JBP1 SKB1	Homo sapiens (Human)	637	1	1
P62910	RL32_HUMAN	reviewed	60S ribosomal protein L32	RPL32 PP9932	Homo sapiens (Human)	135	1	1
O00629	IMA3_HUMAN	reviewed	Importin subunit alpha-3 (Importin alpha Q1) (Qip1) (Karyopherin subunit alpha-4)	KPNA4 QIP1	Homo sapiens (Human)	521	1	1
Q9Y6W5	WASF2_HUMAN	reviewed	Wiskott-Aldrich syndrome protein family member 2 (WASP family protein member 2) (Protein WAVE-2) (Verprolin homology domain-containing protein 2)	WASF2 WAVE2	Homo sapiens (Human)	498	1	1
Q9NRW7	VPS45_HUMAN	reviewed	Vacuolar protein sorting-associated protein 45 (h-VPS45) (hlVps45)	VPS45 VPS45A VPS45B	Homo sapiens (Human)	570	1	1
Q96F24	NRBF2_HUMAN	reviewed	Nuclear receptor-binding factor 2 (NRBF-2) (Comodulator of PPAR and RXR)	NRBF2 COPR	Homo sapiens (Human)	287	1	1
Q92499	DDX1_HUMAN	reviewed	ATP-dependent RNA helicase DDX1 (EC 3.6.4.13) (DEAD box protein 1) (DEAD box protein retinoblastoma) (DBP-RB)	DDX1	Homo sapiens (Human)	740	1	1
Q8NE71	ABCF1_HUMAN	reviewed	ATP-binding cassette sub-family F member 1 (ATP-binding cassette 50) (TNF-alpha-stimulated ABC protein)	ABCF1 ABC50	Homo sapiens (Human)	845	1	1
O76094	SRP72_HUMAN	reviewed	Signal recognition particle subunit SRP72 (SRP72) (Signal recognition particle 72 kDa protein)	SRP72	Homo sapiens (Human)	671	1	1
P62913	RL11_HUMAN	reviewed	60S ribosomal protein L11 (CLL-associated antigen KW-12)	RPL11	Homo sapiens (Human)	178	1	1
Q9Y5V3	MAGD1_HUMAN	reviewed	Melanoma-associated antigen D1 (MAGE tumor antigen CCF) (MAGE-D1 antigen) (Neurotrophin receptor-interacting MAGE homolog)	MAGED1 NRAGE PP2250 PRO2292	Homo sapiens (Human)	778	1	1
Q9P265	DIP2B_HUMAN	reviewed	Disco-interacting protein 2 homolog B (DIP2 homolog B)	DIP2B KIAA1463	Homo sapiens (Human)	1576	1	1
Q9H9A5	CNO10_HUMAN	reviewed	CCR4-NOT transcription complex subunit 10	CNOT10	Homo sapiens (Human)	744	1	1
Q99436	PSB7_HUMAN	reviewed	Proteasome subunit beta type-7 (EC 3.4.25.1) (Macropain chain Z) (Multicatalytic endopeptidase complex chain Z) (Proteasome subunit Z)	PSMB7 Z	Homo sapiens (Human)	277	1	1
Q96RL1	UIMC1_HUMAN	reviewed	BRCA1-A complex subunit RAP80 (Receptor-associated protein 80) (Retinoid X receptor-interacting protein 110) (Ubiquitin interaction motif-containing protein 1)	UIMC1 RAP80 RXRIP110	Homo sapiens (Human)	719	1	1
Q96L91	EP400_HUMAN	reviewed	E1A-binding protein p400 (EC 3.6.4.-) (CAG repeat protein 32) (Domino homolog) (hDomino) (Trinucleotide repeat-containing gene 12 protein) (p400 kDa SWI2/SNF2-related protein)	EP400 CAGH32 KIAA1498 KIAA1818 TNRC12	Homo sapiens (Human)	3159	1	1
Q96AG4	LRC59_HUMAN	reviewed	Leucine-rich repeat-containing protein 59 (Ribosome-binding protein p34) (p34)	LRRC59 PRO1855	Homo sapiens (Human)	307	1	1
Q8NG31	CASC5_HUMAN	reviewed	Protein CASC5 (ALL1-fused gene from chromosome 15q14 protein) (AF15q14) (Bub-linking kinetochore protein) (Blinkin) (Cancer susceptibility candidate gene 5 protein) (Cancer/testis antigen 29) (CT29) (Kinetochore-null protein 1) (Protein D40/AF15q14)	CASC5 KIAA1570 KNL1	Homo sapiens (Human)	2342	1	1
Q15750	TAB1_HUMAN	reviewed	TGF-beta-activated kinase 1 and MAP3K7-binding protein 1 (Mitogen-activated protein kinase kinase kinase 7-interacting protein 1) (TGF-beta-activated kinase 1-binding protein 1) (TAK1-binding protein 1)	TAB1 MAP3K7IP1	Homo sapiens (Human)	504	1	1
Q08J23	NSUN2_HUMAN	reviewed	tRNA (cytosine(34)-C(5))-methyltransferase (EC 2.1.1.203) (Myc-induced SUN domain-containing protein) (Misu) (NOL1/NOP2/Sun domain family member 2) (Substrate of AIM1/Aurora kinase B) (tRNA (cytosine-5-)-methyltransferase) (tRNA methyltransferase 4 homolog) (hTrm4)	NSUN2 SAKI TRM4	Homo sapiens (Human)	767	1	1
Q06265	EXOS9_HUMAN	reviewed	Exosome complex component RRP45 (Autoantigen PM/Scl 1) (Exosome component 9) (P75 polymyositis-scleroderma overlap syndrome-associated autoantigen) (Polymyositis/scleroderma autoantigen 1) (Polymyositis/scleroderma autoantigen 75 kDa) (PM/Scl-75)	EXOSC9 PMSCL1	Homo sapiens (Human)	439	1	1
P84090	ERH_HUMAN	reviewed	Enhancer of rudimentary homolog	ERH	Homo sapiens (Human)	104	1	1
P62318	SMD3_HUMAN	reviewed	Small nuclear ribonucleoprotein Sm D3 (Sm-D3) (snRNP core protein D3)	SNRPD3	Homo sapiens (Human)	126	1	1
P58107	EPIPL_HUMAN	reviewed	Epiplakin (450 kDa epidermal antigen)	EPPK1 EPIPL	Homo sapiens (Human)	5090	1	1
P40763	STAT3_HUMAN	reviewed	Signal transducer and activator of transcription 3 (Acute-phase response factor)	STAT3 APRF	Homo sapiens (Human)	770	1	1
Q9H074	PAIP1_HUMAN	reviewed	Polyadenylate-binding protein-interacting protein 1 (PABP-interacting protein 1) (PAIP-1) (Poly(A)-binding protein-interacting protein 1)	PAIP1	Homo sapiens (Human)	479	1	1
O15126	SCAM1_HUMAN	reviewed	Secretory carrier-associated membrane protein 1 (Secretory carrier membrane protein 1)	SCAMP1 SCAMP	Homo sapiens (Human)	338	1	1
P48729	KC1A_HUMAN	reviewed	Casein kinase I isoform alpha (CKI-alpha) (EC 2.7.11.1) (CK1)	CSNK1A1	Homo sapiens (Human)	337	1	1
Q9UBU9	NXF1_HUMAN	reviewed	Nuclear RNA export factor 1 (Tip-associated protein) (Tip-associating protein) (mRNA export factor TAP)	NXF1 TAP	Homo sapiens (Human)	619	1	1
Q9NVR5	KTU_HUMAN	reviewed	Protein kintoun (Dynein assembly factor 2, axonemal)	DNAAF2 C14orf104 KTU	Homo sapiens (Human)	837	1	1
Q9NRN7	ADPPT_HUMAN	reviewed	L-aminoadipate-semialdehyde dehydrogenase-phosphopantetheinyl transferase (EC 2.7.8.-) (4'-phosphopantetheinyl transferase) (Alpha-aminoadipic semialdehyde dehydrogenase-phosphopantetheinyl transferase) (AASD-PPT) (LYS5 ortholog)	AASDHPPT CGI-80 HAH-P HSPC223 x0005	Homo sapiens (Human)	309	1	1
Q9NPH2	INO1_HUMAN	reviewed	Inositol-3-phosphate synthase 1 (IPS 1) (EC 5.5.1.4) (Myo-inositol 1-phosphate synthase) (MI-1-P synthase) (MIP synthase) (hIPS) (Myo-inositol 1-phosphate synthase A1) (hINO1)	ISYNA1 INO1	Homo sapiens (Human)	558	1	1
Q9HB71	CYBP_HUMAN	reviewed	Calcyclin-binding protein (CacyBP) (hCacyBP) (S100A6-binding protein) (Siah-interacting protein)	CACYBP S100A6BP SIP PNAS-107	Homo sapiens (Human)	228	1	1
Q9H444	CHM4B_HUMAN	reviewed	Charged multivesicular body protein 4b (Chromatin-modifying protein 4b) (CHMP4b) (SNF7 homolog associated with Alix 1) (SNF7-2) (hSnf7-2) (Vacuolar protein sorting-associated protein 32-2) (Vps32-2) (hVps32-2)	CHMP4B C20orf178 SHAX1	Homo sapiens (Human)	224	1	1
Q9BU76	MMTA2_HUMAN	reviewed	Multiple myeloma tumor-associated protein 2 (hMMTAG2)	MMTAG2 C1orf35	Homo sapiens (Human)	263	1	1
Q9BRP8	WIBG_HUMAN	reviewed	Partner of Y14 and mago (Protein wibg homolog)	WIBG PYM	Homo sapiens (Human)	204	1	1
Q99598	TSNAX_HUMAN	reviewed	Translin-associated protein X (Translin-associated factor X)	TSNAX TRAX	Homo sapiens (Human)	290	1	1
Q99426	TBCB_HUMAN	reviewed	Tubulin-folding cofactor B (Cytoskeleton-associated protein 1) (Cytoskeleton-associated protein CKAPI) (Tubulin-specific chaperone B)	TBCB CG22 CKAP1	Homo sapiens (Human)	244	1	1
Q96B26	EXOS8_HUMAN	reviewed	Exosome complex component RRP43 (Exosome component 8) (Opa-interacting protein 2) (OIP-2) (Ribosomal RNA-processing protein 43) (p9)	EXOSC8 OIP2 RRP43	Homo sapiens (Human)	276	1	1
Q92609	TBCD5_HUMAN	reviewed	TBC1 domain family member 5	TBC1D5 KIAA0210	Homo sapiens (Human)	795	1	1
Q8TCU4	ALMS1_HUMAN	reviewed	Alstrom syndrome protein 1	ALMS1 KIAA0328	Homo sapiens (Human)	4167	1	1
Q8NDV7	TNR6A_HUMAN	reviewed	Trinucleotide repeat-containing gene 6A protein (CAG repeat protein 26) (EMSY interactor protein) (GW182 autoantigen) (Protein GW1) (Glycine-tryptophan protein of 182 kDa)	TNRC6A CAGH26 KIAA1460 TNRC6	Homo sapiens (Human)	1962	1	1
Q8IZP0	ABI1_HUMAN	reviewed	Abl interactor 1 (Abelson interactor 1) (Abi-1) (Abl-binding protein 4) (AblBP4) (Eps8 SH3 domain-binding protein) (Eps8-binding protein) (Nap1-binding protein) (Nap1BP) (Spectrin SH3 domain-binding protein 1) (e3B1)	ABI1 SSH3BP1	Homo sapiens (Human)	508	1	1
Q16186	ADRM1_HUMAN	reviewed	Proteasomal ubiquitin receptor ADRM1 (110 kDa cell membrane glycoprotein) (Gp110) (Adhesion-regulating molecule 1) (ARM-1) (Proteasome regulatory particle non-ATPase 13) (hRpn13) (Rpn13 homolog)	ADRM1 GP110	Homo sapiens (Human)	407	1	1
Q12923	PTN13_HUMAN	reviewed	Tyrosine-protein phosphatase non-receptor type 13 (EC 3.1.3.48) (Fas-associated protein-tyrosine phosphatase 1) (FAP-1) (PTP-BAS) (Protein-tyrosine phosphatase 1E) (PTP-E1) (hPTPE1) (Protein-tyrosine phosphatase PTPL1)	PTPN13 PNP1 PTP1E PTPL1	Homo sapiens (Human)	2485	1	1
P62495	ERF1_HUMAN	reviewed	Eukaryotic peptide chain release factor subunit 1 (Eukaryotic release factor 1) (eRF1) (Protein Cl1) (TB3-1)	ETF1 ERF1 RF1 SUP45L1	Homo sapiens (Human)	437	1	1
P55198	AF17_HUMAN	reviewed	Protein AF-17 (ALL1-fused gene from chromosome 17 protein)	MLLT6 AF17	Homo sapiens (Human)	1093	1	1
P49006	MRP_HUMAN	reviewed	MARCKS-related protein (MARCKS-like protein 1) (Macrophage myristoylated alanine-rich C kinase substrate) (Mac-MARCKS) (MacMARCKS)	MARCKSL1 MLP MRP	Homo sapiens (Human)	195	1	1
P14678	RSMB_HUMAN	reviewed	Small nuclear ribonucleoprotein-associated proteins B and B' (snRNP-B) (Sm protein B/B') (Sm-B/B') (SmB/B')	SNRPB COD SNRPB1	Homo sapiens (Human)	240	1	1
P13796	PLSL_HUMAN	reviewed	Plastin-2 (L-plastin) (LC64P) (Lymphocyte cytosolic protein 1) (LCP-1)	LCP1 PLS2	Homo sapiens (Human)	627	1	1
O95819	M4K4_HUMAN	reviewed	Mitogen-activated protein kinase kinase kinase kinase 4 (EC 2.7.11.1) (HPK/GCK-like kinase HGK) (MAPK/ERK kinase kinase kinase 4) (MEK kinase kinase 4) (MEKKK 4) (Nck-interacting kinase)	MAP4K4 HGK KIAA0687 NIK	Homo sapiens (Human)	1239	1	1
O15226	NKRF_HUMAN	reviewed	NF-kappa-B-repressing factor (NFkB-repressing factor) (Protein ITBA4) (Transcription factor NRF)	NKRF ITBA4 NRF	Homo sapiens (Human)	690	1	1
O00560	SDCB1_HUMAN	reviewed	Syntenin-1 (Melanoma differentiation-associated protein 9) (MDA-9) (Pro-TGF-alpha cytoplasmic domain-interacting protein 18) (TACIP18) (Scaffold protein Pbp1) (Syndecan-binding protein 1)	SDCBP MDA9 SYCL	Homo sapiens (Human)	298	1	1
A8MWD9	RUXGL_HUMAN	reviewed	Putative small nuclear ribonucleoprotein G-like protein 15	SNRPGP15	Homo sapiens (Human)	76	1	1
Q5JTH9	RRP12_HUMAN	reviewed	RRP12-like protein	RRP12 KIAA0690	Homo sapiens (Human)	1297	1	1
C9JLW8	F195B_HUMAN	reviewed	Mapk-regulated corepressor-interacting protein 1 (Protein FAM195B)	FAM195B MCRIP1	Homo sapiens (Human)	97	1	1
Q9UK76	HN1_HUMAN	reviewed	Hematological and neurological expressed 1 protein (Androgen-regulated protein 2) [Cleaved into: Hematological and neurological expressed 1 protein, N-terminally processed]	HN1 ARM2	Homo sapiens (Human)	154	1	1
Q9UHR4	BI2L1_HUMAN	reviewed	Brain-specific angiogenesis inhibitor 1-associated protein 2-like protein 1 (BAI1-associated protein 2-like protein 1) (Insulin receptor tyrosine kinase substrate)	BAIAP2L1 IRTKS	Homo sapiens (Human)	511	1	1
Q9UHB6	LIMA1_HUMAN	reviewed	LIM domain and actin-binding protein 1 (Epithelial protein lost in neoplasm)	LIMA1 EPLIN SREBP3 PP624	Homo sapiens (Human)	759	1	1
Q9NYJ8	TAB2_HUMAN	reviewed	TGF-beta-activated kinase 1 and MAP3K7-binding protein 2 (Mitogen-activated protein kinase kinase kinase 7-interacting protein 2) (TAK1-binding protein 2) (TAB-2) (TGF-beta-activated kinase 1-binding protein 2)	TAB2 KIAA0733 MAP3K7IP2	Homo sapiens (Human)	693	1	1
Q9NQC7	CYLD_HUMAN	reviewed	Ubiquitin carboxyl-terminal hydrolase CYLD (EC 3.4.19.12) (Deubiquitinating enzyme CYLD) (Ubiquitin thioesterase CYLD) (Ubiquitin-specific-processing protease CYLD)	CYLD CYLD1 KIAA0849 HSPC057	Homo sapiens (Human)	956	1	1
Q9HC35	EMAL4_HUMAN	reviewed	Echinoderm microtubule-associated protein-like 4 (EMAP-4) (Restrictedly overexpressed proliferation-associated protein) (Ropp 120)	EML4 C2orf2 EMAPL4	Homo sapiens (Human)	981	1	1
Q9H3U1	UN45A_HUMAN	reviewed	Protein unc-45 homolog A (Unc-45A) (GCUNC-45) (Smooth muscle cell-associated protein 1) (SMAP-1)	UNC45A SMAP1	Homo sapiens (Human)	944	1	1
Q9BZE4	NOG1_HUMAN	reviewed	Nucleolar GTP-binding protein 1 (Chronic renal failure gene protein) (GTP-binding protein NGB)	GTPBP4 CRFG NOG1	Homo sapiens (Human)	634	1	1
Q71RC2	LARP4_HUMAN	reviewed	La-related protein 4 (La ribonucleoprotein domain family member 4)	LARP4 PP13296	Homo sapiens (Human)	724	1	1
Q6ZSR9	YJ005_HUMAN	reviewed	Uncharacterized protein FLJ45252		Homo sapiens (Human)	355	1	1
Q15018	F175B_HUMAN	reviewed	BRISC complex subunit Abro1 (Abraxas brother protein 1) (Protein FAM175B)	FAM175B ABRO1 KIAA0157	Homo sapiens (Human)	415	1	1
Q13098	CSN1_HUMAN	reviewed	COP9 signalosome complex subunit 1 (SGN1) (Signalosome subunit 1) (G protein pathway suppressor 1) (GPS-1) (JAB1-containing signalosome subunit 1) (Protein MFH)	GPS1 COPS1 CSN1	Homo sapiens (Human)	491	1	1
P50542	PEX5_HUMAN	reviewed	Peroxisomal targeting signal 1 receptor (PTS1 receptor) (PTS1R) (PTS1-BP) (Peroxin-5) (Peroxisomal C-terminal targeting signal import receptor) (Peroxisome receptor 1)	PEX5 PXR1	Homo sapiens (Human)	639	1	1
P49366	DHYS_HUMAN	reviewed	Deoxyhypusine synthase (DHS) (EC 2.5.1.46)	DHPS DS	Homo sapiens (Human)	369	1	1
P49137	MAPK2_HUMAN	reviewed	MAP kinase-activated protein kinase 2 (MAPK-activated protein kinase 2) (MAPKAP kinase 2) (MAPKAP-K2) (MAPKAPK-2) (MK-2) (MK2) (EC 2.7.11.1)	MAPKAPK2	Homo sapiens (Human)	400	1	1
P48163	MAOX_HUMAN	reviewed	NADP-dependent malic enzyme (NADP-ME) (EC 1.1.1.40) (Malic enzyme 1)	ME1	Homo sapiens (Human)	572	1	1
P09132	SRP19_HUMAN	reviewed	Signal recognition particle 19 kDa protein (SRP19)	SRP19	Homo sapiens (Human)	144	1	1
P05198	IF2A_HUMAN	reviewed	Eukaryotic translation initiation factor 2 subunit 1 (Eukaryotic translation initiation factor 2 subunit alpha) (eIF-2-alpha) (eIF-2A) (eIF-2alpha)	EIF2S1 EIF2A	Homo sapiens (Human)	315	1	1
O95793	STAU1_HUMAN	reviewed	Double-stranded RNA-binding protein Staufen homolog 1	STAU1 STAU	Homo sapiens (Human)	577	1	1
O15013	ARHGA_HUMAN	reviewed	Rho guanine nucleotide exchange factor 10	ARHGEF10 KIAA0294	Homo sapiens (Human)	1369	1	1
Q86YZ3	HORN_HUMAN	reviewed	Hornerin	HRNR S100A18	Homo sapiens (Human)	2850	1	1
P83881	RL36A_HUMAN	reviewed	60S ribosomal protein L36a (60S ribosomal protein L44) (Cell growth-inhibiting gene 15 protein) (Cell migration-inducing gene 6 protein)	RPL36A RPL44 GIG15 MIG6	Homo sapiens (Human)	106	1	1
Q9NRC1	ST7_HUMAN	reviewed	Suppressor of tumorigenicity 7 protein (Protein FAM4A1) (Protein HELG)	ST7 FAM4A1 HELG RAY1	Homo sapiens (Human)	585	1	1
Q9UGI8	TES_HUMAN	reviewed	Testin (TESS)	TES	Homo sapiens (Human)	421	1	1
Q9NUP9	LIN7C_HUMAN	reviewed	Protein lin-7 homolog C (Lin-7C) (Mammalian lin-seven protein 3) (MALS-3) (Vertebrate lin-7 homolog 3) (Veli-3)	LIN7C MALS3 VELI3	Homo sapiens (Human)	197	1	1
Q9BY44	EIF2A_HUMAN	reviewed	Eukaryotic translation initiation factor 2A (eIF-2A) (65 kDa eukaryotic translation initiation factor 2A) [Cleaved into: Eukaryotic translation initiation factor 2A, N-terminally processed]	EIF2A CDA02 MSTP004 MSTP089	Homo sapiens (Human)	585	1	1
Q99871	HAUS7_HUMAN	reviewed	HAUS augmin-like complex subunit 7 (26S proteasome-associated UCH37-interacting protein 1) (UCHL5-interacting protein) (X-linked protein STS1769)	HAUS7 UCHL5IP UIP1	Homo sapiens (Human)	368	1	1
Q99615	DNJC7_HUMAN	reviewed	DnaJ homolog subfamily C member 7 (Tetratricopeptide repeat protein 2) (TPR repeat protein 2)	DNAJC7 TPR2 TTC2	Homo sapiens (Human)	494	1	1
Q8IYB5	SMAP1_HUMAN	reviewed	Stromal membrane-associated protein 1	SMAP1	Homo sapiens (Human)	467	1	1
Q70E73	RAPH1_HUMAN	reviewed	Ras-associated and pleckstrin homology domains-containing protein 1 (RAPH1) (Amyotrophic lateral sclerosis 2 chromosomal region candidate gene 18 protein) (Amyotrophic lateral sclerosis 2 chromosomal region candidate gene 9 protein) (Lamellipodin) (Proline-rich EVH1 ligand 2) (PREL-2) (Protein RMO1)	RAPH1 ALS2CR18 ALS2CR9 KIAA1681 LPD PREL2 RMO1	Homo sapiens (Human)	1250	1	1
Q6ZU35	K1211_HUMAN	reviewed	Uncharacterized protein KIAA1211	KIAA1211	Homo sapiens (Human)	1233	1	1
Q5T5U3	RHG21_HUMAN	reviewed	Rho GTPase-activating protein 21 (Rho GTPase-activating protein 10) (Rho-type GTPase-activating protein 21)	ARHGAP21 ARHGAP10 KIAA1424	Homo sapiens (Human)	1957	1	1
Q5T5P2	SKT_HUMAN	reviewed	Sickle tail protein homolog	KIAA1217 SKT	Homo sapiens (Human)	1943	1	1
Q2M2I8	AAK1_HUMAN	reviewed	AP2-associated protein kinase 1 (EC 2.7.11.1) (Adaptor-associated kinase 1)	AAK1 KIAA1048	Homo sapiens (Human)	961	1	1
Q15398	DLGP5_HUMAN	reviewed	Disks large-associated protein 5 (DAP-5) (Discs large homolog 7) (Disks large-associated protein DLG7) (Hepatoma up-regulated protein) (HURP)	DLGAP5 DLG7 KIAA0008	Homo sapiens (Human)	846	1	1
Q13409	DC1I2_HUMAN	reviewed	Cytoplasmic dynein 1 intermediate chain 2 (Cytoplasmic dynein intermediate chain 2) (Dynein intermediate chain 2, cytosolic) (DH IC-2)	DYNC1I2 DNCI2 DNCIC2	Homo sapiens (Human)	638	1	1
P50552	VASP_HUMAN	reviewed	Vasodilator-stimulated phosphoprotein (VASP)	VASP	Homo sapiens (Human)	380	1	1
O75348	VATG1_HUMAN	reviewed	V-type proton ATPase subunit G 1 (V-ATPase subunit G 1) (V-ATPase 13 kDa subunit 1) (Vacuolar proton pump subunit G 1) (Vacuolar proton pump subunit M16)	ATP6V1G1 ATP6G ATP6G1 ATP6J	Homo sapiens (Human)	118	1	1
O43237	DC1L2_HUMAN	reviewed	Cytoplasmic dynein 1 light intermediate chain 2 (Dynein light intermediate chain 2, cytosolic) (LIC-2) (LIC53/55)	DYNC1LI2 DNCLI2 LIC2	Homo sapiens (Human)	492	1	1
P00761	TRYP_PIG	reviewed	Trypsin (EC 3.4.21.4)		Sus scrofa (Pig)	231	1	1
Q15652	JHD2C_HUMAN	reviewed	Probable JmjC domain-containing histone demethylation protein 2C (EC 1.14.11.-) (Jumonji domain-containing protein 1C) (Thyroid receptor-interacting protein 8) (TR-interacting protein 8) (TRIP-8)	JMJD1C JHDM2C KIAA1380 TRIP8	Homo sapiens (Human)	2540	0	1
Q8TAQ2	SMRC2_HUMAN	reviewed	SWI/SNF complex subunit SMARCC2 (BRG1-associated factor 170) (BAF170) (SWI/SNF complex 170 kDa subunit) (SWI/SNF-related matrix-associated actin-dependent regulator of chromatin subfamily C member 2)	SMARCC2 BAF170	Homo sapiens (Human)	1214	0	1
Q15020	SART3_HUMAN	reviewed	Squamous cell carcinoma antigen recognized by T-cells 3 (SART-3) (Tat-interacting protein of 110 kDa) (Tip110) (p110 nuclear RNA-binding protein)	SART3 KIAA0156 TIP110	Homo sapiens (Human)	963	0	1
O43809	CPSF5_HUMAN	reviewed	Cleavage and polyadenylation specificity factor subunit 5 (Cleavage and polyadenylation specificity factor 25 kDa subunit) (CFIm25) (CPSF 25 kDa subunit) (Nucleoside diphosphate-linked moiety X motif 21) (Nudix motif 21) (Pre-mRNA cleavage factor Im 25 kDa subunit)	NUDT21 CFIM25 CPSF25 CPSF5	Homo sapiens (Human)	227	0	1
P14625	ENPL_HUMAN	reviewed	Endoplasmin (94 kDa glucose-regulated protein) (GRP-94) (Heat shock protein 90 kDa beta member 1) (Tumor rejection antigen 1) (gp96 homolog)	HSP90B1 GRP94 TRA1	Homo sapiens (Human)	803	0	1
Q13435	SF3B2_HUMAN	reviewed	Splicing factor 3B subunit 2 (Pre-mRNA-splicing factor SF3b 145 kDa subunit) (SF3b145) (SF3b150) (Spliceosome-associated protein 145) (SAP 145)	SF3B2 SAP145	Homo sapiens (Human)	895	0	1
P43243	MATR3_HUMAN	reviewed	Matrin-3	MATR3 KIAA0723	Homo sapiens (Human)	847	0	1
Q9Y5A9	YTHD2_HUMAN	reviewed	YTH domain-containing family protein 2 (CLL-associated antigen KW-14) (High-glucose-regulated protein 8) (Renal carcinoma antigen NY-REN-2)	YTHDF2 HGRG8	Homo sapiens (Human)	579	0	1
Q8N684	CPSF7_HUMAN	reviewed	Cleavage and polyadenylation specificity factor subunit 7 (Cleavage and polyadenylation specificity factor 59 kDa subunit) (CFIm59) (CPSF 59 kDa subunit) (Pre-mRNA cleavage factor Im 59 kDa subunit)	CPSF7	Homo sapiens (Human)	471	0	1
Q9Y2W1	TR150_HUMAN	reviewed	Thyroid hormone receptor-associated protein 3 (Thyroid hormone receptor-associated protein complex 150 kDa component) (Trap150)	THRAP3 TRAP150	Homo sapiens (Human)	955	0	1
P35232	PHB_HUMAN	reviewed	Prohibitin	PHB	Homo sapiens (Human)	272	0	1
P14923	PLAK_HUMAN	reviewed	Junction plakoglobin (Catenin gamma) (Desmoplakin III) (Desmoplakin-3)	JUP CTNNG DP3	Homo sapiens (Human)	745	0	1
O60573	IF4E2_HUMAN	reviewed	Eukaryotic translation initiation factor 4E type 2 (eIF-4E type 2) (eIF4E type 2) (Eukaryotic translation initiation factor 4E homologous protein) (Eukaryotic translation initiation factor 4E-like 3) (eIF4E-like protein 4E-LP) (mRNA cap-binding protein 4EHP) (mRNA cap-binding protein type 3)	EIF4E2 EIF4EL3	Homo sapiens (Human)	245	0	1
Q9H3P7	GCP60_HUMAN	reviewed	Golgi resident protein GCP60 (Acyl-CoA-binding domain-containing protein 3) (Golgi complex-associated protein 1) (GOCAP1) (Golgi phosphoprotein 1) (GOLPH1) (PBR- and PKA-associated protein 7) (Peripheral benzodiazepine receptor-associated protein PAP7)	ACBD3 GCP60 GOCAP1 GOLPH1	Homo sapiens (Human)	528	0	1
Q92878	RAD50_HUMAN	reviewed	DNA repair protein RAD50 (hRAD50) (EC 3.6.-.-)	RAD50	Homo sapiens (Human)	1312	0	1
O95983	MBD3_HUMAN	reviewed	Methyl-CpG-binding domain protein 3 (Methyl-CpG-binding protein MBD3)	MBD3	Homo sapiens (Human)	291	0	1
P41091	IF2G_HUMAN	reviewed	Eukaryotic translation initiation factor 2 subunit 3 (Eukaryotic translation initiation factor 2 subunit gamma X) (eIF-2-gamma X) (eIF-2gX)	EIF2S3 EIF2G	Homo sapiens (Human)	472	0	1
P08865	RSSA_HUMAN	reviewed	40S ribosomal protein SA (37 kDa laminin receptor precursor) (37LRP) (37/67 kDa laminin receptor) (LRP/LR) (67 kDa laminin receptor) (67LR) (Colon carcinoma laminin-binding protein) (Laminin receptor 1) (LamR) (Laminin-binding protein precursor p40) (LBP/p40) (Multidrug resistance-associated protein MGr1-Ag) (NEM/1CHD4)	RPSA LAMBR LAMR1	Homo sapiens (Human)	295	0	1
P06454	PTMA_HUMAN	reviewed	Prothymosin alpha [Cleaved into: Prothymosin alpha, N-terminally processed; Thymosin alpha-1]	PTMA TMSA	Homo sapiens (Human)	111	0	1
Q9H0D6	XRN2_HUMAN	reviewed	5'-3' exoribonuclease 2 (EC 3.1.13.-) (DHM1-like protein) (DHP protein)	XRN2	Homo sapiens (Human)	950	0	1
Q96KK5	H2A1H_HUMAN	reviewed	Histone H2A type 1-H (Histone H2A/s)	HIST1H2AH HIST1H2AI	Homo sapiens (Human)	128	0	1
Q7L2J0	MEPCE_HUMAN	reviewed	7SK snRNA methylphosphate capping enzyme (MePCE) (EC 2.1.1.-) (Bicoid-interacting protein 3 homolog) (Bin3 homolog)	MEPCE BCDIN3	Homo sapiens (Human)	689	0	1
[truncated: 114 more rows]
